# Supplementary material for: Prediction error signaling explains neuronal mismatch responses in the medial prefrontal cortex
Source: PLoS Biol. 2020 Dec 21;18(12):e3001019. doi: 10.1371/journal.pbio.3001019 (PMC7785337; doi:10.1371/journal.pbio.3001019)
Supplement: S1 Data — ACC, anterior cingulate cortex; CTR, control condition; DEV, deviant condition; IL, infralimbic cortex; M2, secondary motor cortex; PL, prelimbic cortex; STD, standard condition. (XLSX) [file pbio.3001019.s001.xlsx]

## Sheet: Fig2B
Frequency response area
M2			ACC			PL			IL
Frequency (kHz)	Level (dB SPL)	Spikes/trial	Frequency (kHz)	Level (dB SPL)	Spikes/trial	Frequency (kHz)	Level (dB SPL)	Spikes/trial	Frequency (kHz)	Level (dB SPL)	Spikes/trial
1	0	0	1	0	0	1	0	7	1	0	1
1	2.9	0	1	2.9	0	1	2.9	6.433	1	2.9	0.708
1	5.8	0	1	5.8	0	1	5.8	5.866	1	5.8	0.417
1	8.8	0	1	8.8	0	1	8.8	5.299	1	8.8	0.125
1	11.7	0	1	11.7	0	1	11.7	4.731	1	11.7	0
1	14.6	0	1	14.6	0	1	14.6	4.164	1	14.6	0
1	17.5	0	1	17.5	0	1	17.5	3.597	1	17.5	0
1	20.4	1.417	1	20.4	0	1	20.4	3.002	1	20.4	0
1	23.3	11.333	1	23.3	0	1	23.3	2.402	1	23.3	0
1	26.3	21.25	1	26.3	0	1	26.3	1.801	1	26.3	0
1	29.2	31.167	1	29.2	0	1	29.2	1.201	1	29.2	0
1	32.1	26.917	1	32.1	0	1	32.1	0.6	1	32.1	0.208
1	35	17	1	35	0	1	35	0	1	35	0.5
1	37.9	7.083	1	37.9	0	1	37.9	1.134	1	37.9	0.792
1	40.8	0	1	40.8	0	1	40.8	2.269	1	40.8	2.083
1	43.8	0	1	43.8	0	1	43.8	3.403	1	43.8	5.875
1	46.7	0	1	46.7	0	1	46.7	4.537	1	46.7	9.667
1	49.6	0	1	49.6	0	1	49.6	5.671	1	49.6	13.458
1	52.5	3	1	52.5	2.5	1	52.5	6.806	1	52.5	11.75
1	55.4	6.5	1	55.4	5.417	1	55.4	7.071	1	55.4	9.125
1	58.3	10	1	58.3	8.333	1	58.3	7.157	1	58.3	6.5
1	61.3	10.5	1	61.3	10.5	1	61.3	7.243	1	61.3	4.5
1	64.2	7	1	64.2	11.667	1	64.2	7.328	1	64.2	3.333
1	67.1	3.5	1	67.1	12.833	1	67.1	7.414	1	67.1	2.167
1	70	0	1	70	14	1	70	7.5	1	70	1
1.019	0	0.19	1.019	0	0.19	1.019	0	7.759	1.018	0	0.908
1.019	2.9	0.134	1.019	2.9	0.134	1.019	2.9	7.408	1.018	2.9	0.67
1.019	5.8	0.079	1.019	5.8	0.079	1.019	5.8	7.056	1.018	5.8	0.432
1.019	8.8	0.024	1.019	8.8	0.024	1.019	8.8	6.704	1.018	8.8	0.194
1.019	11.7	0	1.019	11.7	0	1.019	11.7	6.352	1.018	11.7	0.077
1.019	14.6	0	1.019	14.6	0	1.019	14.6	6	1.018	14.6	0.05
1.019	17.5	0	1.019	17.5	0	1.019	17.5	5.649	1.018	17.5	0.023
1.019	20.4	1.148	1.019	20.4	0	1.019	20.4	4.794	1.018	20.4	0
1.019	23.3	9.182	1.019	23.3	0	1.019	23.3	3.835	1.018	23.3	0
1.019	26.3	17.216	1.019	26.3	0	1.019	26.3	2.876	1.018	26.3	0
1.019	29.2	25.25	1.019	29.2	0	1.019	29.2	1.918	1.018	29.2	0
1.019	32.1	22.44	1.019	32.1	0	1.019	32.1	0.959	1.018	32.1	0.189
1.019	35	15.291	1.019	35	0	1.019	35	0	1.018	35	0.454
1.019	37.9	8.143	1.019	37.9	0	1.019	37.9	0.919	1.018	37.9	0.719
1.019	40.8	2.784	1.019	40.8	0	1.019	40.8	1.838	1.018	40.8	1.891
1.019	43.8	1.898	1.019	43.8	0	1.019	43.8	2.757	1.018	43.8	5.333
1.019	46.7	1.012	1.019	46.7	0	1.019	46.7	3.676	1.018	46.7	8.774
1.019	49.6	0.127	1.019	49.6	0	1.019	49.6	4.595	1.018	49.6	12.216
1.019	52.5	2.43	1.019	52.5	2.168	1.019	52.5	5.514	1.018	52.5	10.665
1.019	55.4	5.266	1.019	55.4	4.697	1.019	55.4	6.093	1.018	55.4	8.283
1.019	58.3	8.102	1.019	58.3	7.226	1.019	58.3	6.602	1.018	58.3	5.9
1.019	61.3	8.507	1.019	61.3	9.124	1.019	61.3	7.111	1.018	61.3	4.085
1.019	64.2	5.671	1.019	64.2	10.18	1.019	64.2	7.621	1.018	64.2	3.026
1.019	67.1	2.836	1.019	67.1	11.236	1.019	67.1	8.13	1.018	67.1	1.967
1.019	70	0	1.019	70	12.291	1.019	70	8.639	1.018	70	0.908
1.038	0	0.383	1.038	0	0.383	1.038	0	8.533	1.037	0	0.814
1.038	2.9	0.271	1.038	2.9	0.271	1.038	2.9	8.401	1.037	2.9	0.631
1.038	5.8	0.16	1.038	5.8	0.16	1.038	5.8	8.268	1.037	5.8	0.448
1.038	8.8	0.048	1.038	8.8	0.048	1.038	8.8	8.136	1.037	8.8	0.265
1.038	11.7	0	1.038	11.7	0	1.038	11.7	8.004	1.037	11.7	0.155
1.038	14.6	0	1.038	14.6	0	1.038	14.6	7.871	1.037	14.6	0.101
1.038	17.5	0	1.038	17.5	0	1.038	17.5	7.739	1.037	17.5	0.047
1.038	20.4	0.874	1.038	20.4	0	1.038	20.4	6.619	1.037	20.4	0
1.038	23.3	6.989	1.038	23.3	0	1.038	23.3	5.295	1.037	23.3	0
1.038	26.3	13.105	1.038	26.3	0	1.038	26.3	3.972	1.037	26.3	0
1.038	29.2	19.221	1.038	29.2	0	1.038	29.2	2.648	1.037	29.2	0
1.038	32.1	17.878	1.038	32.1	0	1.038	32.1	1.324	1.037	32.1	0.17
1.038	35	13.55	1.038	35	0	1.038	35	0	1.037	35	0.407
1.038	37.9	9.223	1.038	37.9	0	1.038	37.9	0.7	1.037	37.9	0.644
1.038	40.8	5.622	1.038	40.8	0	1.038	40.8	1.399	1.037	40.8	1.695
1.038	43.8	3.833	1.038	43.8	0	1.038	43.8	2.099	1.037	43.8	4.78
1.038	46.7	2.044	1.038	46.7	0	1.038	46.7	2.798	1.037	46.7	7.866
1.038	49.6	0.256	1.038	49.6	0	1.038	49.6	3.498	1.037	49.6	10.951
1.038	52.5	1.85	1.038	52.5	1.829	1.038	52.5	4.197	1.037	52.5	9.561
1.038	55.4	4.009	1.038	55.4	3.963	1.038	55.4	5.096	1.037	55.4	7.425
1.038	58.3	6.167	1.038	58.3	6.098	1.038	58.3	6.037	1.037	58.3	5.289
1.038	61.3	6.476	1.038	61.3	7.721	1.038	61.3	6.978	1.037	61.3	3.662
1.038	64.2	4.317	1.038	64.2	8.664	1.038	64.2	7.918	1.037	64.2	2.712
1.038	67.1	2.159	1.038	67.1	9.607	1.038	67.1	8.859	1.037	67.1	1.763
1.038	70	0	1.038	70	10.55	1.038	70	9.8	1.037	70	0.814
1.058	0	0.58	1.058	0	0.58	1.058	0	9.322	1.056	0	0.718
1.058	2.9	0.411	1.058	2.9	0.411	1.058	2.9	9.413	1.056	2.9	0.591
1.058	5.8	0.242	1.058	5.8	0.242	1.058	5.8	9.504	1.056	5.8	0.464
1.058	8.8	0.073	1.058	8.8	0.073	1.058	8.8	9.595	1.056	8.8	0.337
1.058	11.7	0	1.058	11.7	0	1.058	11.7	9.686	1.056	11.7	0.235
1.058	14.6	0	1.058	14.6	0	1.058	14.6	9.778	1.056	14.6	0.153
1.058	17.5	0	1.058	17.5	0	1.058	17.5	9.869	1.056	17.5	0.071
1.058	20.4	0.594	1.058	20.4	0	1.058	20.4	8.479	1.056	20.4	0
1.058	23.3	4.755	1.058	23.3	0	1.058	23.3	6.783	1.056	23.3	0
1.058	26.3	8.916	1.058	26.3	0	1.058	26.3	5.088	1.056	26.3	0
1.058	29.2	13.077	1.058	29.2	0	1.058	29.2	3.392	1.056	29.2	0
1.058	32.1	13.229	1.058	32.1	0	1.058	32.1	1.696	1.056	32.1	0.15
1.058	35	11.776	1.058	35	0	1.058	35	0	1.056	35	0.359
1.058	37.9	10.324	1.058	37.9	0	1.058	37.9	0.476	1.056	37.9	0.568
1.058	40.8	8.513	1.058	40.8	0	1.058	40.8	0.952	1.056	40.8	1.496
1.058	43.8	5.804	1.058	43.8	0	1.058	43.8	1.428	1.056	43.8	4.218
1.058	46.7	3.095	1.058	46.7	0	1.058	46.7	1.904	1.056	46.7	6.94
1.058	49.6	0.387	1.058	49.6	0	1.058	49.6	2.38	1.056	49.6	9.662
1.058	52.5	1.259	1.058	52.5	1.484	1.058	52.5	2.856	1.056	52.5	8.436
1.058	55.4	2.727	1.058	55.4	3.216	1.058	55.4	4.081	1.056	55.4	6.551
1.058	58.3	4.196	1.058	58.3	4.948	1.058	58.3	5.461	1.056	58.3	4.667
1.058	61.3	4.406	1.058	61.3	6.292	1.058	61.3	6.841	1.056	61.3	3.231
1.058	64.2	2.937	1.058	64.2	7.12	1.058	64.2	8.222	1.056	64.2	2.393
1.058	67.1	1.469	1.058	67.1	7.948	1.058	67.1	9.602	1.056	67.1	1.556
1.058	70	0	1.058	70	8.776	1.058	70	10.982	1.056	70	0.718
1.078	0	0.781	1.078	0	0.781	1.078	0	10.125	1.076	0	0.62
1.078	2.9	0.553	1.078	2.9	0.553	1.078	2.9	10.444	1.076	2.9	0.55
1.078	5.8	0.326	1.078	5.8	0.326	1.078	5.8	10.763	1.076	5.8	0.48
1.078	8.8	0.098	1.078	8.8	0.098	1.078	8.8	11.082	1.076	8.8	0.41
1.078	11.7	0	1.078	11.7	0	1.078	11.7	11.401	1.076	11.7	0.316
1.078	14.6	0	1.078	14.6	0	1.078	14.6	11.72	1.076	14.6	0.206
1.078	17.5	0	1.078	17.5	0	1.078	17.5	12.039	1.076	17.5	0.095
1.078	20.4	0.31	1.078	20.4	0	1.078	20.4	10.375	1.076	20.4	0
1.078	23.3	2.479	1.078	23.3	0	1.078	23.3	8.3	1.076	23.3	0
1.078	26.3	4.648	1.078	26.3	0	1.078	26.3	6.225	1.076	26.3	0
1.078	29.2	6.817	1.078	29.2	0	1.078	29.2	4.15	1.076	29.2	0
1.078	32.1	8.492	1.078	32.1	0	1.078	32.1	2.075	1.076	32.1	0.129
1.078	35	9.969	1.078	35	0	1.078	35	0	1.076	35	0.31
1.078	37.9	11.445	1.078	37.9	0	1.078	37.9	0.248	1.076	37.9	0.491
1.078	40.8	11.459	1.078	40.8	0	1.078	40.8	0.496	1.076	40.8	1.293
1.078	43.8	7.813	1.078	43.8	0	1.078	43.8	0.744	1.076	43.8	3.645
1.078	46.7	4.167	1.078	46.7	0	1.078	46.7	0.992	1.076	46.7	5.998
1.078	49.6	0.521	1.078	49.6	0	1.078	49.6	1.241	1.076	49.6	8.35
1.078	52.5	0.656	1.078	52.5	1.133	1.078	52.5	1.489	1.076	52.5	7.29
1.078	55.4	1.422	1.078	55.4	2.454	1.078	55.4	3.046	1.076	55.4	5.661
1.078	58.3	2.187	1.078	58.3	3.776	1.078	58.3	4.874	1.076	58.3	4.033
1.078	61.3	2.297	1.078	61.3	4.836	1.078	61.3	6.703	1.076	61.3	2.792
1.078	64.2	1.531	1.078	64.2	5.547	1.078	64.2	8.531	1.076	64.2	2.068
1.078	67.1	0.766	1.078	67.1	6.258	1.078	67.1	10.359	1.076	67.1	1.344
1.078	70	0	1.078	70	6.969	1.078	70	12.188	1.076	70	0.62
1.099	0	0.986	1.099	0	0.986	1.099	0	10.944	1.096	0	0.521
1.099	2.9	0.698	1.099	2.9	0.698	1.099	2.9	11.495	1.096	2.9	0.509
1.099	5.8	0.411	1.099	5.8	0.411	1.099	5.8	12.046	1.096	5.8	0.496
1.099	8.8	0.123	1.099	8.8	0.123	1.099	8.8	12.597	1.096	8.8	0.484
1.099	11.7	0	1.099	11.7	0	1.099	11.7	13.148	1.096	11.7	0.399
1.099	14.6	0	1.099	14.6	0	1.099	14.6	13.7	1.096	14.6	0.259
1.099	17.5	0	1.099	17.5	0	1.099	17.5	14.251	1.096	17.5	0.12
1.099	20.4	0.02	1.099	20.4	0	1.099	20.4	12.306	1.096	20.4	0
1.099	23.3	0.159	1.099	23.3	0	1.099	23.3	9.845	1.096	23.3	0
1.099	26.3	0.299	1.099	26.3	0	1.099	26.3	7.384	1.096	26.3	0
1.099	29.2	0.438	1.099	29.2	0	1.099	29.2	4.922	1.096	29.2	0
1.099	32.1	3.665	1.099	32.1	0	1.099	32.1	2.461	1.096	32.1	0.109
1.099	35	8.127	1.099	35	0	1.099	35	0	1.096	35	0.261
1.099	37.9	12.588	1.099	37.9	0	1.099	37.9	0.016	1.096	37.9	0.413
1.099	40.8	14.46	1.099	40.8	0	1.099	40.8	0.032	1.096	40.8	1.086
1.099	43.8	9.859	1.099	43.8	0	1.099	43.8	0.048	1.096	43.8	3.062
1.099	46.7	5.258	1.099	46.7	0	1.099	46.7	0.064	1.096	46.7	5.037
1.099	49.6	0.657	1.099	49.6	0	1.099	49.6	0.08	1.096	49.6	7.013
1.099	52.5	0.042	1.099	52.5	0.775	1.099	52.5	0.096	1.096	52.5	6.123
1.099	55.4	0.091	1.099	55.4	1.678	1.099	55.4	1.992	1.096	55.4	4.755
1.099	58.3	0.141	1.099	58.3	2.582	1.099	58.3	4.276	1.096	58.3	3.387
1.099	61.3	0.148	1.099	61.3	3.352	1.099	61.3	6.561	1.096	61.3	2.345
1.099	64.2	0.098	1.099	64.2	3.944	1.099	64.2	8.846	1.096	64.2	1.737
1.099	67.1	0.049	1.099	67.1	4.535	1.099	67.1	11.131	1.096	67.1	1.129
1.099	70	0	1.099	70	5.127	1.099	70	13.416	1.096	70	0.521
1.119	0	0.903	1.119	0	0.903	1.119	0	11.049	1.116	0	0.42
1.119	2.9	0.923	1.119	2.9	0.639	1.119	2.9	11.521	1.116	2.9	0.467
1.119	5.8	0.943	1.119	5.8	0.376	1.119	5.8	11.994	1.116	5.8	0.513
1.119	8.8	0.964	1.119	8.8	0.113	1.119	8.8	12.466	1.116	8.8	0.56
1.119	11.7	0.81	1.119	11.7	0	1.119	11.7	12.939	1.116	11.7	0.483
1.119	14.6	0.527	1.119	14.6	0	1.119	14.6	13.412	1.116	14.6	0.314
1.119	17.5	0.243	1.119	17.5	0	1.119	17.5	13.884	1.116	17.5	0.145
1.119	20.4	0	1.119	20.4	0	1.119	20.4	11.994	1.116	20.4	0
1.119	23.3	0	1.119	23.3	0	1.119	23.3	9.614	1.116	23.3	0
1.119	26.3	0	1.119	26.3	0	1.119	26.3	7.235	1.116	26.3	0
1.119	29.2	0	1.119	29.2	0	1.119	29.2	4.856	1.116	29.2	0
1.119	32.1	3.009	1.119	32.1	0.101	1.119	32.1	2.477	1.116	32.1	0.087
1.119	35	7.222	1.119	35	0.243	1.119	35	0.097	1.116	35	0.21
1.119	37.9	11.435	1.119	37.9	0.385	1.119	37.9	0.152	1.116	37.9	0.332
1.119	40.8	13.265	1.119	40.8	0.446	1.119	40.8	0.208	1.116	40.8	0.875
1.119	43.8	9.137	1.119	43.8	0.304	1.119	43.8	0.263	1.116	43.8	2.467
1.119	46.7	5.009	1.119	46.7	0.162	1.119	46.7	0.318	1.116	46.7	4.06
1.119	49.6	0.881	1.119	49.6	0.02	1.119	49.6	0.373	1.116	49.6	5.652
1.119	52.5	0.219	1.119	52.5	0.701	1.119	52.5	0.428	1.116	52.5	4.935
1.119	55.4	0.134	1.119	55.4	1.52	1.119	55.4	2.212	1.116	55.4	3.832
1.119	58.3	0.049	1.119	58.3	2.338	1.119	58.3	4.353	1.116	58.3	2.73
1.119	61.3	0	1.119	61.3	3.019	1.119	61.3	6.494	1.116	61.3	1.89
1.119	64.2	0	1.119	64.2	3.517	1.119	64.2	8.635	1.116	64.2	1.4
1.119	67.1	0	1.119	67.1	4.016	1.119	67.1	10.776	1.116	67.1	0.91
1.119	70	0	1.119	70	4.514	1.119	70	12.917	1.116	70	0.42
1.141	0	0.796	1.141	0	0.796	1.141	0	11.102	1.137	0	0.317
1.141	2.9	1.158	1.141	2.9	0.564	1.141	2.9	11.471	1.137	2.9	0.424
1.141	5.8	1.519	1.141	5.8	0.332	1.141	5.8	11.84	1.137	5.8	0.531
1.141	8.8	1.88	1.141	8.8	0.1	1.141	8.8	12.21	1.137	8.8	0.637
1.141	11.7	1.696	1.141	11.7	0	1.141	11.7	12.579	1.137	11.7	0.569
1.141	14.6	1.102	1.141	14.6	0	1.141	14.6	12.948	1.137	14.6	0.37
1.141	17.5	0.509	1.141	17.5	0	1.141	17.5	13.317	1.137	17.5	0.171
1.141	20.4	0	1.141	20.4	0	1.141	20.4	11.507	1.137	20.4	0
1.141	23.3	0	1.141	23.3	0	1.141	23.3	9.247	1.137	23.3	0
1.141	26.3	0	1.141	26.3	0	1.141	26.3	6.986	1.137	26.3	0
1.141	29.2	0	1.141	29.2	0	1.141	29.2	4.725	1.137	29.2	0
1.141	32.1	2.655	1.141	32.1	0.212	1.141	32.1	2.464	1.137	32.1	0.066
1.141	35	6.372	1.141	35	0.509	1.141	35	0.204	1.137	35	0.158
1.141	37.9	10.089	1.141	37.9	0.806	1.141	37.9	0.319	1.137	37.9	0.251
1.141	40.8	11.733	1.141	40.8	0.933	1.141	40.8	0.434	1.137	40.8	0.66
1.141	43.8	8.194	1.141	43.8	0.636	1.141	43.8	0.55	1.137	43.8	1.862
1.141	46.7	4.655	1.141	46.7	0.339	1.141	46.7	0.665	1.137	46.7	3.064
1.141	49.6	1.116	1.141	49.6	0.042	1.141	49.6	0.781	1.137	49.6	4.266
1.141	52.5	0.458	1.141	52.5	0.648	1.141	52.5	0.896	1.137	52.5	3.724
1.141	55.4	0.28	1.141	55.4	1.405	1.141	55.4	2.531	1.137	55.4	2.892
1.141	58.3	0.102	1.141	58.3	2.161	1.141	58.3	4.481	1.137	58.3	2.06
1.141	61.3	0	1.141	61.3	2.767	1.141	61.3	6.43	1.137	61.3	1.426
1.141	64.2	0	1.141	64.2	3.172	1.141	64.2	8.38	1.137	64.2	1.057
1.141	67.1	0	1.141	67.1	3.577	1.141	67.1	10.329	1.137	67.1	0.687
1.141	70	0	1.141	70	3.982	1.141	70	12.279	1.137	70	0.317
1.162	0	0.688	1.162	0	0.688	1.162	0	11.156	1.158	0	0.212
1.162	2.9	1.397	1.162	2.9	0.487	1.162	2.9	11.42	1.158	2.9	0.38
1.162	5.8	2.105	1.162	5.8	0.287	1.162	5.8	11.684	1.158	5.8	0.548
1.162	8.8	2.814	1.162	8.8	0.086	1.162	8.8	11.948	1.158	8.8	0.716
1.162	11.7	2.598	1.162	11.7	0	1.162	11.7	12.212	1.158	11.7	0.657
1.162	14.6	1.689	1.162	14.6	0	1.162	14.6	12.476	1.158	14.6	0.427
1.162	17.5	0.779	1.162	17.5	0	1.162	17.5	12.74	1.158	17.5	0.197
1.162	20.4	0	1.162	20.4	0	1.162	20.4	11.012	1.158	20.4	0
1.162	23.3	0	1.162	23.3	0	1.162	23.3	8.872	1.158	23.3	0
1.162	26.3	0	1.162	26.3	0	1.162	26.3	6.732	1.158	26.3	0
1.162	29.2	0	1.162	29.2	0	1.162	29.2	4.592	1.158	29.2	0
1.162	32.1	2.294	1.162	32.1	0.325	1.162	32.1	2.452	1.158	32.1	0.044
1.162	35	5.506	1.162	35	0.779	1.162	35	0.312	1.158	35	0.106
1.162	37.9	8.717	1.162	37.9	1.234	1.162	37.9	0.489	1.158	37.9	0.168
1.162	40.8	10.172	1.162	40.8	1.429	1.162	40.8	0.665	1.158	40.8	0.442
1.162	43.8	7.233	1.162	43.8	0.974	1.162	43.8	0.842	1.158	43.8	1.246
1.162	46.7	4.294	1.162	46.7	0.52	1.162	46.7	1.019	1.158	46.7	2.05
1.162	49.6	1.355	1.162	49.6	0.065	1.162	49.6	1.196	1.158	49.6	2.854
1.162	52.5	0.702	1.162	52.5	0.594	1.162	52.5	1.373	1.158	52.5	2.492
1.162	55.4	0.429	1.162	55.4	1.287	1.162	55.4	2.857	1.158	55.4	1.935
1.162	58.3	0.156	1.162	58.3	1.98	1.162	58.3	4.611	1.158	58.3	1.378
1.162	61.3	0	1.162	61.3	2.51	1.162	61.3	6.366	1.158	61.3	0.954
1.162	64.2	0	1.162	64.2	2.82	1.162	64.2	8.12	1.158	64.2	0.707
1.162	67.1	0	1.162	67.1	3.131	1.162	67.1	9.875	1.158	67.1	0.459
1.162	70	0	1.162	70	3.441	1.162	70	11.629	1.158	70	0.212
1.184	0	0.578	1.184	0	0.578	1.184	0	11.211	1.179	0	0.105
1.184	2.9	1.64	1.184	2.9	0.409	1.184	2.9	11.368	1.179	2.9	0.335
1.184	5.8	2.703	1.184	5.8	0.241	1.184	5.8	11.525	1.179	5.8	0.566
1.184	8.8	3.766	1.184	8.8	0.072	1.184	8.8	11.681	1.179	8.8	0.796
1.184	11.7	3.518	1.184	11.7	0	1.184	11.7	11.838	1.179	11.7	0.746
1.184	14.6	2.286	1.184	14.6	0	1.184	14.6	11.995	1.179	14.6	0.485
1.184	17.5	1.055	1.184	17.5	0	1.184	17.5	12.152	1.179	17.5	0.224
1.184	20.4	0	1.184	20.4	0	1.184	20.4	10.507	1.179	20.4	0
1.184	23.3	0	1.184	23.3	0	1.184	23.3	8.49	1.179	23.3	0
1.184	26.3	0	1.184	26.3	0	1.184	26.3	6.473	1.179	26.3	0
1.184	29.2	0	1.184	29.2	0	1.184	29.2	4.456	1.179	29.2	0
1.184	32.1	1.926	1.184	32.1	0.44	1.184	32.1	2.439	1.179	32.1	0.022
1.184	35	4.623	1.184	35	1.055	1.184	35	0.422	1.179	35	0.053
1.184	37.9	7.32	1.184	37.9	1.671	1.184	37.9	0.662	1.179	37.9	0.083
1.184	40.8	8.581	1.184	40.8	1.935	1.184	40.8	0.901	1.179	40.8	0.219
1.184	43.8	6.254	1.184	43.8	1.319	1.184	43.8	1.14	1.179	43.8	0.618
1.184	46.7	3.926	1.184	46.7	0.704	1.184	46.7	1.38	1.179	46.7	1.017
1.184	49.6	1.599	1.184	49.6	0.088	1.184	49.6	1.619	1.179	49.6	1.416
1.184	52.5	0.95	1.184	52.5	0.539	1.184	52.5	1.858	1.179	52.5	1.236
1.184	55.4	0.58	1.184	55.4	1.168	1.184	55.4	3.189	1.179	55.4	0.96
1.184	58.3	0.211	1.184	58.3	1.796	1.184	58.3	4.744	1.179	58.3	0.684
1.184	61.3	0	1.184	61.3	2.247	1.184	61.3	6.3	1.179	61.3	0.473
1.184	64.2	0	1.184	64.2	2.461	1.184	64.2	7.856	1.179	64.2	0.351
1.184	67.1	0	1.184	67.1	2.675	1.184	67.1	9.412	1.179	67.1	0.228
1.184	70	0	1.184	70	2.889	1.184	70	10.967	1.179	70	0.105
1.207	0	0.465	1.207	0	0.465	1.207	0	11.267	1.201	0	0
1.207	2.9	1.889	1.207	2.9	0.33	1.207	2.9	11.315	1.201	2.9	0.291
1.207	5.8	3.312	1.207	5.8	0.194	1.207	5.8	11.362	1.201	5.8	0.581
1.207	8.8	4.735	1.207	8.8	0.058	1.207	8.8	11.41	1.201	8.8	0.872
1.207	11.7	4.454	1.207	11.7	0	1.207	11.7	11.457	1.201	11.7	0.834
1.207	14.6	2.895	1.207	14.6	0	1.207	14.6	11.504	1.201	14.6	0.55
1.207	17.5	1.336	1.207	17.5	0	1.207	17.5	11.552	1.201	17.5	0.265
1.207	20.4	0	1.207	20.4	0	1.207	20.4	9.993	1.201	20.4	0.021
1.207	23.3	0	1.207	23.3	0	1.207	23.3	8.101	1.201	23.3	0.016
1.207	26.3	0	1.207	26.3	0	1.207	26.3	6.209	1.201	26.3	0.01
1.207	29.2	0	1.207	29.2	0	1.207	29.2	4.318	1.201	29.2	0.005
1.207	32.1	1.552	1.207	32.1	0.557	1.207	32.1	2.426	1.201	32.1	0.014
1.207	35	3.724	1.207	35	1.336	1.207	35	0.535	1.201	35	0.029
1.207	37.9	5.896	1.207	37.9	2.116	1.207	37.9	0.838	1.201	37.9	0.044
1.207	40.8	6.96	1.207	40.8	2.45	1.207	40.8	1.141	1.201	40.8	0.05
1.207	43.8	5.256	1.207	43.8	1.67	1.207	43.8	1.444	1.201	43.8	0.037
1.207	46.7	3.552	1.207	46.7	0.891	1.207	46.7	1.747	1.201	46.7	0.023
1.207	49.6	1.847	1.207	49.6	0.111	1.207	49.6	2.05	1.201	49.6	0.009
1.207	52.5	1.203	1.207	52.5	0.483	1.207	52.5	2.353	1.201	52.5	0.01
1.207	55.4	0.735	1.207	55.4	1.046	1.207	55.4	3.527	1.201	55.4	0.013
1.207	58.3	0.267	1.207	58.3	1.609	1.207	58.3	4.88	1.201	58.3	0.016
1.207	61.3	0	1.207	61.3	1.98	1.207	61.3	6.233	1.201	61.3	0.019
1.207	64.2	0	1.207	64.2	2.096	1.207	64.2	7.586	1.201	64.2	0.023
1.207	67.1	0	1.207	67.1	2.212	1.207	67.1	8.94	1.201	67.1	0.026
1.207	70	0	1.207	70	2.327	1.207	70	10.293	1.201	70	0.029
1.23	0	0.351	1.23	0	0.351	1.23	0	11.325	1.223	0	0
1.23	2.9	2.142	1.23	2.9	0.249	1.23	2.9	11.261	1.223	2.9	0.258
1.23	5.8	3.933	1.23	5.8	0.146	1.23	5.8	11.197	1.223	5.8	0.517
1.23	8.8	5.723	1.23	8.8	0.044	1.23	8.8	11.133	1.223	8.8	0.775
1.23	11.7	5.409	1.23	11.7	0	1.23	11.7	11.069	1.223	11.7	0.852
1.23	14.6	3.516	1.23	14.6	0	1.23	14.6	11.005	1.223	14.6	0.794
1.23	17.5	1.623	1.23	17.5	0	1.23	17.5	10.941	1.223	17.5	0.736
1.23	20.4	0	1.23	20.4	0	1.23	20.4	9.468	1.223	20.4	0.663
1.23	23.3	0	1.23	23.3	0	1.23	23.3	7.705	1.223	23.3	0.496
1.23	26.3	0	1.23	26.3	0	1.23	26.3	5.941	1.223	26.3	0.329
1.23	29.2	0	1.23	29.2	0	1.23	29.2	4.177	1.223	29.2	0.162
1.23	32.1	1.17	1.23	32.1	0.676	1.23	32.1	2.413	1.223	32.1	0.448
1.23	35	2.807	1.23	35	1.623	1.23	35	0.649	1.223	35	0.916
1.23	37.9	4.445	1.23	37.9	2.569	1.23	37.9	1.017	1.223	37.9	1.383
1.23	40.8	5.309	1.23	40.8	2.975	1.23	40.8	1.385	1.223	40.8	1.593
1.23	43.8	4.239	1.23	43.8	2.028	1.23	43.8	1.753	1.223	43.8	1.159
1.23	46.7	3.17	1.23	46.7	1.082	1.23	46.7	2.122	1.223	46.7	0.725
1.23	49.6	2.1	1.23	49.6	0.135	1.23	49.6	2.49	1.223	49.6	0.291
1.23	52.5	1.46	1.23	52.5	0.425	1.23	52.5	2.858	1.223	52.5	0.315
1.23	55.4	0.893	1.23	55.4	0.922	1.23	55.4	3.871	1.223	55.4	0.415
1.23	58.3	0.325	1.23	58.3	1.418	1.23	58.3	5.018	1.223	58.3	0.515
1.23	61.3	0	1.23	61.3	1.708	1.23	61.3	6.165	1.223	61.3	0.615
1.23	64.2	0	1.23	64.2	1.724	1.23	64.2	7.312	1.223	64.2	0.715
1.23	67.1	0	1.23	67.1	1.739	1.23	67.1	8.459	1.223	67.1	0.815
1.23	70	0	1.23	70	1.755	1.23	70	9.605	1.223	70	0.916
1.253	0	0.234	1.253	0	0.234	1.253	0	11.383	1.245	0	0
1.253	2.9	2.4	1.253	2.9	0.166	1.253	2.9	11.205	1.245	2.9	0.225
1.253	5.8	4.565	1.253	5.8	0.098	1.253	5.8	11.028	1.245	5.8	0.451
1.253	8.8	6.73	1.253	8.8	0.029	1.253	8.8	10.851	1.245	8.8	0.676
1.253	11.7	6.382	1.253	11.7	0	1.253	11.7	10.673	1.245	11.7	0.871
1.253	14.6	4.148	1.253	14.6	0	1.253	14.6	10.496	1.245	14.6	1.044
1.253	17.5	1.915	1.253	17.5	0	1.253	17.5	10.318	1.245	17.5	1.216
1.253	20.4	0	1.253	20.4	0	1.253	20.4	8.934	1.245	20.4	1.317
1.253	23.3	0	1.253	23.3	0	1.253	23.3	7.301	1.245	23.3	0.985
1.253	26.3	0	1.253	26.3	0	1.253	26.3	5.667	1.245	26.3	0.654
1.253	29.2	0	1.253	29.2	0	1.253	29.2	4.033	1.245	29.2	0.322
1.253	32.1	0.781	1.253	32.1	0.798	1.253	32.1	2.4	1.245	32.1	0.89
1.253	35	1.873	1.253	35	1.915	1.253	35	0.766	1.245	35	1.819
1.253	37.9	2.966	1.253	37.9	3.031	1.253	37.9	1.2	1.245	37.9	2.747
1.253	40.8	3.626	1.253	40.8	3.51	1.253	40.8	1.634	1.245	40.8	3.164
1.253	43.8	3.203	1.253	43.8	2.393	1.253	43.8	2.069	1.245	43.8	2.302
1.253	46.7	2.781	1.253	46.7	1.276	1.253	46.7	2.503	1.245	46.7	1.44
1.253	49.6	2.358	1.253	49.6	0.16	1.253	49.6	2.937	1.245	49.6	0.578
1.253	52.5	1.723	1.253	52.5	0.367	1.253	52.5	3.372	1.245	52.5	0.625
1.253	55.4	1.053	1.253	55.4	0.795	1.253	55.4	4.222	1.245	55.4	0.824
1.253	58.3	0.383	1.253	58.3	1.224	1.253	58.3	5.159	1.245	58.3	1.023
1.253	61.3	0	1.253	61.3	1.431	1.253	61.3	6.095	1.245	61.3	1.222
1.253	64.2	0	1.253	64.2	1.344	1.253	64.2	7.032	1.245	64.2	1.421
1.253	67.1	0	1.253	67.1	1.258	1.253	67.1	7.968	1.245	67.1	1.62
1.253	70	0	1.253	70	1.171	1.253	70	8.905	1.245	70	1.819
1.277	0	0.115	1.277	0	0.115	1.277	0	11.442	1.268	0	0
1.277	2.9	2.662	1.277	2.9	0.082	1.277	2.9	11.149	1.268	2.9	0.192
1.277	5.8	5.209	1.277	5.8	0.048	1.277	5.8	10.856	1.268	5.8	0.384
1.277	8.8	7.756	1.277	8.8	0.014	1.277	8.8	10.563	1.268	8.8	0.575
1.277	11.7	7.373	1.277	11.7	0	1.277	11.7	10.27	1.268	11.7	0.89
1.277	14.6	4.793	1.277	14.6	0	1.277	14.6	9.977	1.268	14.6	1.298
1.277	17.5	2.212	1.277	17.5	0	1.277	17.5	9.684	1.268	17.5	1.705
1.277	20.4	0	1.277	20.4	0	1.277	20.4	8.39	1.268	20.4	1.982
1.277	23.3	0	1.277	23.3	0	1.277	23.3	6.889	1.268	23.3	1.483
1.277	26.3	0	1.277	26.3	0	1.277	26.3	5.388	1.268	26.3	0.984
1.277	29.2	0	1.277	29.2	0	1.277	29.2	3.887	1.268	29.2	0.485
1.277	32.1	0.384	1.277	32.1	0.922	1.277	32.1	2.386	1.268	32.1	1.341
1.277	35	0.922	1.277	35	2.212	1.277	35	0.885	1.268	35	2.738
1.277	37.9	1.459	1.277	37.9	3.502	1.277	37.9	1.387	1.268	37.9	4.136
1.277	40.8	1.911	1.277	40.8	4.055	1.277	40.8	1.888	1.268	40.8	4.764
1.277	43.8	2.148	1.277	43.8	2.765	1.277	43.8	2.39	1.268	43.8	3.466
1.277	46.7	2.384	1.277	46.7	1.475	1.277	46.7	2.892	1.268	46.7	2.168
1.277	49.6	2.621	1.277	49.6	0.184	1.277	49.6	3.394	1.268	49.6	0.87
1.277	52.5	1.991	1.277	52.5	0.308	1.277	52.5	3.896	1.268	52.5	0.941
1.277	55.4	1.217	1.277	55.4	0.666	1.277	55.4	4.58	1.268	55.4	1.241
1.277	58.3	0.442	1.277	58.3	1.025	1.277	58.3	5.302	1.268	58.3	1.54
1.277	61.3	0	1.277	61.3	1.149	1.277	61.3	6.025	1.268	61.3	1.84
1.277	64.2	0	1.277	64.2	0.958	1.277	64.2	6.747	1.268	64.2	2.139
1.277	67.1	0	1.277	67.1	0.767	1.277	67.1	7.469	1.268	67.1	2.439
1.277	70	0	1.277	70	0.576	1.277	70	8.191	1.268	70	2.738
1.301	0	0	1.301	0	0.006	1.301	0	11.479	1.292	0	0
1.301	2.9	2.899	1.301	2.9	0.004	1.301	2.9	11.069	1.292	2.9	0.158
1.301	5.8	5.798	1.301	5.8	0.002	1.301	5.8	10.658	1.292	5.8	0.315
1.301	8.8	8.698	1.301	8.8	0.001	1.301	8.8	10.248	1.292	8.8	0.473
1.301	11.7	8.283	1.301	11.7	0	1.301	11.7	9.837	1.292	11.7	0.91
1.301	14.6	5.384	1.301	14.6	0	1.301	14.6	9.427	1.292	14.6	1.556
1.301	17.5	2.485	1.301	17.5	0	1.301	17.5	9.016	1.292	17.5	2.202
1.301	20.4	0	1.301	20.4	0	1.301	20.4	7.819	1.292	20.4	2.661
1.301	23.3	0.002	1.301	23.3	0.002	1.301	23.3	6.459	1.292	23.3	1.991
1.301	26.3	0.004	1.301	26.3	0.004	1.301	26.3	5.099	1.292	26.3	1.321
1.301	29.2	0.005	1.301	29.2	0.005	1.301	29.2	3.738	1.292	29.2	0.651
1.301	32.1	0.021	1.301	32.1	1.045	1.301	32.1	2.378	1.292	32.1	1.799
1.301	35	0.042	1.301	35	2.5	1.301	35	1.018	1.292	35	3.675
1.301	37.9	0.063	1.301	37.9	3.955	1.301	37.9	1.578	1.292	37.9	5.551
1.301	40.8	0.329	1.301	40.8	4.578	1.301	40.8	2.138	1.292	40.8	6.393
1.301	43.8	1.207	1.301	43.8	3.121	1.301	43.8	2.698	1.292	43.8	4.651
1.301	46.7	2.086	1.301	46.7	1.665	1.301	46.7	3.257	1.292	46.7	2.909
1.301	49.6	2.964	1.301	49.6	0.208	1.301	49.6	3.817	1.292	49.6	1.168
1.301	52.5	2.317	1.301	52.5	0.249	1.301	52.5	4.377	1.292	52.5	1.263
1.301	55.4	1.416	1.301	55.4	0.538	1.301	55.4	4.911	1.292	55.4	1.665
1.301	58.3	0.515	1.301	58.3	0.828	1.301	58.3	5.44	1.292	58.3	2.067
1.301	61.3	0	1.301	61.3	0.87	1.301	61.3	5.968	1.292	61.3	2.469
1.301	64.2	0	1.301	64.2	0.58	1.301	64.2	6.497	1.292	64.2	2.871
1.301	67.1	0	1.301	67.1	0.29	1.301	67.1	7.025	1.292	67.1	3.273
1.301	70	0	1.301	70	0	1.301	70	7.554	1.292	70	3.675
1.326	0	0	1.326	0	0.13	1.326	0	11.047	1.316	0	0
1.326	2.9	2.539	1.326	2.9	0.092	1.326	2.9	10.526	1.316	2.9	0.123
1.326	5.8	5.078	1.326	5.8	0.054	1.326	5.8	10.006	1.316	5.8	0.246
1.326	8.8	7.617	1.326	8.8	0.016	1.326	8.8	9.485	1.316	8.8	0.369
1.326	11.7	7.254	1.326	11.7	0	1.326	11.7	8.965	1.316	11.7	0.93
1.326	14.6	4.715	1.326	14.6	0	1.326	14.6	8.444	1.316	14.6	1.819
1.326	17.5	2.176	1.326	17.5	0	1.326	17.5	7.924	1.316	17.5	2.709
1.326	20.4	0.005	1.326	20.4	0.005	1.326	20.4	6.918	1.316	20.4	3.351
1.326	23.3	0.043	1.326	23.3	0.043	1.326	23.3	5.812	1.316	23.3	2.507
1.326	26.3	0.081	1.326	26.3	0.081	1.326	26.3	4.706	1.316	26.3	1.664
1.326	29.2	0.119	1.326	29.2	0.119	1.326	29.2	3.6	1.316	29.2	0.82
1.326	32.1	0.453	1.326	32.1	1.117	1.326	32.1	2.494	1.316	32.1	2.266
1.326	35	0.907	1.326	35	2.5	1.326	35	1.389	1.316	35	4.629
1.326	37.9	1.36	1.326	37.9	3.883	1.326	37.9	1.798	1.316	37.9	6.992
1.326	40.8	1.955	1.326	40.8	4.465	1.326	40.8	2.208	1.316	40.8	8.053
1.326	43.8	2.906	1.326	43.8	3.044	1.326	43.8	2.618	1.316	43.8	5.859
1.326	46.7	3.856	1.326	46.7	1.623	1.326	46.7	3.027	1.316	46.7	3.665
1.326	49.6	4.807	1.326	49.6	0.203	1.326	49.6	3.437	1.316	49.6	1.471
1.326	52.5	3.707	1.326	52.5	0.218	1.326	52.5	3.847	1.316	52.5	1.591
1.326	55.4	2.265	1.326	55.4	0.472	1.326	55.4	4.592	1.316	55.4	2.098
1.326	58.3	0.824	1.326	58.3	0.725	1.326	58.3	5.407	1.316	58.3	2.604
1.326	61.3	0	1.326	61.3	0.762	1.326	61.3	6.222	1.316	61.3	3.11
1.326	64.2	0	1.326	64.2	0.508	1.326	64.2	7.036	1.316	64.2	3.616
1.326	67.1	0	1.326	67.1	0.254	1.326	67.1	7.851	1.316	67.1	4.123
1.326	70	0	1.326	70	0	1.326	70	8.666	1.316	70	4.629
1.351	0	0	1.351	0	0.255	1.351	0	10.606	1.34	0	0
1.351	2.9	2.172	1.351	2.9	0.181	1.351	2.9	9.974	1.34	2.9	0.087
1.351	5.8	4.344	1.351	5.8	0.106	1.351	5.8	9.341	1.34	5.8	0.175
1.351	8.8	6.516	1.351	8.8	0.032	1.351	8.8	8.708	1.34	8.8	0.262
1.351	11.7	6.205	1.351	11.7	0	1.351	11.7	8.076	1.34	11.7	0.95
1.351	14.6	4.033	1.351	14.6	0	1.351	14.6	7.443	1.34	14.6	2.088
1.351	17.5	1.862	1.351	17.5	0	1.351	17.5	6.81	1.34	17.5	3.225
1.351	20.4	0.011	1.351	20.4	0.011	1.351	20.4	6	1.34	20.4	4.055
1.351	23.3	0.085	1.351	23.3	0.085	1.351	23.3	5.153	1.34	23.3	3.034
1.351	26.3	0.16	1.351	26.3	0.16	1.351	26.3	4.307	1.34	26.3	2.013
1.351	29.2	0.234	1.351	29.2	0.234	1.351	29.2	3.46	1.34	29.2	0.992
1.351	32.1	0.894	1.351	32.1	1.191	1.351	32.1	2.613	1.34	32.1	2.742
1.351	35	1.788	1.351	35	2.5	1.351	35	1.766	1.34	35	5.601
1.351	37.9	2.681	1.351	37.9	3.809	1.351	37.9	2.023	1.34	37.9	8.459
1.351	40.8	3.612	1.351	40.8	4.349	1.351	40.8	2.28	1.34	40.8	9.743
1.351	43.8	4.636	1.351	43.8	2.965	1.351	43.8	2.536	1.34	43.8	7.088
1.351	46.7	5.66	1.351	46.7	1.582	1.351	46.7	2.793	1.34	46.7	4.434
1.351	49.6	6.684	1.351	49.6	0.198	1.351	49.6	3.05	1.34	49.6	1.779
1.351	52.5	5.123	1.351	52.5	0.186	1.351	52.5	3.307	1.34	52.5	1.925
1.351	55.4	3.131	1.351	55.4	0.403	1.351	55.4	4.267	1.34	55.4	2.538
1.351	58.3	1.138	1.351	58.3	0.621	1.351	58.3	5.374	1.34	58.3	3.15
1.351	61.3	0	1.351	61.3	0.652	1.351	61.3	6.48	1.34	61.3	3.763
1.351	64.2	0	1.351	64.2	0.434	1.351	64.2	7.586	1.34	64.2	4.375
1.351	67.1	0	1.351	67.1	0.217	1.351	67.1	8.692	1.34	67.1	4.988
1.351	70	0	1.351	70	0	1.351	70	9.798	1.34	70	5.601
1.377	0	0	1.377	0	0.384	1.377	0	10.157	1.365	0	0
1.377	2.9	1.798	1.377	2.9	0.272	1.377	2.9	9.41	1.365	2.9	0.051
1.377	5.8	3.596	1.377	5.8	0.16	1.377	5.8	8.663	1.365	5.8	0.103
1.377	8.8	5.393	1.377	8.8	0.048	1.377	8.8	7.917	1.365	8.8	0.154
1.377	11.7	5.137	1.377	11.7	0	1.377	11.7	7.17	1.365	11.7	0.971
1.377	14.6	3.339	1.377	14.6	0	1.377	14.6	6.423	1.365	14.6	2.361
1.377	17.5	1.541	1.377	17.5	0	1.377	17.5	5.676	1.365	17.5	3.751
1.377	20.4	0.016	1.377	20.4	0.016	1.377	20.4	5.065	1.365	20.4	4.771
1.377	23.3	0.128	1.377	23.3	0.128	1.377	23.3	4.482	1.365	23.3	3.57
1.377	26.3	0.24	1.377	26.3	0.24	1.377	26.3	3.899	1.365	26.3	2.368
1.377	29.2	0.352	1.377	29.2	0.352	1.377	29.2	3.316	1.365	29.2	1.167
1.377	32.1	1.343	1.377	32.1	1.265	1.377	32.1	2.734	1.365	32.1	3.226
1.377	35	2.685	1.377	35	2.5	1.377	35	2.151	1.365	35	6.59
1.377	37.9	4.028	1.377	37.9	3.735	1.377	37.9	2.252	1.365	37.9	9.954
1.377	40.8	5.301	1.377	40.8	4.232	1.377	40.8	2.353	1.365	40.8	11.464
1.377	43.8	6.4	1.377	43.8	2.885	1.377	43.8	2.454	1.365	43.8	8.341
1.377	46.7	7.498	1.377	46.7	1.539	1.377	46.7	2.555	1.365	46.7	5.217
1.377	49.6	8.597	1.377	49.6	0.192	1.377	49.6	2.656	1.365	49.6	2.094
1.377	52.5	6.566	1.377	52.5	0.154	1.377	52.5	2.756	1.365	52.5	2.265
1.377	55.4	4.012	1.377	55.4	0.334	1.377	55.4	3.936	1.365	55.4	2.986
1.377	58.3	1.459	1.377	58.3	0.514	1.377	58.3	5.34	1.365	58.3	3.707
1.377	61.3	0	1.377	61.3	0.539	1.377	61.3	6.743	1.365	61.3	4.428
1.377	64.2	0	1.377	64.2	0.36	1.377	64.2	8.146	1.365	64.2	5.149
1.377	67.1	0	1.377	67.1	0.18	1.377	67.1	9.549	1.365	67.1	5.869
1.377	70	0	1.377	70	0	1.377	70	10.952	1.365	70	6.59
1.403	0	0	1.403	0	0.514	1.403	0	9.7	1.39	0	0
1.403	2.9	1.417	1.403	2.9	0.364	1.403	2.9	8.837	1.39	2.9	0.015
1.403	5.8	2.833	1.403	5.8	0.214	1.403	5.8	7.973	1.39	5.8	0.029
1.403	8.8	4.25	1.403	8.8	0.064	1.403	8.8	7.11	1.39	8.8	0.044
1.403	11.7	4.048	1.403	11.7	0	1.403	11.7	6.246	1.39	11.7	0.992
1.403	14.6	2.631	1.403	14.6	0	1.403	14.6	5.383	1.39	14.6	2.639
1.403	17.5	1.214	1.403	17.5	0	1.403	17.5	4.519	1.39	17.5	4.286
1.403	20.4	0.021	1.403	20.4	0.021	1.403	20.4	4.112	1.39	20.4	5.501
1.403	23.3	0.171	1.403	23.3	0.171	1.403	23.3	3.798	1.39	23.3	4.116
1.403	26.3	0.321	1.403	26.3	0.321	1.403	26.3	3.484	1.39	26.3	2.73
1.403	29.2	0.471	1.403	29.2	0.471	1.403	29.2	3.17	1.39	29.2	1.345
1.403	32.1	1.8	1.403	32.1	1.342	1.403	32.1	2.857	1.39	32.1	3.72
1.403	35	3.6	1.403	35	2.5	1.403	35	2.543	1.39	35	7.598
1.403	37.9	5.4	1.403	37.9	3.658	1.403	37.9	2.485	1.39	37.9	11.476
1.403	40.8	7.021	1.403	40.8	4.112	1.403	40.8	2.427	1.39	40.8	13.217
1.403	43.8	8.196	1.403	43.8	2.804	1.403	43.8	2.369	1.39	43.8	9.616
1.403	46.7	9.371	1.403	46.7	1.495	1.403	46.7	2.311	1.39	46.7	6.015
1.403	49.6	10.546	1.403	49.6	0.187	1.403	49.6	2.254	1.39	49.6	2.414
1.403	52.5	8.036	1.403	52.5	0.121	1.403	52.5	2.196	1.39	52.5	2.612
1.403	55.4	4.911	1.403	55.4	0.263	1.403	55.4	3.599	1.39	55.4	3.443
1.403	58.3	1.786	1.403	58.3	0.405	1.403	58.3	5.305	1.39	58.3	4.274
1.403	61.3	0	1.403	61.3	0.425	1.403	61.3	7.011	1.39	61.3	5.105
1.403	64.2	0	1.403	64.2	0.283	1.403	64.2	8.717	1.39	64.2	5.936
1.403	67.1	0	1.403	67.1	0.142	1.403	67.1	10.423	1.39	67.1	6.767
1.403	70	0	1.403	70	0	1.403	70	12.129	1.39	70	7.598
1.429	0	0	1.429	0	0.647	1.429	0	9.234	1.416	0	0
1.429	2.9	1.028	1.429	2.9	0.459	1.429	2.9	8.252	1.416	2.9	0
1.429	5.8	2.057	1.429	5.8	0.27	1.429	5.8	7.27	1.416	5.8	0
1.429	8.8	3.085	1.429	8.8	0.081	1.429	8.8	6.288	1.416	8.8	0
1.429	11.7	2.938	1.429	11.7	0	1.429	11.7	5.306	1.416	11.7	0.965
1.429	14.6	1.91	1.429	14.6	0	1.429	14.6	4.323	1.416	14.6	2.655
1.429	17.5	0.881	1.429	17.5	0	1.429	17.5	3.341	1.416	17.5	4.344
1.429	20.4	0.027	1.429	20.4	0.027	1.429	20.4	3.14	1.416	20.4	5.642
1.429	23.3	0.216	1.429	23.3	0.216	1.429	23.3	3.101	1.416	23.3	4.593
1.429	26.3	0.405	1.429	26.3	0.405	1.429	26.3	3.061	1.416	26.3	3.545
1.429	29.2	0.593	1.429	29.2	0.593	1.429	29.2	3.021	1.416	29.2	2.496
1.429	32.1	2.266	1.429	32.1	1.419	1.429	32.1	2.982	1.416	32.1	4.701
1.429	35	4.532	1.429	35	2.5	1.429	35	2.942	1.416	35	8.208
1.429	37.9	6.798	1.429	37.9	3.581	1.429	37.9	2.723	1.416	37.9	11.715
1.429	40.8	8.775	1.429	40.8	3.99	1.429	40.8	2.503	1.416	40.8	13.193
1.429	43.8	10.027	1.429	43.8	2.72	1.429	43.8	2.283	1.416	43.8	9.598
1.429	46.7	11.28	1.429	46.7	1.451	1.429	46.7	2.064	1.416	46.7	6.004
1.429	49.6	12.533	1.429	49.6	0.181	1.429	49.6	1.844	1.416	49.6	2.409
1.429	52.5	9.534	1.429	52.5	0.088	1.429	52.5	1.624	1.416	52.5	2.724
1.429	55.4	5.826	1.429	55.4	0.191	1.429	55.4	3.256	1.416	55.4	3.69
1.429	58.3	2.119	1.429	58.3	0.294	1.429	58.3	5.27	1.416	58.3	4.656
1.429	61.3	0	1.429	61.3	0.308	1.429	61.3	7.284	1.416	61.3	5.505
1.429	64.2	0	1.429	64.2	0.206	1.429	64.2	9.298	1.416	64.2	6.198
1.429	67.1	0	1.429	67.1	0.103	1.429	67.1	11.313	1.416	67.1	6.891
1.429	70	0	1.429	70	0	1.429	70	13.327	1.416	70	7.584
1.457	0	0	1.457	0	0.783	1.457	0	8.759	1.442	0	0
1.457	2.9	0.633	1.457	2.9	0.555	1.457	2.9	7.656	1.442	2.9	0
1.457	5.8	1.265	1.457	5.8	0.326	1.457	5.8	6.553	1.442	5.8	0
1.457	8.8	1.898	1.457	8.8	0.098	1.457	8.8	5.45	1.442	8.8	0
1.457	11.7	1.807	1.457	11.7	0	1.457	11.7	4.347	1.442	11.7	0.907
1.457	14.6	1.175	1.457	14.6	0	1.457	14.6	3.244	1.442	14.6	2.495
1.457	17.5	0.542	1.457	17.5	0	1.457	17.5	2.141	1.442	17.5	4.083
1.457	20.4	0.033	1.457	20.4	0.033	1.457	20.4	2.151	1.442	20.4	5.392
1.457	23.3	0.261	1.457	23.3	0.261	1.457	23.3	2.39	1.442	23.3	5.029
1.457	26.3	0.489	1.457	26.3	0.489	1.457	26.3	2.63	1.442	26.3	4.666
1.457	29.2	0.718	1.457	29.2	0.718	1.457	29.2	2.87	1.442	29.2	4.304
1.457	32.1	2.741	1.457	32.1	1.498	1.457	32.1	3.11	1.442	32.1	6.015
1.457	35	5.482	1.457	35	2.5	1.457	35	3.349	1.442	35	8.557
1.457	37.9	8.223	1.457	37.9	3.502	1.457	37.9	2.965	1.442	37.9	11.098
1.457	40.8	10.561	1.457	40.8	3.865	1.457	40.8	2.58	1.442	40.8	11.98
1.457	43.8	11.893	1.457	43.8	2.636	1.457	43.8	2.196	1.442	43.8	8.716
1.457	46.7	13.225	1.457	46.7	1.406	1.457	46.7	1.811	1.442	46.7	5.452
1.457	49.6	14.557	1.457	49.6	0.176	1.457	49.6	1.426	1.442	49.6	2.188
1.457	52.5	11.06	1.457	52.5	0.054	1.457	52.5	1.042	1.442	52.5	2.68
1.457	55.4	6.759	1.457	55.4	0.117	1.457	55.4	2.905	1.442	55.4	3.799
1.457	58.3	2.458	1.457	58.3	0.181	1.457	58.3	5.234	1.442	58.3	4.917
1.457	61.3	0	1.457	61.3	0.19	1.457	61.3	7.562	1.442	61.3	5.723
1.457	64.2	0	1.457	64.2	0.127	1.457	64.2	9.891	1.442	64.2	6.111
1.457	67.1	0	1.457	67.1	0.063	1.457	67.1	12.22	1.442	67.1	6.499
1.457	70	0	1.457	70	0	1.457	70	14.548	1.442	70	6.887
1.484	0	0	1.484	0	0.921	1.484	0	8.275	1.468	0	0
1.484	2.9	0.229	1.484	2.9	0.653	1.484	2.9	7.049	1.468	2.9	0
1.484	5.8	0.459	1.484	5.8	0.384	1.484	5.8	5.823	1.468	5.8	0
1.484	8.8	0.688	1.484	8.8	0.115	1.484	8.8	4.596	1.468	8.8	0
1.484	11.7	0.655	1.484	11.7	0	1.484	11.7	3.37	1.468	11.7	0.848
1.484	14.6	0.426	1.484	14.6	0	1.484	14.6	2.144	1.468	14.6	2.332
1.484	17.5	0.197	1.484	17.5	0	1.484	17.5	0.918	1.468	17.5	3.816
1.484	20.4	0.038	1.484	20.4	0.038	1.484	20.4	1.142	1.468	20.4	5.137
1.484	23.3	0.307	1.484	23.3	0.307	1.484	23.3	1.666	1.468	23.3	5.473
1.484	26.3	0.576	1.484	26.3	0.576	1.484	26.3	2.191	1.468	26.3	5.809
1.484	29.2	0.845	1.484	29.2	0.845	1.484	29.2	2.715	1.468	29.2	6.145
1.484	32.1	3.225	1.484	32.1	1.579	1.484	32.1	3.24	1.468	32.1	7.353
1.484	35	6.45	1.484	35	2.5	1.484	35	3.764	1.468	35	8.911
1.484	37.9	9.675	1.484	37.9	3.421	1.484	37.9	3.212	1.468	37.9	10.469
1.484	40.8	12.382	1.484	40.8	3.739	1.484	40.8	2.659	1.468	40.8	10.746
1.484	43.8	13.794	1.484	43.8	2.549	1.484	43.8	2.106	1.468	43.8	7.818
1.484	46.7	15.207	1.484	46.7	1.36	1.484	46.7	1.554	1.468	46.7	4.89
1.484	49.6	16.619	1.484	49.6	0.17	1.484	49.6	1.001	1.468	49.6	1.963
1.484	52.5	12.616	1.484	52.5	0.02	1.484	52.5	0.448	1.468	52.5	2.636
1.484	55.4	7.71	1.484	55.4	0.043	1.484	55.4	2.548	1.468	55.4	3.91
1.484	58.3	2.803	1.484	58.3	0.066	1.484	58.3	5.197	1.468	58.3	5.184
1.484	61.3	0	1.484	61.3	0.069	1.484	61.3	7.846	1.468	61.3	5.945
1.484	64.2	0	1.484	64.2	0.046	1.484	64.2	10.495	1.468	64.2	6.022
1.484	67.1	0	1.484	67.1	0.023	1.484	67.1	13.144	1.468	67.1	6.1
1.484	70	0	1.484	70	0	1.484	70	15.793	1.468	70	6.177
1.512	0	1.432	1.512	0	0.938	1.512	0	8.311	1.495	0	0
1.512	2.9	1.015	1.512	2.9	0.664	1.512	2.9	7.055	1.495	2.9	0
1.512	5.8	0.597	1.512	5.8	0.391	1.512	5.8	5.8	1.495	5.8	0
1.512	8.8	0.179	1.512	8.8	0.117	1.512	8.8	4.544	1.495	8.8	0
1.512	11.7	0	1.512	11.7	0	1.512	11.7	3.288	1.495	11.7	0.788
1.512	14.6	0	1.512	14.6	0	1.512	14.6	2.032	1.495	14.6	2.167
1.512	17.5	0	1.512	17.5	0	1.512	17.5	0.776	1.495	17.5	3.545
1.512	20.4	0.039	1.512	20.4	0.042	1.512	20.4	1.076	1.495	20.4	4.877
1.512	23.3	0.313	1.512	23.3	0.333	1.512	23.3	1.698	1.495	23.3	5.924
1.512	26.3	0.586	1.512	26.3	0.625	1.512	26.3	2.32	1.495	26.3	6.972
1.512	29.2	0.86	1.512	29.2	0.917	1.512	29.2	2.943	1.495	29.2	8.02
1.512	32.1	3.282	1.512	32.1	1.716	1.512	32.1	3.565	1.495	32.1	8.716
1.512	35	6.564	1.512	35	2.718	1.512	35	4.187	1.495	35	9.273
1.512	37.9	9.846	1.512	37.9	3.72	1.512	37.9	3.609	1.495	37.9	9.829
1.512	40.8	12.612	1.512	40.8	4.066	1.512	40.8	3.032	1.495	40.8	9.488
1.512	43.8	14.089	1.512	43.8	2.772	1.512	43.8	2.454	1.495	43.8	6.903
1.512	46.7	15.565	1.512	46.7	1.479	1.512	46.7	1.877	1.495	46.7	4.318
1.512	49.6	17.042	1.512	49.6	0.185	1.512	49.6	1.299	1.495	49.6	1.733
1.512	52.5	12.939	1.512	52.5	0	1.512	52.5	0.722	1.495	52.5	2.591
1.512	55.4	7.907	1.512	55.4	0	1.512	55.4	2.831	1.495	55.4	4.023
1.512	58.3	2.875	1.512	58.3	0	1.512	58.3	5.496	1.495	58.3	5.455
1.512	61.3	0	1.512	61.3	0.008	1.512	61.3	8.162	1.495	61.3	6.171
1.512	64.2	0	1.512	64.2	0.026	1.512	64.2	10.827	1.495	64.2	5.932
1.512	67.1	0	1.512	67.1	0.044	1.512	67.1	13.492	1.495	67.1	5.693
1.512	70	0	1.512	70	0.062	1.512	70	16.157	1.495	70	5.454
1.541	0	4.734	1.541	0	0.794	1.541	0	9.029	1.523	0	0
1.541	2.9	3.354	1.541	2.9	0.563	1.541	2.9	7.866	1.523	2.9	0
1.541	5.8	1.973	1.541	5.8	0.331	1.541	5.8	6.703	1.523	5.8	0
1.541	8.8	0.592	1.541	8.8	0.099	1.541	8.8	5.541	1.523	8.8	0
1.541	11.7	0	1.541	11.7	0	1.541	11.7	4.378	1.523	11.7	0.727
1.541	14.6	0	1.541	14.6	0	1.541	14.6	3.215	1.523	14.6	1.998
1.541	17.5	0	1.541	17.5	0	1.541	17.5	2.052	1.523	17.5	3.269
1.541	20.4	0.033	1.541	20.4	0.042	1.541	20.4	2.246	1.523	20.4	4.612
1.541	23.3	0.265	1.541	23.3	0.333	1.541	23.3	2.72	1.523	23.3	6.385
1.541	26.3	0.496	1.541	26.3	0.625	1.541	26.3	3.194	1.523	26.3	8.157
1.541	29.2	0.728	1.541	29.2	0.917	1.541	29.2	3.669	1.523	29.2	9.929
1.541	32.1	2.78	1.541	32.1	1.925	1.541	32.1	4.143	1.523	32.1	10.104
1.541	35	5.559	1.541	35	3.22	1.541	35	4.618	1.523	35	9.641
1.541	37.9	8.339	1.541	37.9	4.516	1.541	37.9	4.203	1.523	37.9	9.178
1.541	40.8	10.758	1.541	40.8	4.987	1.541	40.8	3.788	1.523	40.8	8.208
1.541	43.8	12.276	1.541	43.8	3.401	1.541	43.8	3.374	1.523	43.8	5.971
1.541	46.7	13.795	1.541	46.7	1.814	1.541	46.7	2.959	1.523	46.7	3.735
1.541	49.6	15.313	1.541	49.6	0.227	1.541	49.6	2.544	1.523	49.6	1.499
1.541	52.5	11.647	1.541	52.5	0	1.541	52.5	2.13	1.523	52.5	2.545
1.541	55.4	7.118	1.541	55.4	0	1.541	55.4	3.95	1.523	55.4	4.138
1.541	58.3	2.588	1.541	58.3	0	1.541	58.3	6.234	1.523	58.3	5.731
1.541	61.3	0	1.541	61.3	0.026	1.541	61.3	8.517	1.523	61.3	6.401
1.541	64.2	0	1.541	64.2	0.086	1.541	64.2	10.801	1.523	64.2	5.84
1.541	67.1	0	1.541	67.1	0.146	1.541	67.1	13.084	1.523	67.1	5.279
1.541	70	0	1.541	70	0.206	1.541	70	15.368	1.523	70	4.718
1.57	0	8.099	1.57	0	0.648	1.57	0	9.761	1.551	0	0
1.57	2.9	5.737	1.57	2.9	0.459	1.57	2.9	8.693	1.551	2.9	0
1.57	5.8	3.375	1.57	5.8	0.27	1.57	5.8	7.625	1.551	5.8	0
1.57	8.8	1.012	1.57	8.8	0.081	1.57	8.8	6.556	1.551	8.8	0
1.57	11.7	0	1.57	11.7	0	1.57	11.7	5.488	1.551	11.7	0.664
1.57	14.6	0	1.57	14.6	0	1.57	14.6	4.42	1.551	14.6	1.826
1.57	17.5	0	1.57	17.5	0	1.57	17.5	3.352	1.551	17.5	2.988
1.57	20.4	0.027	1.57	20.4	0.042	1.57	20.4	3.437	1.551	20.4	4.343
1.57	23.3	0.216	1.57	23.3	0.333	1.57	23.3	3.761	1.551	23.3	6.853
1.57	26.3	0.405	1.57	26.3	0.625	1.57	26.3	4.085	1.551	26.3	9.363
1.57	29.2	0.594	1.57	29.2	0.917	1.57	29.2	4.409	1.551	29.2	11.874
1.57	32.1	2.268	1.57	32.1	2.139	1.57	32.1	4.733	1.551	32.1	11.518
1.57	35	4.535	1.57	35	3.732	1.57	35	5.056	1.551	35	10.016
1.57	37.9	6.803	1.57	37.9	5.326	1.57	37.9	4.808	1.551	37.9	8.514
1.57	40.8	8.868	1.57	40.8	5.926	1.57	40.8	4.559	1.551	40.8	6.903
1.57	43.8	10.429	1.57	43.8	4.041	1.57	43.8	4.31	1.551	43.8	5.022
1.57	46.7	11.99	1.57	46.7	2.155	1.57	46.7	4.061	1.551	46.7	3.142
1.57	49.6	13.551	1.57	49.6	0.269	1.57	49.6	3.813	1.551	49.6	1.261
1.57	52.5	10.331	1.57	52.5	0	1.57	52.5	3.564	1.551	52.5	2.498
1.57	55.4	6.313	1.57	55.4	0	1.57	55.4	5.091	1.551	55.4	4.255
1.57	58.3	2.296	1.57	58.3	0	1.57	58.3	6.985	1.551	58.3	6.012
1.57	61.3	0	1.57	61.3	0.044	1.57	61.3	8.88	1.551	61.3	6.635
1.57	64.2	0	1.57	64.2	0.147	1.57	64.2	10.774	1.551	64.2	5.746
1.57	67.1	0	1.57	67.1	0.249	1.57	67.1	12.669	1.551	67.1	4.857
1.57	70	0	1.57	70	0.352	1.57	70	14.563	1.551	70	3.968
1.6	0	11.528	1.6	0	0.499	1.6	0	10.506	1.58	0	0
1.6	2.9	8.165	1.6	2.9	0.353	1.6	2.9	9.535	1.58	2.9	0
1.6	5.8	4.803	1.6	5.8	0.208	1.6	5.8	8.563	1.58	5.8	0
1.6	8.8	1.441	1.6	8.8	0.062	1.6	8.8	7.592	1.58	8.8	0
1.6	11.7	0	1.6	11.7	0	1.6	11.7	6.62	1.58	11.7	0.6
1.6	14.6	0	1.6	14.6	0	1.6	14.6	5.649	1.58	14.6	1.651
1.6	17.5	0	1.6	17.5	0	1.6	17.5	4.677	1.58	17.5	2.702
1.6	20.4	0.021	1.6	20.4	0.042	1.6	20.4	4.652	1.58	20.4	4.068
1.6	23.3	0.166	1.6	23.3	0.333	1.6	23.3	4.822	1.58	23.3	7.33
1.6	26.3	0.312	1.6	26.3	0.625	1.6	26.3	4.993	1.58	26.3	10.592
1.6	29.2	0.457	1.6	29.2	0.917	1.6	29.2	5.163	1.58	29.2	13.854
1.6	32.1	1.746	1.6	32.1	2.356	1.6	32.1	5.333	1.58	32.1	12.958
1.6	35	3.492	1.6	35	4.254	1.6	35	5.504	1.58	35	10.398
1.6	37.9	5.237	1.6	37.9	6.152	1.6	37.9	5.424	1.58	37.9	7.837
1.6	40.8	6.943	1.6	40.8	6.883	1.6	40.8	5.344	1.58	40.8	5.575
1.6	43.8	8.547	1.6	43.8	4.693	1.6	43.8	5.265	1.58	43.8	4.056
1.6	46.7	10.152	1.6	46.7	2.503	1.6	46.7	5.185	1.58	46.7	2.537
1.6	49.6	11.756	1.6	49.6	0.313	1.6	49.6	5.105	1.58	49.6	1.018
1.6	52.5	8.989	1.6	52.5	0	1.6	52.5	5.026	1.58	52.5	2.45
1.6	55.4	5.493	1.6	55.4	0	1.6	55.4	6.253	1.58	55.4	4.374
1.6	58.3	1.998	1.6	58.3	0	1.6	58.3	7.751	1.58	58.3	6.298
1.6	61.3	0	1.6	61.3	0.063	1.6	61.3	9.249	1.58	61.3	6.874
1.6	64.2	0	1.6	64.2	0.209	1.6	64.2	10.747	1.58	64.2	5.651
1.6	67.1	0	1.6	67.1	0.355	1.6	67.1	12.245	1.58	67.1	4.428
1.6	70	0	1.6	70	0.501	1.6	70	13.743	1.58	70	3.205
1.631	0	15.021	1.631	0	0.347	1.631	0	11.265	1.609	0	0
1.631	2.9	10.64	1.631	2.9	0.246	1.631	2.9	10.392	1.609	2.9	0
1.631	5.8	6.259	1.631	5.8	0.145	1.631	5.8	9.519	1.609	5.8	0
1.631	8.8	1.878	1.631	8.8	0.043	1.631	8.8	8.646	1.609	8.8	0
1.631	11.7	0	1.631	11.7	0	1.631	11.7	7.773	1.609	11.7	0.536
1.631	14.6	0	1.631	14.6	0	1.631	14.6	6.9	1.609	14.6	1.473
1.631	17.5	0	1.631	17.5	0	1.631	17.5	6.027	1.609	17.5	2.41
1.631	20.4	0.014	1.631	20.4	0.042	1.631	20.4	5.889	1.609	20.4	3.789
1.631	23.3	0.116	1.631	23.3	0.333	1.631	23.3	5.903	1.609	23.3	7.816
1.631	26.3	0.217	1.631	26.3	0.625	1.631	26.3	5.917	1.609	26.3	11.844
1.631	29.2	0.318	1.631	29.2	0.917	1.631	29.2	5.931	1.609	29.2	15.872
1.631	32.1	1.214	1.631	32.1	2.577	1.631	32.1	5.945	1.609	32.1	14.424
1.631	35	2.428	1.631	35	4.786	1.631	35	5.959	1.609	35	10.787
1.631	37.9	3.643	1.631	37.9	6.994	1.631	37.9	6.052	1.609	37.9	7.149
1.631	40.8	4.981	1.631	40.8	7.857	1.631	40.8	6.145	1.609	40.8	4.222
1.631	43.8	6.63	1.631	43.8	5.357	1.631	43.8	6.237	1.609	43.8	3.072
1.631	46.7	8.279	1.631	46.7	2.857	1.631	46.7	6.33	1.609	46.7	1.921
1.631	49.6	9.927	1.631	49.6	0.357	1.631	49.6	6.422	1.609	49.6	0.771
1.631	52.5	7.622	1.631	52.5	0	1.631	52.5	6.515	1.609	52.5	2.402
1.631	55.4	4.658	1.631	55.4	0	1.631	55.4	7.437	1.609	55.4	4.496
1.631	58.3	1.694	1.631	58.3	0	1.631	58.3	8.532	1.609	58.3	6.59
1.631	61.3	0	1.631	61.3	0.082	1.631	61.3	9.626	1.609	61.3	7.117
1.631	64.2	0	1.631	64.2	0.272	1.631	64.2	10.72	1.609	64.2	5.553
1.631	67.1	0	1.631	67.1	0.463	1.631	67.1	11.814	1.609	67.1	3.99
1.631	70	0	1.631	70	0.653	1.631	70	12.908	1.609	70	2.427
1.662	0	18.581	1.662	0	0.192	1.662	0	12.039	1.639	0	0
1.662	2.9	13.162	1.662	2.9	0.136	1.662	2.9	11.267	1.639	2.9	0
1.662	5.8	7.742	1.662	5.8	0.08	1.662	5.8	10.494	1.639	5.8	0
1.662	8.8	2.323	1.662	8.8	0.024	1.662	8.8	9.721	1.639	8.8	0
1.662	11.7	0	1.662	11.7	0	1.662	11.7	8.949	1.639	11.7	0.47
1.662	14.6	0	1.662	14.6	0	1.662	14.6	8.176	1.639	14.6	1.291
1.662	17.5	0	1.662	17.5	0	1.662	17.5	7.403	1.639	17.5	2.113
1.662	20.4	0.008	1.662	20.4	0.042	1.662	20.4	7.15	1.639	20.4	3.504
1.662	23.3	0.064	1.662	23.3	0.333	1.662	23.3	7.005	1.639	23.3	8.312
1.662	26.3	0.12	1.662	26.3	0.625	1.662	26.3	6.86	1.639	26.3	13.119
1.662	29.2	0.176	1.662	29.2	0.917	1.662	29.2	6.714	1.639	29.2	17.926
1.662	32.1	0.672	1.662	32.1	2.803	1.662	32.1	6.569	1.639	32.1	15.918
1.662	35	1.345	1.662	35	5.328	1.662	35	6.424	1.639	35	11.183
1.662	37.9	2.017	1.662	37.9	7.852	1.662	37.9	6.692	1.639	37.9	6.448
1.662	40.8	2.982	1.662	40.8	8.851	1.662	40.8	6.96	1.639	40.8	2.844
1.662	43.8	4.676	1.662	43.8	6.034	1.662	43.8	7.228	1.639	43.8	2.069
1.662	46.7	6.37	1.662	46.7	3.218	1.662	46.7	7.496	1.639	46.7	1.294
1.662	49.6	8.064	1.662	49.6	0.402	1.662	49.6	7.765	1.639	49.6	0.519
1.662	52.5	6.229	1.662	52.5	0	1.662	52.5	8.033	1.639	52.5	2.352
1.662	55.4	3.807	1.662	55.4	0	1.662	55.4	8.644	1.639	55.4	4.62
1.662	58.3	1.384	1.662	58.3	0	1.662	58.3	9.327	1.639	58.3	6.887
1.662	61.3	0	1.662	61.3	0.101	1.662	61.3	10.009	1.639	61.3	7.364
1.662	64.2	0	1.662	64.2	0.337	1.662	64.2	10.692	1.639	64.2	5.454
1.662	67.1	0	1.662	67.1	0.572	1.662	67.1	11.374	1.639	67.1	3.545
1.662	70	0	1.662	70	0.808	1.662	70	12.057	1.639	70	1.635
1.693	0	22.209	1.693	0	0.034	1.693	0	12.828	1.669	0	0
1.693	2.9	15.731	1.693	2.9	0.024	1.693	2.9	12.157	1.669	2.9	0
1.693	5.8	9.254	1.693	5.8	0.014	1.693	5.8	11.487	1.669	5.8	0
1.693	8.8	2.776	1.693	8.8	0.004	1.693	8.8	10.817	1.669	8.8	0
1.693	11.7	0	1.693	11.7	0	1.693	11.7	10.146	1.669	11.7	0.402
1.693	14.6	0	1.693	14.6	0	1.693	14.6	9.476	1.669	14.6	1.106
1.693	17.5	0	1.693	17.5	0	1.693	17.5	8.805	1.669	17.5	1.811
1.693	20.4	0.001	1.693	20.4	0.042	1.693	20.4	8.435	1.669	20.4	3.214
1.693	23.3	0.011	1.693	23.3	0.333	1.693	23.3	8.128	1.669	23.3	8.816
1.693	26.3	0.022	1.693	26.3	0.625	1.693	26.3	7.82	1.669	26.3	14.417
1.693	29.2	0.032	1.693	29.2	0.917	1.693	29.2	7.512	1.669	29.2	20.019
1.693	32.1	0.12	1.693	32.1	3.033	1.693	32.1	7.204	1.669	32.1	17.439
1.693	35	0.241	1.693	35	5.88	1.693	35	6.897	1.669	35	11.586
1.693	37.9	0.361	1.693	37.9	8.726	1.693	37.9	7.344	1.669	37.9	5.733
1.693	40.8	0.944	1.693	40.8	9.863	1.693	40.8	7.791	1.669	40.8	1.441
1.693	43.8	2.684	1.693	43.8	6.724	1.693	43.8	8.238	1.669	43.8	1.048
1.693	46.7	4.424	1.693	46.7	3.586	1.693	46.7	8.685	1.669	46.7	0.656
1.693	49.6	6.164	1.693	49.6	0.448	1.693	49.6	9.132	1.669	49.6	0.263
1.693	52.5	4.81	1.693	52.5	0	1.693	52.5	9.579	1.669	52.5	2.302
1.693	55.4	2.939	1.693	55.4	0	1.693	55.4	9.874	1.669	55.4	4.746
1.693	58.3	1.069	1.693	58.3	0	1.693	58.3	10.137	1.669	58.3	7.189
1.693	61.3	0	1.693	61.3	0.121	1.693	61.3	10.4	1.669	61.3	7.616
1.693	64.2	0	1.693	64.2	0.402	1.693	64.2	10.663	1.669	64.2	5.354
1.693	67.1	0	1.693	67.1	0.684	1.693	67.1	10.926	1.669	67.1	3.091
1.693	70	0	1.693	70	0.966	1.693	70	11.189	1.669	70	0.828
1.725	0	21.063	1.725	0	0	1.725	0	12.074	1.7	0	0
1.725	2.9	14.92	1.725	2.9	0	1.725	2.9	11.555	1.7	2.9	0
1.725	5.8	8.776	1.725	5.8	0	1.725	5.8	11.037	1.7	5.8	0
1.725	8.8	2.633	1.725	8.8	0	1.725	8.8	10.518	1.7	8.8	0
1.725	11.7	0.028	1.725	11.7	0	1.725	11.7	10	1.7	11.7	0.334
1.725	14.6	0.077	1.725	14.6	0	1.725	14.6	9.481	1.7	14.6	0.918
1.725	17.5	0.126	1.725	17.5	0	1.725	17.5	8.963	1.7	17.5	1.502
1.725	20.4	0.161	1.725	20.4	0.049	1.725	20.4	8.524	1.7	20.4	2.919
1.725	23.3	0.112	1.725	23.3	0.389	1.725	23.3	8.101	1.7	23.3	9.329
1.725	26.3	0.063	1.725	26.3	0.73	1.725	26.3	7.678	1.7	26.3	15.739
1.725	29.2	0.014	1.725	29.2	1.071	1.725	29.2	7.256	1.7	29.2	22.15
1.725	32.1	0	1.725	32.1	3.024	1.725	32.1	6.833	1.7	32.1	18.988
1.725	35	0	1.725	35	5.621	1.725	35	6.411	1.7	35	11.997
1.725	37.9	0	1.725	37.9	8.219	1.725	37.9	6.856	1.7	37.9	5.006
1.725	40.8	0.493	1.725	40.8	9.241	1.725	40.8	7.301	1.7	40.8	0.011
1.725	43.8	2.218	1.725	43.8	6.328	1.725	43.8	7.746	1.7	43.8	0.008
1.725	46.7	3.944	1.725	46.7	3.414	1.725	46.7	8.191	1.7	46.7	0.005
1.725	49.6	5.669	1.725	49.6	0.5	1.725	49.6	8.636	1.7	49.6	0.002
1.725	52.5	4.626	1.725	52.5	0.063	1.725	52.5	9.082	1.7	52.5	2.25
1.725	55.4	3.122	1.725	55.4	0.039	1.725	55.4	9.288	1.7	55.4	4.874
1.725	58.3	1.617	1.725	58.3	0.014	1.725	58.3	9.445	1.7	58.3	7.498
1.725	61.3	0.663	1.725	61.3	0.136	1.725	61.3	9.602	1.7	61.3	7.873
1.725	64.2	0.442	1.725	64.2	0.452	1.725	64.2	9.76	1.7	64.2	5.251
1.725	67.1	0.221	1.725	67.1	0.768	1.725	67.1	9.917	1.7	67.1	2.629
1.725	70	0	1.725	70	1.084	1.725	70	10.074	1.7	70	0.007
1.758	0	18.552	1.758	0	0	1.758	0	10.873	1.731	0	0.104
1.758	2.9	13.141	1.758	2.9	0	1.758	2.9	10.522	1.731	2.9	0.074
1.758	5.8	7.73	1.758	5.8	0	1.758	5.8	10.172	1.731	5.8	0.043
1.758	8.8	2.319	1.758	8.8	0	1.758	8.8	9.821	1.731	8.8	0.013
1.758	11.7	0.064	1.758	11.7	0	1.758	11.7	9.471	1.731	11.7	0.299
1.758	14.6	0.177	1.758	14.6	0	1.758	14.6	9.12	1.731	14.6	0.822
1.758	17.5	0.29	1.758	17.5	0	1.758	17.5	8.77	1.731	17.5	1.344
1.758	20.4	0.371	1.758	20.4	0.058	1.758	20.4	8.274	1.731	20.4	2.618
1.758	23.3	0.258	1.758	23.3	0.462	1.758	23.3	7.749	1.731	23.3	8.399
1.758	26.3	0.145	1.758	26.3	0.867	1.758	26.3	7.223	1.731	26.3	14.18
1.758	29.2	0.032	1.758	29.2	1.271	1.758	29.2	6.698	1.731	29.2	19.961
1.758	32.1	0	1.758	32.1	2.946	1.758	32.1	6.172	1.731	32.1	17.11
1.758	35	0	1.758	35	5.13	1.758	35	5.646	1.731	35	10.807
1.758	37.9	0	1.758	37.9	7.313	1.758	37.9	6.038	1.731	37.9	4.503
1.758	40.8	0.484	1.758	40.8	8.15	1.758	40.8	6.431	1.731	40.8	0
1.758	43.8	2.177	1.758	43.8	5.618	1.758	43.8	6.823	1.731	43.8	0
1.758	46.7	3.871	1.758	46.7	3.087	1.758	46.7	7.215	1.731	46.7	0
1.758	49.6	5.565	1.758	49.6	0.555	1.758	49.6	7.607	1.731	49.6	0
1.758	52.5	4.79	1.758	52.5	0.145	1.758	52.5	7.999	1.731	52.5	2.146
1.758	55.4	3.604	1.758	55.4	0.089	1.758	55.4	8.181	1.731	55.4	4.65
1.758	58.3	2.418	1.758	58.3	0.032	1.758	58.3	8.319	1.731	58.3	7.154
1.758	61.3	1.523	1.758	61.3	0.149	1.758	61.3	8.458	1.731	61.3	7.512
1.758	64.2	1.015	1.758	64.2	0.497	1.758	64.2	8.596	1.731	64.2	5.008
1.758	67.1	0.508	1.758	67.1	0.845	1.758	67.1	8.734	1.731	67.1	2.504
1.758	70	0	1.758	70	1.193	1.758	70	8.873	1.731	70	0
1.791	0	15.994	1.791	0	0	1.791	0	9.649	1.763	0	0.21
1.791	2.9	11.329	1.791	2.9	0	1.791	2.9	9.47	1.763	2.9	0.149
1.791	5.8	6.664	1.791	5.8	0	1.791	5.8	9.291	1.763	5.8	0.088
1.791	8.8	1.999	1.791	8.8	0	1.791	8.8	9.111	1.763	8.8	0.026
1.791	11.7	0.102	1.791	11.7	0	1.791	11.7	8.932	1.763	11.7	0.263
1.791	14.6	0.279	1.791	14.6	0	1.791	14.6	8.753	1.763	14.6	0.724
1.791	17.5	0.457	1.791	17.5	0	1.791	17.5	8.574	1.763	17.5	1.185
1.791	20.4	0.584	1.791	20.4	0.067	1.791	20.4	8.021	1.763	20.4	2.312
1.791	23.3	0.406	1.791	23.3	0.536	1.791	23.3	7.39	1.763	23.3	7.441
1.791	26.3	0.228	1.791	26.3	1.006	1.791	26.3	6.759	1.763	26.3	12.569
1.791	29.2	0.051	1.791	29.2	1.475	1.791	29.2	6.129	1.763	29.2	17.698
1.791	32.1	0	1.791	32.1	2.868	1.791	32.1	5.498	1.763	32.1	15.171
1.791	35	0	1.791	35	4.629	1.791	35	4.868	1.763	35	9.582
1.791	37.9	0	1.791	37.9	6.391	1.791	37.9	5.206	1.763	37.9	3.992
1.791	40.8	0.475	1.791	40.8	7.037	1.791	40.8	5.544	1.763	40.8	0
1.791	43.8	2.136	1.791	43.8	4.895	1.791	43.8	5.882	1.763	43.8	0
1.791	46.7	3.797	1.791	46.7	2.753	1.791	46.7	6.22	1.763	46.7	0
1.791	49.6	5.458	1.791	49.6	0.611	1.791	49.6	6.558	1.763	49.6	0
1.791	52.5	4.957	1.791	52.5	0.228	1.791	52.5	6.896	1.763	52.5	2.04
1.791	55.4	4.095	1.791	55.4	0.14	1.791	55.4	7.053	1.763	55.4	4.419
1.791	58.3	3.234	1.791	58.3	0.051	1.791	58.3	7.172	1.763	58.3	6.799
1.791	61.3	2.399	1.791	61.3	0.163	1.791	61.3	7.291	1.763	61.3	7.139
1.791	64.2	1.599	1.791	64.2	0.544	1.791	64.2	7.411	1.763	64.2	4.759
1.791	67.1	0.8	1.791	67.1	0.924	1.791	67.1	7.53	1.763	67.1	2.38
1.791	70	0	1.791	70	1.305	1.791	70	7.649	1.763	70	0
1.825	0	13.386	1.825	0	0	1.825	0	8.402	1.796	0	0.319
1.825	2.9	9.482	1.825	2.9	0	1.825	2.9	8.397	1.796	2.9	0.226
1.825	5.8	5.578	1.825	5.8	0	1.825	5.8	8.393	1.796	5.8	0.133
1.825	8.8	1.673	1.825	8.8	0	1.825	8.8	8.388	1.796	8.8	0.04
1.825	11.7	0.139	1.825	11.7	0	1.825	11.7	8.383	1.796	11.7	0.227
1.825	14.6	0.383	1.825	14.6	0	1.825	14.6	8.379	1.796	14.6	0.624
1.825	17.5	0.627	1.825	17.5	0	1.825	17.5	8.374	1.796	17.5	1.022
1.825	20.4	0.801	1.825	20.4	0.076	1.825	20.4	7.762	1.796	20.4	2
1.825	23.3	0.557	1.825	23.3	0.612	1.825	23.3	7.024	1.796	23.3	6.464
1.825	26.3	0.313	1.825	26.3	1.147	1.825	26.3	6.287	1.796	26.3	10.928
1.825	29.2	0.07	1.825	29.2	1.683	1.825	29.2	5.549	1.796	29.2	15.392
1.825	32.1	0	1.825	32.1	2.787	1.825	32.1	4.812	1.796	32.1	13.195
1.825	35	0	1.825	35	4.119	1.825	35	4.074	1.796	35	8.334
1.825	37.9	0	1.825	37.9	5.451	1.825	37.9	4.357	1.796	37.9	3.472
1.825	40.8	0.465	1.825	40.8	5.904	1.825	40.8	4.64	1.796	40.8	0
1.825	43.8	2.093	1.825	43.8	4.158	1.825	43.8	4.923	1.796	43.8	0
1.825	46.7	3.721	1.825	46.7	2.413	1.825	46.7	5.206	1.796	46.7	0
1.825	49.6	5.349	1.825	49.6	0.667	1.825	49.6	5.489	1.796	49.6	0
1.825	52.5	5.127	1.825	52.5	0.313	1.825	52.5	5.772	1.796	52.5	1.931
1.825	55.4	4.596	1.825	55.4	0.192	1.825	55.4	5.903	1.796	55.4	4.184
1.825	58.3	4.065	1.825	58.3	0.07	1.825	58.3	6.003	1.796	58.3	6.437
1.825	61.3	3.292	1.825	61.3	0.177	1.825	61.3	6.103	1.796	61.3	6.759
1.825	64.2	2.194	1.825	64.2	0.591	1.825	64.2	6.202	1.796	64.2	4.506
1.825	67.1	1.097	1.825	67.1	1.004	1.825	67.1	6.302	1.796	67.1	2.253
1.825	70	0	1.825	70	1.418	1.825	70	6.402	1.796	70	0
1.86	0	10.73	1.86	0	0	1.86	0	7.132	1.829	0	0.429
1.86	2.9	7.6	1.86	2.9	0	1.86	2.9	7.305	1.829	2.9	0.304
1.86	5.8	4.471	1.86	5.8	0	1.86	5.8	7.478	1.829	5.8	0.179
1.86	8.8	1.341	1.86	8.8	0	1.86	8.8	7.651	1.829	8.8	0.054
1.86	11.7	0.178	1.86	11.7	0	1.86	11.7	7.824	1.829	11.7	0.19
1.86	14.6	0.489	1.86	14.6	0	1.86	14.6	7.997	1.829	14.6	0.523
1.86	17.5	0.8	1.86	17.5	0	1.86	17.5	8.17	1.829	17.5	0.856
1.86	20.4	1.023	1.86	20.4	0.086	1.86	20.4	7.498	1.829	20.4	1.682
1.86	23.3	0.711	1.86	23.3	0.689	1.86	23.3	6.652	1.829	23.3	5.47
1.86	26.3	0.4	1.86	26.3	1.292	1.86	26.3	5.805	1.829	26.3	9.257
1.86	29.2	0.089	1.86	29.2	1.895	1.86	29.2	4.959	1.829	29.2	13.044
1.86	32.1	0	1.86	32.1	2.705	1.86	32.1	4.112	1.829	32.1	11.183
1.86	35	0	1.86	35	3.599	1.86	35	3.266	1.829	35	7.063
1.86	37.9	0	1.86	37.9	4.493	1.86	37.9	3.492	1.829	37.9	2.943
1.86	40.8	0.456	1.86	40.8	4.748	1.86	40.8	3.719	1.829	40.8	0
1.86	43.8	2.05	1.86	43.8	3.407	1.86	43.8	3.946	1.829	43.8	0
1.86	46.7	3.644	1.86	46.7	2.066	1.86	46.7	4.173	1.829	46.7	0
1.86	49.6	5.239	1.86	49.6	0.725	1.86	49.6	4.399	1.829	49.6	0
1.86	52.5	5.3	1.86	52.5	0.4	1.86	52.5	4.626	1.829	52.5	1.821
1.86	55.4	5.106	1.86	55.4	0.245	1.86	55.4	4.731	1.829	55.4	3.945
1.86	58.3	4.912	1.86	58.3	0.089	1.86	58.3	4.811	1.829	58.3	6.069
1.86	61.3	4.201	1.86	61.3	0.192	1.86	61.3	4.891	1.829	61.3	6.372
1.86	64.2	2.801	1.86	64.2	0.639	1.86	64.2	4.971	1.829	64.2	4.248
1.86	67.1	1.4	1.86	67.1	1.086	1.86	67.1	5.052	1.829	67.1	2.124
1.86	70	0	1.86	70	1.533	1.86	70	5.132	1.829	70	0
1.895	0	8.022	1.895	0	0	1.895	0	5.837	1.863	0	0.542
1.895	2.9	5.683	1.895	2.9	0	1.895	2.9	6.191	1.863	2.9	0.384
1.895	5.8	3.343	1.895	5.8	0	1.895	5.8	6.545	1.863	5.8	0.226
1.895	8.8	1.003	1.895	8.8	0	1.895	8.8	6.9	1.863	8.8	0.068
1.895	11.7	0.217	1.895	11.7	0	1.895	11.7	7.254	1.863	11.7	0.153
1.895	14.6	0.597	1.895	14.6	0	1.895	14.6	7.608	1.863	14.6	0.42
1.895	17.5	0.977	1.895	17.5	0	1.895	17.5	7.962	1.863	17.5	0.687
1.895	20.4	1.248	1.895	20.4	0.096	1.895	20.4	7.23	1.863	20.4	1.359
1.895	23.3	0.868	1.895	23.3	0.767	1.895	23.3	6.272	1.863	23.3	4.457
1.895	26.3	0.488	1.895	26.3	1.439	1.895	26.3	5.314	1.863	26.3	7.555
1.895	29.2	0.109	1.895	29.2	2.111	1.895	29.2	4.357	1.863	29.2	10.653
1.895	32.1	0	1.895	32.1	2.622	1.895	32.1	3.399	1.863	32.1	9.134
1.895	35	0	1.895	35	3.07	1.895	35	2.442	1.863	35	5.769
1.895	37.9	0	1.895	37.9	3.517	1.895	37.9	2.611	1.863	37.9	2.404
1.895	40.8	0.446	1.895	40.8	3.571	1.895	40.8	2.781	1.863	40.8	0
1.895	43.8	2.006	1.895	43.8	2.642	1.895	43.8	2.95	1.863	43.8	0
1.895	46.7	3.566	1.895	46.7	1.713	1.895	46.7	3.12	1.863	46.7	0
1.895	49.6	5.126	1.895	49.6	0.784	1.895	49.6	3.289	1.863	49.6	0
1.895	52.5	5.477	1.895	52.5	0.488	1.895	52.5	3.459	1.863	52.5	1.708
1.895	55.4	5.626	1.895	55.4	0.298	1.895	55.4	3.538	1.863	55.4	3.701
1.895	58.3	5.775	1.895	58.3	0.109	1.895	58.3	3.597	1.863	58.3	5.694
1.895	61.3	5.128	1.895	61.3	0.206	1.895	61.3	3.657	1.863	61.3	5.979
1.895	64.2	3.419	1.895	64.2	0.688	1.895	64.2	3.717	1.863	64.2	3.986
1.895	67.1	1.709	1.895	67.1	1.17	1.895	67.1	3.777	1.863	67.1	1.993
1.895	70	0	1.895	70	1.651	1.895	70	3.837	1.863	70	0
1.931	0	5.264	1.931	0	0	1.931	0	4.517	1.897	0	0.656
1.931	2.9	3.729	1.931	2.9	0	1.931	2.9	5.056	1.897	2.9	0.465
1.931	5.8	2.193	1.931	5.8	0	1.931	5.8	5.595	1.897	5.8	0.274
1.931	8.8	0.658	1.931	8.8	0	1.931	8.8	6.134	1.897	8.8	0.082
1.931	11.7	0.257	1.931	11.7	0	1.931	11.7	6.673	1.897	11.7	0.115
1.931	14.6	0.707	1.931	14.6	0	1.931	14.6	7.212	1.897	14.6	0.315
1.931	17.5	1.157	1.931	17.5	0	1.931	17.5	7.751	1.897	17.5	0.515
1.931	20.4	1.478	1.931	20.4	0.106	1.931	20.4	6.956	1.897	20.4	1.029
1.931	23.3	1.028	1.931	23.3	0.847	1.931	23.3	5.885	1.897	23.3	3.425
1.931	26.3	0.578	1.931	26.3	1.589	1.931	26.3	4.814	1.897	26.3	5.821
1.931	29.2	0.129	1.931	29.2	2.33	1.931	29.2	3.744	1.897	29.2	8.217
1.931	32.1	0	1.931	32.1	2.537	1.931	32.1	2.673	1.897	32.1	7.047
1.931	35	0	1.931	35	2.53	1.931	35	1.602	1.897	35	4.451
1.931	37.9	0	1.931	37.9	2.523	1.931	37.9	1.713	1.897	37.9	1.855
1.931	40.8	0.436	1.931	40.8	2.372	1.931	40.8	1.825	1.897	40.8	0
1.931	43.8	1.961	1.931	43.8	1.863	1.931	43.8	1.936	1.897	43.8	0
1.931	46.7	3.486	1.931	46.7	1.353	1.931	46.7	2.047	1.897	46.7	0
1.931	49.6	5.011	1.931	49.6	0.844	1.931	49.6	2.158	1.897	49.6	0
1.931	52.5	5.657	1.931	52.5	0.578	1.931	52.5	2.27	1.897	52.5	1.594
1.931	55.4	6.156	1.931	55.4	0.353	1.931	55.4	2.321	1.897	55.4	3.453
1.931	58.3	6.655	1.931	58.3	0.129	1.931	58.3	2.36	1.897	58.3	5.312
1.931	61.3	6.073	1.931	61.3	0.221	1.931	61.3	2.4	1.897	61.3	5.577
1.931	64.2	4.048	1.931	64.2	0.738	1.931	64.2	2.439	1.897	64.2	3.718
1.931	67.1	2.024	1.931	67.1	1.255	1.931	67.1	2.478	1.897	67.1	1.859
1.931	70	0	1.931	70	1.771	1.931	70	2.517	1.897	70	0
1.968	0	2.453	1.968	0	0	1.968	0	3.173	1.932	0	0.773
1.968	2.9	1.737	1.968	2.9	0	1.968	2.9	3.9	1.932	2.9	0.548
1.968	5.8	1.022	1.968	5.8	0	1.968	5.8	4.627	1.932	5.8	0.322
1.968	8.8	0.307	1.968	8.8	0	1.968	8.8	5.354	1.932	8.8	0.097
1.968	11.7	0.298	1.968	11.7	0	1.968	11.7	6.081	1.932	11.7	0.076
1.968	14.6	0.819	1.968	14.6	0	1.968	14.6	6.808	1.932	14.6	0.208
1.968	17.5	1.34	1.968	17.5	0	1.968	17.5	7.535	1.932	17.5	0.34
1.968	20.4	1.712	1.968	20.4	0.116	1.968	20.4	6.677	1.932	20.4	0.694
1.968	23.3	1.191	1.968	23.3	0.929	1.968	23.3	5.491	1.932	23.3	2.375
1.968	26.3	0.67	1.968	26.3	1.742	1.968	26.3	4.305	1.932	26.3	4.056
1.968	29.2	0.149	1.968	29.2	2.554	1.968	29.2	3.119	1.932	29.2	5.737
1.968	32.1	0	1.968	32.1	2.451	1.968	32.1	1.933	1.932	32.1	4.922
1.968	35	0	1.968	35	1.98	1.968	35	0.747	1.932	35	3.108
1.968	37.9	0	1.968	37.9	1.509	1.968	37.9	0.798	1.932	37.9	1.295
1.968	40.8	0.426	1.968	40.8	1.15	1.968	40.8	0.85	1.932	40.8	0
1.968	43.8	1.915	1.968	43.8	1.068	1.968	43.8	0.902	1.932	43.8	0
1.968	46.7	3.404	1.968	46.7	0.987	1.968	46.7	0.954	1.932	46.7	0
1.968	49.6	4.894	1.968	49.6	0.905	1.968	49.6	1.006	1.932	49.6	0
1.968	52.5	5.84	1.968	52.5	0.67	1.968	52.5	1.058	1.932	52.5	1.477
1.968	55.4	6.696	1.968	55.4	0.409	1.968	55.4	1.082	1.932	55.4	3.2
1.968	58.3	7.551	1.968	58.3	0.149	1.968	58.3	1.1	1.932	58.3	4.923
1.968	61.3	7.035	1.968	61.3	0.237	1.968	61.3	1.118	1.932	61.3	5.169
1.968	64.2	4.69	1.968	64.2	0.789	1.968	64.2	1.137	1.932	64.2	3.446
1.968	67.1	2.345	1.968	67.1	1.341	1.968	67.1	1.155	1.932	67.1	1.723
1.968	70	0	1.968	70	1.893	1.968	70	1.173	1.932	70	0
2.005	0	0	2.005	0	0	2.005	0	2.009	1.968	0	0.892
2.005	2.9	0.047	2.005	2.9	0	2.005	2.9	2.883	1.968	2.9	0.632
2.005	5.8	0.094	2.005	5.8	0	2.005	5.8	3.757	1.968	5.8	0.372
2.005	8.8	0.141	2.005	8.8	0	2.005	8.8	4.63	1.968	8.8	0.112
2.005	11.7	0.462	2.005	11.7	0.045	2.005	11.7	5.504	1.968	11.7	0.036
2.005	14.6	0.987	2.005	14.6	0.123	2.005	14.6	6.378	1.968	14.6	0.099
2.005	17.5	1.513	2.005	17.5	0.201	2.005	17.5	7.252	1.968	17.5	0.162
2.005	20.4	1.883	2.005	20.4	0.38	2.005	20.4	6.358	1.968	20.4	0.352
2.005	23.3	1.315	2.005	23.3	1.161	2.005	23.3	5.099	1.968	23.3	1.305
2.005	26.3	0.748	2.005	26.3	1.942	2.005	26.3	3.84	1.968	26.3	2.258
2.005	29.2	0.18	2.005	29.2	2.723	2.005	29.2	2.581	1.968	29.2	3.21
2.005	32.1	0.014	2.005	32.1	2.333	2.005	32.1	1.322	1.968	32.1	2.757
2.005	35	0.009	2.005	35	1.473	2.005	35	0.063	1.968	35	1.741
2.005	37.9	0.004	2.005	37.9	0.614	2.005	37.9	0.052	1.968	37.9	0.726
2.005	40.8	0.42	2.005	40.8	0.082	2.005	40.8	0.042	1.968	40.8	0
2.005	43.8	1.888	2.005	43.8	0.368	2.005	43.8	0.032	1.968	43.8	0
2.005	46.7	3.357	2.005	46.7	0.655	2.005	46.7	0.022	1.968	46.7	0
2.005	49.6	4.826	2.005	49.6	0.941	2.005	49.6	0.012	1.968	49.6	0
2.005	52.5	5.987	2.005	52.5	0.737	2.005	52.5	0.002	1.968	52.5	1.358
2.005	55.4	7.096	2.005	55.4	0.45	2.005	55.4	0.034	1.968	55.4	2.942
2.005	58.3	8.205	2.005	58.3	0.164	2.005	58.3	0.076	1.968	58.3	4.526
2.005	61.3	7.734	2.005	61.3	0.301	2.005	61.3	0.117	1.968	61.3	4.753
2.005	64.2	5.156	2.005	64.2	1.005	2.005	64.2	0.159	1.968	64.2	3.169
2.005	67.1	2.578	2.005	67.1	1.708	2.005	67.1	0.2	1.968	67.1	1.584
2.005	70	0	2.005	70	2.411	2.005	70	0.241	1.968	70	0
2.043	0	0	2.043	0	0	2.043	0	2.072	2.004	0	0.99
2.043	2.9	0.38	2.043	2.9	0	2.043	2.9	2.823	2.004	2.9	0.704
2.043	5.8	0.76	2.043	5.8	0	2.043	5.8	3.573	2.004	5.8	0.418
2.043	8.8	1.14	2.043	8.8	0	2.043	8.8	4.324	2.004	8.8	0.132
2.043	11.7	1.371	2.043	11.7	0.362	2.043	11.7	5.074	2.004	11.7	0.018
2.043	14.6	1.49	2.043	14.6	0.995	2.043	14.6	5.825	2.004	14.6	0.032
2.043	17.5	1.609	2.043	17.5	1.629	2.043	17.5	6.575	2.004	17.5	0.047
2.043	20.4	1.645	2.043	20.4	2.188	2.043	20.4	5.823	2.004	20.4	0.098
2.043	23.3	1.189	2.043	23.3	2.303	2.043	23.3	4.76	2.004	23.3	0.369
2.043	26.3	0.732	2.043	26.3	2.418	2.043	26.3	3.696	2.004	26.3	0.641
2.043	29.2	0.275	2.043	29.2	2.533	2.043	29.2	2.633	2.004	29.2	0.913
2.043	32.1	0.115	2.043	32.1	2.031	2.043	32.1	1.57	2.004	32.1	0.784
2.043	35	0.072	2.043	35	1.283	2.043	35	0.507	2.004	35	0.495
2.043	37.9	0.03	2.043	37.9	0.535	2.043	37.9	0.425	2.004	37.9	0.206
2.043	40.8	0.441	2.043	40.8	0.071	2.043	40.8	0.343	2.004	40.8	0
2.043	43.8	1.984	2.043	43.8	0.321	2.043	43.8	0.26	2.004	43.8	0
2.043	46.7	3.526	2.043	46.7	0.57	2.043	46.7	0.178	2.004	46.7	0
2.043	49.6	5.069	2.043	49.6	0.82	2.043	49.6	0.096	2.004	49.6	0
2.043	52.5	5.891	2.043	52.5	0.641	2.043	52.5	0.014	2.004	52.5	1.238
2.043	55.4	6.594	2.043	55.4	0.392	2.043	55.4	0.278	2.004	55.4	2.682
2.043	58.3	7.296	2.043	58.3	0.143	2.043	58.3	0.613	2.004	58.3	4.126
2.043	61.3	6.735	2.043	61.3	0.666	2.043	61.3	0.949	2.004	61.3	4.332
2.043	64.2	4.49	2.043	64.2	2.221	2.043	64.2	1.284	2.004	64.2	2.888
2.043	67.1	2.245	2.043	67.1	3.776	2.043	67.1	1.619	2.004	67.1	1.444
2.043	70	0	2.043	70	5.33	2.043	70	1.955	2.004	70	0
2.082	0	0	2.082	0	0	2.082	0	2.137	2.041	0	0.898
2.082	2.9	0.72	2.082	2.9	0	2.082	2.9	2.762	2.041	2.9	0.666
2.082	5.8	1.439	2.082	5.8	0	2.082	5.8	3.386	2.041	5.8	0.434
2.082	8.8	2.159	2.082	8.8	0	2.082	8.8	4.011	2.041	8.8	0.202
2.082	11.7	2.298	2.082	11.7	0.685	2.082	11.7	4.636	2.041	11.7	0.188
2.082	14.6	2.002	2.082	14.6	1.884	2.082	14.6	5.261	2.041	14.6	0.337
2.082	17.5	1.706	2.082	17.5	3.084	2.082	17.5	5.885	2.041	17.5	0.486
2.082	20.4	1.403	2.082	20.4	4.031	2.082	20.4	5.277	2.041	20.4	0.626
2.082	23.3	1.059	2.082	23.3	3.467	2.082	23.3	4.413	2.041	23.3	0.709
2.082	26.3	0.716	2.082	26.3	2.903	2.082	26.3	3.55	2.041	26.3	0.791
2.082	29.2	0.372	2.082	29.2	2.339	2.082	29.2	2.686	2.041	29.2	0.874
2.082	32.1	0.217	2.082	32.1	1.724	2.082	32.1	1.823	2.041	32.1	0.711
2.082	35	0.137	2.082	35	1.089	2.082	35	0.959	2.041	35	0.449
2.082	37.9	0.057	2.082	37.9	0.454	2.082	37.9	0.804	2.041	37.9	0.187
2.082	40.8	0.462	2.082	40.8	0.06	2.082	40.8	0.648	2.041	40.8	0
2.082	43.8	2.081	2.082	43.8	0.272	2.082	43.8	0.493	2.041	43.8	0
2.082	46.7	3.699	2.082	46.7	0.484	2.082	46.7	0.338	2.041	46.7	0
2.082	49.6	5.317	2.082	49.6	0.696	2.082	49.6	0.182	2.041	49.6	0
2.082	52.5	5.794	2.082	52.5	0.544	2.082	52.5	0.027	2.041	52.5	1.122
2.082	55.4	6.082	2.082	55.4	0.333	2.082	55.4	0.526	2.041	55.4	2.431
2.082	58.3	6.369	2.082	58.3	0.121	2.082	58.3	1.161	2.041	58.3	3.74
2.082	61.3	5.716	2.082	61.3	1.038	2.082	61.3	1.796	2.041	61.3	3.927
2.082	64.2	3.811	2.082	64.2	3.46	2.082	64.2	2.431	2.041	64.2	2.618
2.082	67.1	1.905	2.082	67.1	5.882	2.082	67.1	3.065	2.041	67.1	1.309
2.082	70	0	2.082	70	8.304	2.082	70	3.7	2.041	70	0
2.122	0	0	2.122	0	0	2.122	0	2.203	2.079	0	0.803
2.122	2.9	1.065	2.122	2.9	0	2.122	2.9	2.7	2.079	2.9	0.626
2.122	5.8	2.131	2.122	5.8	0	2.122	5.8	3.196	2.079	5.8	0.449
2.122	8.8	3.196	2.122	8.8	0	2.122	8.8	3.693	2.079	8.8	0.272
2.122	11.7	3.242	2.122	11.7	1.015	2.122	11.7	4.189	2.079	11.7	0.36
2.122	14.6	2.523	2.122	14.6	2.79	2.122	14.6	4.686	2.079	14.6	0.647
2.122	17.5	1.804	2.122	17.5	4.566	2.122	17.5	5.183	2.079	17.5	0.934
2.122	20.4	1.156	2.122	20.4	5.909	2.122	20.4	4.721	2.079	20.4	1.164
2.122	23.3	0.927	2.122	23.3	4.653	2.122	23.3	4.061	2.079	23.3	1.054
2.122	26.3	0.699	2.122	26.3	3.397	2.122	26.3	3.401	2.079	26.3	0.944
2.122	29.2	0.471	2.122	29.2	2.141	2.122	29.2	2.741	2.079	29.2	0.835
2.122	32.1	0.321	2.122	32.1	1.411	2.122	32.1	2.081	2.079	32.1	0.636
2.122	35	0.203	2.122	35	0.891	2.122	35	1.421	2.079	35	0.402
2.122	37.9	0.085	2.122	37.9	0.371	2.122	37.9	1.19	2.079	37.9	0.167
2.122	40.8	0.484	2.122	40.8	0.05	2.122	40.8	0.96	2.079	40.8	0
2.122	43.8	2.179	2.122	43.8	0.223	2.122	43.8	0.73	2.079	43.8	0
2.122	46.7	3.874	2.122	46.7	0.396	2.122	46.7	0.5	2.079	46.7	0
2.122	49.6	5.57	2.122	49.6	0.569	2.122	49.6	0.27	2.079	49.6	0
2.122	52.5	5.696	2.122	52.5	0.446	2.122	52.5	0.039	2.079	52.5	1.004
2.122	55.4	5.56	2.122	55.4	0.272	2.122	55.4	0.779	2.079	55.4	2.176
2.122	58.3	5.425	2.122	58.3	0.099	2.122	58.3	1.719	2.079	58.3	3.348
2.122	61.3	4.679	2.122	61.3	1.417	2.122	61.3	2.659	2.079	61.3	3.515
2.122	64.2	3.119	2.122	64.2	4.723	2.122	64.2	3.599	2.079	64.2	2.343
2.122	67.1	1.56	2.122	67.1	8.029	2.122	67.1	4.539	2.079	67.1	1.172
2.122	70	0	2.122	70	11.335	2.122	70	5.479	2.079	70	0
2.162	0	0	2.162	0	0	2.162	0	2.27	2.117	0	0.708
2.162	2.9	1.418	2.162	2.9	0	2.162	2.9	2.636	2.117	2.9	0.586
2.162	5.8	2.836	2.162	5.8	0	2.162	5.8	3.002	2.117	5.8	0.465
2.162	8.8	4.254	2.162	8.8	0	2.162	8.8	3.368	2.117	8.8	0.344
2.162	11.7	4.204	2.162	11.7	1.35	2.162	11.7	3.734	2.117	11.7	0.536
2.162	14.6	3.055	2.162	14.6	3.713	2.162	14.6	4.1	2.117	14.6	0.963
2.162	17.5	1.905	2.162	17.5	6.076	2.162	17.5	4.467	2.117	17.5	1.389
2.162	20.4	0.904	2.162	20.4	7.822	2.162	20.4	4.154	2.117	20.4	1.711
2.162	23.3	0.793	2.162	23.3	5.861	2.162	23.3	3.701	2.117	23.3	1.406
2.162	26.3	0.682	2.162	26.3	3.9	2.162	26.3	3.249	2.117	26.3	1.1
2.162	29.2	0.572	2.162	29.2	1.94	2.162	29.2	2.796	2.117	29.2	0.795
2.162	32.1	0.428	2.162	32.1	1.092	2.162	32.1	2.343	2.117	32.1	0.56
2.162	35	0.27	2.162	35	0.69	2.162	35	1.89	2.117	35	0.354
2.162	37.9	0.113	2.162	37.9	0.287	2.162	37.9	1.584	2.117	37.9	0.147
2.162	40.8	0.507	2.162	40.8	0.038	2.162	40.8	1.278	2.117	40.8	0
2.162	43.8	2.28	2.162	43.8	0.172	2.162	43.8	0.971	2.117	43.8	0
2.162	46.7	4.054	2.162	46.7	0.307	2.162	46.7	0.665	2.117	46.7	0
2.162	49.6	5.827	2.162	49.6	0.441	2.162	49.6	0.359	2.117	49.6	0
2.162	52.5	5.595	2.162	52.5	0.345	2.162	52.5	0.053	2.117	52.5	0.884
2.162	55.4	5.029	2.162	55.4	0.211	2.162	55.4	1.037	2.117	55.4	1.916
2.162	58.3	4.462	2.162	58.3	0.077	2.162	58.3	2.288	2.117	58.3	2.948
2.162	61.3	3.621	2.162	61.3	1.803	2.162	61.3	3.539	2.117	61.3	3.095
2.162	64.2	2.414	2.162	64.2	6.01	2.162	64.2	4.79	2.117	64.2	2.064
2.162	67.1	1.207	2.162	67.1	10.216	2.162	67.1	6.041	2.117	67.1	1.032
2.162	70	0	2.162	70	14.423	2.162	70	7.292	2.117	70	0
2.203	0	0	2.203	0	0	2.203	0	2.338	2.156	0	0.61
2.203	2.9	1.777	2.203	2.9	0	2.203	2.9	2.572	2.156	2.9	0.546
2.203	5.8	3.554	2.203	5.8	0	2.203	5.8	2.805	2.156	5.8	0.482
2.203	8.8	5.331	2.203	8.8	0	2.203	8.8	3.038	2.156	8.8	0.418
2.203	11.7	5.185	2.203	11.7	1.692	2.203	11.7	3.271	2.156	11.7	0.715
2.203	14.6	3.596	2.203	14.6	4.654	2.203	14.6	3.504	2.156	14.6	1.284
2.203	17.5	2.008	2.203	17.5	7.616	2.203	17.5	3.737	2.156	17.5	1.853
2.203	20.4	0.647	2.203	20.4	9.771	2.203	20.4	3.577	2.156	20.4	2.269
2.203	23.3	0.656	2.203	23.3	7.092	2.203	23.3	3.335	2.156	23.3	1.764
2.203	26.3	0.665	2.203	26.3	4.414	2.203	26.3	3.094	2.156	26.3	1.259
2.203	29.2	0.674	2.203	29.2	1.735	2.203	29.2	2.852	2.156	29.2	0.754
2.203	32.1	0.536	2.203	32.1	0.767	2.203	32.1	2.611	2.156	32.1	0.483
2.203	35	0.338	2.203	35	0.485	2.203	35	2.369	2.156	35	0.305
2.203	37.9	0.141	2.203	37.9	0.202	2.203	37.9	1.985	2.156	37.9	0.127
2.203	40.8	0.529	2.203	40.8	0.027	2.203	40.8	1.601	2.156	40.8	0
2.203	43.8	2.383	2.203	43.8	0.121	2.203	43.8	1.218	2.156	43.8	0
2.203	46.7	4.236	2.203	46.7	0.215	2.203	46.7	0.834	2.156	46.7	0
2.203	49.6	6.089	2.203	49.6	0.31	2.203	49.6	0.45	2.156	49.6	0
2.203	52.5	5.492	2.203	52.5	0.242	2.203	52.5	0.066	2.156	52.5	0.762
2.203	55.4	4.487	2.203	55.4	0.148	2.203	55.4	1.299	2.156	55.4	1.652
2.203	58.3	3.482	2.203	58.3	0.054	2.203	58.3	2.867	2.156	58.3	2.541
2.203	61.3	2.544	2.203	61.3	2.196	2.203	61.3	4.435	2.156	61.3	2.668
2.203	64.2	1.696	2.203	64.2	7.321	2.203	64.2	6.003	2.156	64.2	1.779
2.203	67.1	0.848	2.203	67.1	12.445	2.203	67.1	7.571	2.156	67.1	0.889
2.203	70	0	2.203	70	17.57	2.203	70	9.139	2.156	70	0
2.245	0	0	2.245	0	0	2.245	0	2.408	2.196	0	0.51
2.245	2.9	2.143	2.245	2.9	0	2.245	2.9	2.506	2.196	2.9	0.504
2.245	5.8	4.286	2.245	5.8	0	2.245	5.8	2.603	2.196	5.8	0.498
2.245	8.8	6.429	2.245	8.8	0	2.245	8.8	2.701	2.196	8.8	0.492
2.245	11.7	6.184	2.245	11.7	2.041	2.245	11.7	2.798	2.196	11.7	0.898
2.245	14.6	4.148	2.245	14.6	5.612	2.245	14.6	2.896	2.196	14.6	1.612
2.245	17.5	2.112	2.245	17.5	9.184	2.245	17.5	2.993	2.196	17.5	2.326
2.245	20.4	0.386	2.245	20.4	11.758	2.245	20.4	2.988	2.196	20.4	2.837
2.245	23.3	0.517	2.245	23.3	8.347	2.245	23.3	2.962	2.196	23.3	2.129
2.245	26.3	0.648	2.245	26.3	4.936	2.245	26.3	2.936	2.196	26.3	1.421
2.245	29.2	0.779	2.245	29.2	1.525	2.245	29.2	2.91	2.196	29.2	0.713
2.245	32.1	0.646	2.245	32.1	0.436	2.245	32.1	2.883	2.196	32.1	0.404
2.245	35	0.408	2.245	35	0.275	2.245	35	2.857	2.196	35	0.255
2.245	37.9	0.17	2.245	37.9	0.115	2.245	37.9	2.394	2.196	37.9	0.106
2.245	40.8	0.553	2.245	40.8	0.015	2.245	40.8	1.931	2.196	40.8	0
2.245	43.8	2.487	2.245	43.8	0.069	2.245	43.8	1.468	2.196	43.8	0
2.245	46.7	4.422	2.245	46.7	0.122	2.245	46.7	1.005	2.196	46.7	0
2.245	49.6	6.356	2.245	49.6	0.176	2.245	49.6	0.542	2.196	49.6	0
2.245	52.5	5.388	2.245	52.5	0.138	2.245	52.5	0.079	2.196	52.5	0.638
2.245	55.4	3.935	2.245	55.4	0.084	2.245	55.4	1.567	2.196	55.4	1.382
2.245	58.3	2.483	2.245	58.3	0.031	2.245	58.3	3.457	2.196	58.3	2.126
2.245	61.3	1.446	2.245	61.3	2.597	2.245	61.3	5.348	2.196	61.3	2.233
2.245	64.2	0.964	2.245	64.2	8.657	2.245	64.2	7.239	2.196	64.2	1.488
2.245	67.1	0.482	2.245	67.1	14.716	2.245	67.1	9.13	2.196	67.1	0.744
2.245	70	0	2.245	70	20.776	2.245	70	11.021	2.196	70	0
2.288	0	0	2.288	0	0	2.288	0	2.479	2.236	0	0.409
2.288	2.9	2.516	2.288	2.9	0	2.288	2.9	2.439	2.236	2.9	0.462
2.288	5.8	5.032	2.288	5.8	0	2.288	5.8	2.398	2.236	5.8	0.515
2.288	8.8	7.547	2.288	8.8	0	2.288	8.8	2.357	2.236	8.8	0.568
2.288	11.7	7.202	2.288	11.7	2.396	2.288	11.7	2.317	2.236	11.7	1.084
2.288	14.6	4.71	2.288	14.6	6.589	2.288	14.6	2.276	2.236	14.6	1.945
2.288	17.5	2.219	2.288	17.5	10.782	2.288	17.5	2.236	2.236	17.5	2.807
2.288	20.4	0.12	2.288	20.4	13.782	2.288	20.4	2.389	2.236	20.4	3.415
2.288	23.3	0.375	2.288	23.3	9.626	2.288	23.3	2.582	2.236	23.3	2.5
2.288	26.3	0.63	2.288	26.3	5.469	2.288	26.3	2.775	2.236	26.3	1.585
2.288	29.2	0.885	2.288	29.2	1.312	2.288	29.2	2.968	2.236	29.2	0.67
2.288	32.1	0.759	2.288	32.1	0.099	2.288	32.1	3.161	2.236	32.1	0.324
2.288	35	0.479	2.288	35	0.062	2.288	35	3.354	2.236	35	0.204
2.288	37.9	0.2	2.288	37.9	0.026	2.288	37.9	2.811	2.236	37.9	0.085
2.288	40.8	0.576	2.288	40.8	0.003	2.288	40.8	2.267	2.236	40.8	0
2.288	43.8	2.594	2.288	43.8	0.016	2.288	43.8	1.724	2.236	43.8	0
2.288	46.7	4.611	2.288	46.7	0.028	2.288	46.7	1.18	2.236	46.7	0
2.288	49.6	6.629	2.288	49.6	0.04	2.288	49.6	0.637	2.236	49.6	0
2.288	52.5	5.281	2.288	52.5	0.031	2.288	52.5	0.093	2.236	52.5	0.511
2.288	55.4	3.373	2.288	55.4	0.019	2.288	55.4	1.839	2.236	55.4	1.108
2.288	58.3	1.465	2.288	58.3	0.007	2.288	58.3	4.059	2.236	58.3	1.704
2.288	61.3	0.328	2.288	61.3	3.005	2.288	61.3	6.279	2.236	61.3	1.789
2.288	64.2	0.218	2.288	64.2	10.018	2.288	64.2	8.499	2.236	64.2	1.193
2.288	67.1	0.109	2.288	67.1	17.031	2.288	67.1	10.719	2.236	67.1	0.596
2.288	70	0	2.288	70	24.043	2.288	70	12.939	2.236	70	0
2.331	0	0	2.331	0	0	2.331	0	3.171	2.278	0	0.306
2.331	2.9	2.354	2.331	2.9	0	2.331	2.9	3.123	2.278	2.9	0.419
2.331	5.8	4.708	2.331	5.8	0	2.331	5.8	3.075	2.278	5.8	0.532
2.331	8.8	7.063	2.331	8.8	0	2.331	8.8	3.028	2.278	8.8	0.646
2.331	11.7	6.726	2.331	11.7	2.242	2.331	11.7	2.98	2.278	11.7	1.273
2.331	14.6	4.372	2.331	14.6	6.166	2.331	14.6	2.933	2.278	14.6	2.285
2.331	17.5	2.018	2.331	17.5	10.089	2.331	17.5	2.885	2.278	17.5	3.298
2.331	20.4	0.037	2.331	20.4	12.892	2.331	20.4	3.039	2.278	20.4	4.005
2.331	23.3	0.299	2.331	23.3	8.968	2.331	23.3	3.234	2.278	23.3	2.879
2.331	26.3	0.561	2.331	26.3	5.045	2.331	26.3	3.43	2.278	26.3	1.753
2.331	29.2	0.822	2.331	29.2	1.121	2.331	29.2	3.625	2.278	29.2	0.627
2.331	32.1	0.71	2.331	32.1	0	2.331	32.1	3.82	2.278	32.1	0.242
2.331	35	0.448	2.331	35	0	2.331	35	4.016	2.278	35	0.153
2.331	37.9	0.187	2.331	37.9	0	2.331	37.9	3.482	2.278	37.9	0.064
2.331	40.8	0.523	2.331	40.8	0	2.331	40.8	2.948	2.278	40.8	0
2.331	43.8	2.354	2.331	43.8	0	2.331	43.8	2.415	2.278	43.8	0
2.331	46.7	4.185	2.331	46.7	0	2.331	46.7	1.881	2.278	46.7	0
2.331	49.6	6.016	2.331	49.6	0	2.331	49.6	1.347	2.278	49.6	0
2.331	52.5	4.708	2.331	52.5	0	2.331	52.5	0.814	2.278	52.5	0.382
2.331	55.4	2.877	2.331	55.4	0	2.331	55.4	2.575	2.278	55.4	0.828
2.331	58.3	1.046	2.331	58.3	0	2.331	58.3	4.812	2.278	58.3	1.274
2.331	61.3	0.013	2.331	61.3	2.803	2.331	61.3	7.048	2.278	61.3	1.338
2.331	64.2	0.043	2.331	64.2	9.342	2.331	64.2	9.285	2.278	64.2	0.892
2.331	67.1	0.073	2.331	67.1	15.881	2.331	67.1	11.521	2.278	67.1	0.446
2.331	70	0.103	2.331	70	22.421	2.331	70	13.758	2.278	70	0
2.375	0	0	2.375	0	0	2.375	0	4.129	2.32	0	0.201
2.375	2.9	1.967	2.375	2.9	0	2.375	2.9	4.13	2.32	2.9	0.375
2.375	5.8	3.934	2.375	5.8	0	2.375	5.8	4.13	2.32	5.8	0.55
2.375	8.8	5.901	2.375	8.8	0	2.375	8.8	4.13	2.32	8.8	0.725
2.375	11.7	5.62	2.375	11.7	1.873	2.375	11.7	4.13	2.32	11.7	1.465
2.375	14.6	3.653	2.375	14.6	5.152	2.375	14.6	4.13	2.32	14.6	2.631
2.375	17.5	1.686	2.375	17.5	8.43	2.375	17.5	4.131	2.32	17.5	3.797
2.375	20.4	0.031	2.375	20.4	10.772	2.375	20.4	4.219	2.32	20.4	4.605
2.375	23.3	0.25	2.375	23.3	7.493	2.375	23.3	4.326	2.32	23.3	3.264
2.375	26.3	0.468	2.375	26.3	4.215	2.375	26.3	4.433	2.32	26.3	1.924
2.375	29.2	0.687	2.375	29.2	0.937	2.375	29.2	4.54	2.32	29.2	0.584
2.375	32.1	0.593	2.375	32.1	0	2.375	32.1	4.647	2.32	32.1	0.159
2.375	35	0.375	2.375	35	0	2.375	35	4.753	2.32	35	0.1
2.375	37.9	0.156	2.375	37.9	0	2.375	37.9	4.267	2.32	37.9	0.042
2.375	40.8	0.437	2.375	40.8	0	2.375	40.8	3.782	2.32	40.8	0
2.375	43.8	1.967	2.375	43.8	0	2.375	43.8	3.296	2.32	43.8	0
2.375	46.7	3.497	2.375	46.7	0	2.375	46.7	2.81	2.32	46.7	0
2.375	49.6	5.027	2.375	49.6	0	2.375	49.6	2.324	2.32	49.6	0
2.375	52.5	3.934	2.375	52.5	0	2.375	52.5	1.838	2.32	52.5	0.251
2.375	55.4	2.404	2.375	55.4	0	2.375	55.4	3.513	2.32	55.4	0.543
2.375	58.3	0.874	2.375	58.3	0	2.375	58.3	5.636	2.32	58.3	0.836
2.375	61.3	0.031	2.375	61.3	2.342	2.375	61.3	7.759	2.32	61.3	0.878
2.375	64.2	0.104	2.375	64.2	7.806	2.375	64.2	9.881	2.32	64.2	0.585
2.375	67.1	0.178	2.375	67.1	13.269	2.375	67.1	12.004	2.32	67.1	0.293
2.375	70	0.251	2.375	70	18.733	2.375	70	14.127	2.32	70	0
2.42	0	0	2.42	0	0	2.42	0	5.106	2.363	0	0.094
2.42	2.9	1.572	2.42	2.9	0	2.42	2.9	5.155	2.363	2.9	0.331
2.42	5.8	3.145	2.42	5.8	0	2.42	5.8	5.204	2.363	5.8	0.568
2.42	8.8	4.717	2.42	8.8	0	2.42	8.8	5.253	2.363	8.8	0.805
2.42	11.7	4.493	2.42	11.7	1.498	2.42	11.7	5.302	2.363	11.7	1.662
2.42	14.6	2.92	2.42	14.6	4.118	2.42	14.6	5.351	2.363	14.6	2.984
2.42	17.5	1.348	2.42	17.5	6.739	2.42	17.5	5.4	2.363	17.5	4.305
2.42	20.4	0.025	2.42	20.4	8.611	2.42	20.4	5.422	2.363	20.4	5.216
2.42	23.3	0.2	2.42	23.3	5.99	2.42	23.3	5.439	2.363	23.3	3.657
2.42	26.3	0.374	2.42	26.3	3.37	2.42	26.3	5.455	2.363	26.3	2.098
2.42	29.2	0.549	2.42	29.2	0.749	2.42	29.2	5.472	2.363	29.2	0.539
2.42	32.1	0.474	2.42	32.1	0	2.42	32.1	5.488	2.363	32.1	0.074
2.42	35	0.3	2.42	35	0	2.42	35	5.505	2.363	35	0.047
2.42	37.9	0.125	2.42	37.9	0	2.42	37.9	5.068	2.363	37.9	0.019
2.42	40.8	0.349	2.42	40.8	0	2.42	40.8	4.63	2.363	40.8	0
2.42	43.8	1.572	2.42	43.8	0	2.42	43.8	4.193	2.363	43.8	0
2.42	46.7	2.795	2.42	46.7	0	2.42	46.7	3.756	2.363	46.7	0
2.42	49.6	4.018	2.42	49.6	0	2.42	49.6	3.319	2.363	49.6	0
2.42	52.5	3.145	2.42	52.5	0	2.42	52.5	2.882	2.363	52.5	0.117
2.42	55.4	1.922	2.42	55.4	0	2.42	55.4	4.469	2.363	55.4	0.253
2.42	58.3	0.699	2.42	58.3	0	2.42	58.3	6.476	2.363	58.3	0.39
2.42	61.3	0.05	2.42	61.3	1.872	2.42	61.3	8.483	2.363	61.3	0.409
2.42	64.2	0.167	2.42	64.2	6.24	2.42	64.2	10.489	2.363	64.2	0.273
2.42	67.1	0.284	2.42	67.1	10.608	2.42	67.1	12.496	2.363	67.1	0.136
2.42	70	0.401	2.42	70	14.976	2.42	70	14.502	2.363	70	0
2.466	0	0	2.466	0	0	2.466	0	6.102	2.406	0	0
2.466	2.9	1.17	2.466	2.9	0	2.466	2.9	6.2	2.406	2.9	0.287
2.466	5.8	2.341	2.466	5.8	0	2.466	5.8	6.299	2.406	5.8	0.574
2.466	8.8	3.511	2.466	8.8	0	2.466	8.8	6.398	2.406	8.8	0.861
2.466	11.7	3.344	2.466	11.7	1.115	2.466	11.7	6.496	2.406	11.7	1.826
2.466	14.6	2.174	2.466	14.6	3.065	2.466	14.6	6.595	2.406	14.6	3.297
2.466	17.5	1.003	2.466	17.5	5.016	2.466	17.5	6.693	2.406	17.5	4.769
2.466	20.4	0.019	2.466	20.4	6.409	2.466	20.4	6.648	2.406	20.4	5.784
2.466	23.3	0.149	2.466	23.3	4.459	2.466	23.3	6.572	2.406	23.3	4.057
2.466	26.3	0.279	2.466	26.3	2.508	2.466	26.3	6.497	2.406	26.3	2.329
2.466	29.2	0.409	2.466	29.2	0.557	2.466	29.2	6.421	2.406	29.2	0.602
2.466	32.1	0.353	2.466	32.1	0	2.466	32.1	6.346	2.406	32.1	0.134
2.466	35	0.223	2.466	35	0	2.466	35	6.271	2.406	35	0.17
2.466	37.9	0.093	2.466	37.9	0	2.466	37.9	5.883	2.406	37.9	0.206
2.466	40.8	0.26	2.466	40.8	0	2.466	40.8	5.496	2.406	40.8	0.213
2.466	43.8	1.17	2.466	43.8	0	2.466	43.8	5.108	2.406	43.8	0.145
2.466	46.7	2.081	2.466	46.7	0	2.466	46.7	4.72	2.406	46.7	0.077
2.466	49.6	2.991	2.466	49.6	0	2.466	49.6	4.333	2.406	49.6	0.01
2.466	52.5	2.341	2.466	52.5	0	2.466	52.5	3.945	2.406	52.5	0.019
2.466	55.4	1.43	2.466	55.4	0	2.466	55.4	5.444	2.406	55.4	0.042
2.466	58.3	0.52	2.466	58.3	0	2.466	58.3	7.332	2.406	58.3	0.064
2.466	61.3	0.069	2.466	61.3	1.393	2.466	61.3	9.22	2.406	61.3	0.071
2.466	64.2	0.231	2.466	64.2	4.644	2.466	64.2	11.109	2.406	64.2	0.058
2.466	67.1	0.393	2.466	67.1	7.896	2.466	67.1	12.997	2.406	67.1	0.044
2.466	70	0.554	2.466	70	11.147	2.466	70	14.885	2.406	70	0.031
2.513	0	0	2.513	0	0	2.513	0	7.116	2.451	0	0
2.513	2.9	0.761	2.513	2.9	0	2.513	2.9	7.265	2.451	2.9	0.255
2.513	5.8	1.521	2.513	5.8	0	2.513	5.8	7.415	2.451	5.8	0.51
2.513	8.8	2.282	2.513	8.8	0	2.513	8.8	7.564	2.451	8.8	0.764
2.513	11.7	2.174	2.513	11.7	0.725	2.513	11.7	7.713	2.451	11.7	1.77
2.513	14.6	1.413	2.513	14.6	1.992	2.513	14.6	7.862	2.451	14.6	3.339
2.513	17.5	0.652	2.513	17.5	3.26	2.513	17.5	8.011	2.451	17.5	4.908
2.513	20.4	0.012	2.513	20.4	4.166	2.513	20.4	7.897	2.451	20.4	6.029
2.513	23.3	0.097	2.513	23.3	2.898	2.513	23.3	7.727	2.451	23.3	4.464
2.513	26.3	0.181	2.513	26.3	1.63	2.513	26.3	7.558	2.451	26.3	2.898
2.513	29.2	0.266	2.513	29.2	0.362	2.513	29.2	7.389	2.451	29.2	1.333
2.513	32.1	0.229	2.513	32.1	0	2.513	32.1	7.22	2.451	32.1	1.096
2.513	35	0.145	2.513	35	0	2.513	35	7.051	2.451	35	1.392
2.513	37.9	0.06	2.513	37.9	0	2.513	37.9	6.714	2.451	37.9	1.687
2.513	40.8	0.169	2.513	40.8	0	2.513	40.8	6.377	2.451	40.8	1.739
2.513	43.8	0.761	2.513	43.8	0	2.513	43.8	6.04	2.451	43.8	1.186
2.513	46.7	1.352	2.513	46.7	0	2.513	46.7	5.703	2.451	46.7	0.633
2.513	49.6	1.944	2.513	49.6	0	2.513	49.6	5.366	2.451	49.6	0.079
2.513	52.5	1.521	2.513	52.5	0	2.513	52.5	5.029	2.451	52.5	0.158
2.513	55.4	0.93	2.513	55.4	0	2.513	55.4	6.436	2.451	55.4	0.343
2.513	58.3	0.338	2.513	58.3	0	2.513	58.3	8.204	2.451	58.3	0.527
2.513	61.3	0.089	2.513	61.3	0.906	2.513	61.3	9.972	2.451	61.3	0.585
2.513	64.2	0.296	2.513	64.2	3.019	2.513	64.2	11.74	2.451	64.2	0.474
2.513	67.1	0.503	2.513	67.1	5.132	2.513	67.1	13.508	2.451	67.1	0.364
2.513	70	0.71	2.513	70	7.245	2.513	70	15.275	2.451	70	0.253
2.561	0	0	2.561	0	0	2.561	0	8.15	2.496	0	0
2.561	2.9	0.343	2.561	2.9	0	2.561	2.9	8.351	2.496	2.9	0.222
2.561	5.8	0.687	2.561	5.8	0	2.561	5.8	8.551	2.496	5.8	0.444
2.561	8.8	1.03	2.561	8.8	0	2.561	8.8	8.752	2.496	8.8	0.665
2.561	11.7	0.981	2.561	11.7	0.327	2.561	11.7	8.953	2.496	11.7	1.714
2.561	14.6	0.638	2.561	14.6	0.899	2.561	14.6	9.153	2.496	14.6	3.382
2.561	17.5	0.294	2.561	17.5	1.471	2.561	17.5	9.354	2.496	17.5	5.05
2.561	20.4	0.005	2.561	20.4	1.88	2.561	20.4	9.169	2.496	20.4	6.279
2.561	23.3	0.044	2.561	23.3	1.308	2.561	23.3	8.905	2.496	23.3	4.879
2.561	26.3	0.082	2.561	26.3	0.736	2.561	26.3	8.64	2.496	26.3	3.478
2.561	29.2	0.12	2.561	29.2	0.163	2.561	29.2	8.375	2.496	29.2	2.077
2.561	32.1	0.104	2.561	32.1	0	2.561	32.1	8.111	2.496	32.1	2.077
2.561	35	0.065	2.561	35	0	2.561	35	7.846	2.496	35	2.636
2.561	37.9	0.027	2.561	37.9	0	2.561	37.9	7.561	2.496	37.9	3.195
2.561	40.8	0.076	2.561	40.8	0	2.561	40.8	7.275	2.496	40.8	3.295
2.561	43.8	0.343	2.561	43.8	0	2.561	43.8	6.99	2.496	43.8	2.246
2.561	46.7	0.61	2.561	46.7	0	2.561	46.7	6.704	2.496	46.7	1.198
2.561	49.6	0.877	2.561	49.6	0	2.561	49.6	6.419	2.496	49.6	0.15
2.561	52.5	0.687	2.561	52.5	0	2.561	52.5	6.133	2.496	52.5	0.3
2.561	55.4	0.42	2.561	55.4	0	2.561	55.4	7.448	2.496	55.4	0.649
2.561	58.3	0.153	2.561	58.3	0	2.561	58.3	9.093	2.496	58.3	0.998
2.561	61.3	0.109	2.561	61.3	0.409	2.561	61.3	10.738	2.496	61.3	1.108
2.561	64.2	0.362	2.561	64.2	1.362	2.561	64.2	12.383	2.496	64.2	0.899
2.561	67.1	0.616	2.561	67.1	2.316	2.561	67.1	14.028	2.496	67.1	0.689
2.561	70	0.869	2.561	70	3.269	2.561	70	15.673	2.496	70	0.479
2.609	0	0	2.609	0	0	2.609	0	9.152	2.542	0	0
2.609	2.9	0	2.609	2.9	0	2.609	2.9	9.335	2.542	2.9	0.188
2.609	5.8	0	2.609	5.8	0	2.609	5.8	9.517	2.542	5.8	0.376
2.609	8.8	0	2.609	8.8	0	2.609	8.8	9.699	2.542	8.8	0.565
2.609	11.7	0	2.609	11.7	0	2.609	11.7	9.881	2.542	11.7	1.656
2.609	14.6	0	2.609	14.6	0	2.609	14.6	10.064	2.542	14.6	3.425
2.609	17.5	0	2.609	17.5	0	2.609	17.5	10.246	2.542	17.5	5.193
2.609	20.4	0.021	2.609	20.4	0.001	2.609	20.4	9.998	2.542	20.4	6.534
2.609	23.3	0.172	2.609	23.3	0.008	2.609	23.3	9.661	2.542	23.3	5.301
2.609	26.3	0.322	2.609	26.3	0.015	2.609	26.3	9.324	2.542	26.3	4.068
2.609	29.2	0.473	2.609	29.2	0.021	2.609	29.2	8.987	2.542	29.2	2.836
2.609	32.1	0.408	2.609	32.1	0.019	2.609	32.1	8.649	2.542	32.1	3.075
2.609	35	0.258	2.609	35	0.012	2.609	35	8.312	2.542	35	3.903
2.609	37.9	0.107	2.609	37.9	0.005	2.609	37.9	8.113	2.542	37.9	4.731
2.609	40.8	0.053	2.609	40.8	0	2.609	40.8	7.914	2.542	40.8	4.878
2.609	43.8	0.237	2.609	43.8	0	2.609	43.8	7.714	2.542	43.8	3.326
2.609	46.7	0.422	2.609	46.7	0	2.609	46.7	7.515	2.542	46.7	1.774
2.609	49.6	0.607	2.609	49.6	0	2.609	49.6	7.316	2.542	49.6	0.222
2.609	52.5	0.563	2.609	52.5	0	2.609	52.5	7.116	2.542	52.5	0.443
2.609	55.4	0.481	2.609	55.4	0	2.609	55.4	8.345	2.542	55.4	0.961
2.609	58.3	0.399	2.609	58.3	0	2.609	58.3	9.869	2.542	58.3	1.478
2.609	61.3	0.43	2.609	61.3	0	2.609	61.3	11.393	2.542	61.3	1.641
2.609	64.2	0.612	2.609	64.2	0	2.609	64.2	12.917	2.542	64.2	1.33
2.609	67.1	0.794	2.609	67.1	0	2.609	67.1	14.441	2.542	67.1	1.02
2.609	70	0.977	2.609	70	0	2.609	70	15.965	2.542	70	0.71
2.659	0	0	2.659	0	0	2.659	0	9.957	2.589	0	0
2.659	2.9	0	2.659	2.9	0	2.659	2.9	9.819	2.589	2.9	0.154
2.659	5.8	0	2.659	5.8	0	2.659	5.8	9.68	2.589	5.8	0.308
2.659	8.8	0	2.659	8.8	0	2.659	8.8	9.541	2.589	8.8	0.462
2.659	11.7	0	2.659	11.7	0	2.659	11.7	9.402	2.589	11.7	1.597
2.659	14.6	0	2.659	14.6	0	2.659	14.6	9.263	2.589	14.6	3.469
2.659	17.5	0	2.659	17.5	0	2.659	17.5	9.125	2.589	17.5	5.34
2.659	20.4	0.135	2.659	20.4	0.006	2.659	20.4	8.848	2.589	20.4	6.793
2.659	23.3	1.08	2.659	23.3	0.049	2.659	23.3	8.543	2.589	23.3	5.731
2.659	26.3	2.025	2.659	26.3	0.092	2.659	26.3	8.237	2.589	26.3	4.67
2.659	29.2	2.97	2.659	29.2	0.135	2.659	29.2	7.932	2.589	29.2	3.608
2.659	32.1	2.565	2.659	32.1	0.117	2.659	32.1	7.627	2.589	32.1	4.092
2.659	35	1.62	2.659	35	0.074	2.659	35	7.322	2.589	35	5.193
2.659	37.9	0.675	2.659	37.9	0.031	2.659	37.9	7.353	2.589	37.9	6.295
2.659	40.8	0.331	2.659	40.8	0	2.659	40.8	7.384	2.589	40.8	6.492
2.659	43.8	1.491	2.659	43.8	0	2.659	43.8	7.416	2.589	43.8	4.426
2.659	46.7	2.651	2.659	46.7	0	2.659	46.7	7.447	2.589	46.7	2.361
2.659	49.6	3.811	2.659	49.6	0	2.659	49.6	7.479	2.589	49.6	0.295
2.659	52.5	3.535	2.659	52.5	0	2.659	52.5	7.51	2.589	52.5	0.59
2.659	55.4	3.019	2.659	55.4	0	2.659	55.4	8.69	2.589	55.4	1.279
2.659	58.3	2.504	2.659	58.3	0	2.659	58.3	10.108	2.589	58.3	1.967
2.659	61.3	2.04	2.659	61.3	0	2.659	61.3	11.526	2.589	61.3	2.184
2.659	64.2	1.644	2.659	64.2	0	2.659	64.2	12.944	2.589	64.2	1.77
2.659	67.1	1.248	2.659	67.1	0	2.659	67.1	14.361	2.589	67.1	1.357
2.659	70	0.853	2.659	70	0	2.659	70	15.779	2.589	70	0.944
2.709	0	0	2.709	0	0	2.709	0	10.778	2.637	0	0
2.709	2.9	0	2.709	2.9	0	2.709	2.9	10.312	2.637	2.9	0.119
2.709	5.8	0	2.709	5.8	0	2.709	5.8	9.846	2.637	5.8	0.238
2.709	8.8	0	2.709	8.8	0	2.709	8.8	9.38	2.637	8.8	0.357
2.709	11.7	0	2.709	11.7	0	2.709	11.7	8.914	2.637	11.7	1.538
2.709	14.6	0	2.709	14.6	0	2.709	14.6	8.448	2.637	14.6	3.514
2.709	17.5	0	2.709	17.5	0	2.709	17.5	7.982	2.637	17.5	5.489
2.709	20.4	0.251	2.709	20.4	0.011	2.709	20.4	7.676	2.637	20.4	7.056
2.709	23.3	2.006	2.709	23.3	0.091	2.709	23.3	7.403	2.637	23.3	6.169
2.709	26.3	3.76	2.709	26.3	0.171	2.709	26.3	7.13	2.637	26.3	5.282
2.709	29.2	5.515	2.709	29.2	0.251	2.709	29.2	6.858	2.637	29.2	4.395
2.709	32.1	4.763	2.709	32.1	0.217	2.709	32.1	6.585	2.637	32.1	5.127
2.709	35	3.008	2.709	35	0.137	2.709	35	6.312	2.637	35	6.508
2.709	37.9	1.253	2.709	37.9	0.057	2.709	37.9	6.579	2.637	37.9	7.888
2.709	40.8	0.615	2.709	40.8	0	2.709	40.8	6.845	2.637	40.8	8.134
2.709	43.8	2.769	2.709	43.8	0	2.709	43.8	7.112	2.637	43.8	5.546
2.709	46.7	4.923	2.709	46.7	0	2.709	46.7	7.378	2.637	46.7	2.958
2.709	49.6	7.076	2.709	49.6	0	2.709	49.6	7.645	2.637	49.6	0.37
2.709	52.5	6.564	2.709	52.5	0	2.709	52.5	7.912	2.637	52.5	0.739
2.709	55.4	5.606	2.709	55.4	0	2.709	55.4	9.042	2.637	55.4	1.602
2.709	58.3	4.649	2.709	58.3	0	2.709	58.3	10.352	2.637	58.3	2.465
2.709	61.3	3.68	2.709	61.3	0	2.709	61.3	11.661	2.637	61.3	2.736
2.709	64.2	2.696	2.709	64.2	0	2.709	64.2	12.971	2.637	64.2	2.218
2.709	67.1	1.711	2.709	67.1	0	2.709	67.1	14.28	2.637	67.1	1.701
2.709	70	0.727	2.709	70	0	2.709	70	15.59	2.637	70	1.183
2.761	0	0	2.761	0	0	2.761	0	11.613	2.685	0	0
2.761	2.9	0	2.761	2.9	0	2.761	2.9	10.814	2.685	2.9	0.084
2.761	5.8	0	2.761	5.8	0	2.761	5.8	10.015	2.685	5.8	0.167
2.761	8.8	0	2.761	8.8	0	2.761	8.8	9.215	2.685	8.8	0.251
2.761	11.7	0	2.761	11.7	0	2.761	11.7	8.416	2.685	11.7	1.477
2.761	14.6	0	2.761	14.6	0	2.761	14.6	7.617	2.685	14.6	3.559
2.761	17.5	0	2.761	17.5	0	2.761	17.5	6.817	2.685	17.5	5.642
2.761	20.4	0.369	2.761	20.4	0.017	2.761	20.4	6.482	2.685	20.4	7.325
2.761	23.3	2.949	2.761	23.3	0.134	2.761	23.3	6.242	2.685	23.3	6.615
2.761	26.3	5.529	2.761	26.3	0.251	2.761	26.3	6.002	2.685	26.3	5.906
2.761	29.2	8.108	2.761	29.2	0.369	2.761	29.2	5.763	2.685	29.2	5.196
2.761	32.1	7.003	2.761	32.1	0.318	2.761	32.1	5.523	2.685	32.1	6.182
2.761	35	4.423	2.761	35	0.201	2.761	35	5.283	2.685	35	7.846
2.761	37.9	1.843	2.761	37.9	0.084	2.761	37.9	5.79	2.685	37.9	9.51
2.761	40.8	0.905	2.761	40.8	0	2.761	40.8	6.296	2.685	40.8	9.808
2.761	43.8	4.071	2.761	43.8	0	2.761	43.8	6.802	2.685	43.8	6.687
2.761	46.7	7.237	2.761	46.7	0	2.761	46.7	7.308	2.685	46.7	3.566
2.761	49.6	10.404	2.761	49.6	0	2.761	49.6	7.814	2.685	49.6	0.446
2.761	52.5	9.65	2.761	52.5	0	2.761	52.5	8.32	2.685	52.5	0.892
2.761	55.4	8.243	2.761	55.4	0	2.761	55.4	9.401	2.685	55.4	1.932
2.761	58.3	6.835	2.761	58.3	0	2.761	58.3	10.6	2.685	58.3	2.972
2.761	61.3	5.352	2.761	61.3	0	2.761	61.3	11.799	2.685	61.3	3.299
2.761	64.2	3.767	2.761	64.2	0	2.761	64.2	12.998	2.685	64.2	2.675
2.761	67.1	2.183	2.761	67.1	0	2.761	67.1	14.198	2.685	67.1	2.051
2.761	70	0.598	2.761	70	0	2.761	70	15.397	2.685	70	1.427
2.813	0	0	2.813	0	0	2.813	0	12.465	2.735	0	0
2.813	2.9	0	2.813	2.9	0	2.813	2.9	11.326	2.735	2.9	0.047
2.813	5.8	0	2.813	5.8	0	2.813	5.8	10.187	2.735	5.8	0.095
2.813	8.8	0	2.813	8.8	0	2.813	8.8	9.048	2.735	8.8	0.142
2.813	11.7	0	2.813	11.7	0	2.813	11.7	7.909	2.735	11.7	1.415
2.813	14.6	0	2.813	14.6	0	2.813	14.6	6.77	2.735	14.6	3.606
2.813	17.5	0	2.813	17.5	0	2.813	17.5	5.631	2.735	17.5	5.797
2.813	20.4	0.489	2.813	20.4	0.022	2.813	20.4	5.265	2.735	20.4	7.599
2.813	23.3	3.909	2.813	23.3	0.178	2.813	23.3	5.059	2.735	23.3	7.07
2.813	26.3	7.33	2.813	26.3	0.333	2.813	26.3	4.853	2.735	26.3	6.541
2.813	29.2	10.751	2.813	29.2	0.489	2.813	29.2	4.647	2.735	29.2	6.012
2.813	32.1	9.285	2.813	32.1	0.422	2.813	32.1	4.441	2.735	32.1	7.256
2.813	35	5.864	2.813	35	0.267	2.813	35	4.235	2.735	35	9.209
2.813	37.9	2.443	2.813	37.9	0.111	2.813	37.9	4.986	2.735	37.9	11.163
2.813	40.8	1.199	2.813	40.8	0	2.813	40.8	5.736	2.735	40.8	11.512
2.813	43.8	5.398	2.813	43.8	0	2.813	43.8	6.486	2.735	43.8	7.849
2.813	46.7	9.596	2.813	46.7	0	2.813	46.7	7.237	2.735	46.7	4.186
2.813	49.6	13.794	2.813	49.6	0	2.813	49.6	7.987	2.735	49.6	0.523
2.813	52.5	12.794	2.813	52.5	0	2.813	52.5	8.737	2.735	52.5	1.047
2.813	55.4	10.929	2.813	55.4	0	2.813	55.4	9.766	2.735	55.4	2.267
2.813	58.3	9.063	2.813	58.3	0	2.813	58.3	10.853	2.735	58.3	3.488
2.813	61.3	7.055	2.813	61.3	0	2.813	61.3	11.94	2.735	61.3	3.872
2.813	64.2	4.859	2.813	64.2	0	2.813	64.2	13.027	2.735	64.2	3.14
2.813	67.1	2.663	2.813	67.1	0	2.813	67.1	14.114	2.735	67.1	2.407
2.813	70	0.467	2.813	70	0	2.813	70	15.2	2.735	70	1.674
2.867	0	0	2.867	0	0	2.867	0	13.333	2.785	0	0
2.867	2.9	0	2.867	2.9	0	2.867	2.9	11.848	2.785	2.9	0.011
2.867	5.8	0	2.867	5.8	0	2.867	5.8	10.363	2.785	5.8	0.021
2.867	8.8	0	2.867	8.8	0	2.867	8.8	8.877	2.785	8.8	0.032
2.867	11.7	0	2.867	11.7	0	2.867	11.7	7.392	2.785	11.7	1.352
2.867	14.6	0	2.867	14.6	0	2.867	14.6	5.907	2.785	14.6	3.653
2.867	17.5	0	2.867	17.5	0	2.867	17.5	4.422	2.785	17.5	5.954
2.867	20.4	0.611	2.867	20.4	0.028	2.867	20.4	4.025	2.785	20.4	7.878
2.867	23.3	4.889	2.867	23.3	0.222	2.867	23.3	3.853	2.785	23.3	7.533
2.867	26.3	9.166	2.867	26.3	0.417	2.867	26.3	3.682	2.785	26.3	7.188
2.867	29.2	13.443	2.867	29.2	0.611	2.867	29.2	3.51	2.785	29.2	6.843
2.867	32.1	11.61	2.867	32.1	0.528	2.867	32.1	3.339	2.785	32.1	8.35
2.867	35	7.333	2.867	35	0.333	2.867	35	3.167	2.785	35	10.598
2.867	37.9	3.055	2.867	37.9	0.139	2.867	37.9	4.166	2.785	37.9	12.846
2.867	40.8	1.5	2.867	40.8	0	2.867	40.8	5.165	2.785	40.8	13.247
2.867	43.8	6.75	2.867	43.8	0	2.867	43.8	6.164	2.785	43.8	9.032
2.867	46.7	11.999	2.867	46.7	0	2.867	46.7	7.164	2.785	46.7	4.817
2.867	49.6	17.249	2.867	49.6	0	2.867	49.6	8.163	2.785	49.6	0.602
2.867	52.5	15.999	2.867	52.5	0	2.867	52.5	9.162	2.785	52.5	1.204
2.867	55.4	13.666	2.867	55.4	0	2.867	55.4	10.139	2.785	55.4	2.609
2.867	58.3	11.333	2.867	58.3	0	2.867	58.3	11.111	2.785	58.3	4.014
2.867	61.3	8.791	2.867	61.3	0	2.867	61.3	12.083	2.785	61.3	4.456
2.867	64.2	5.972	2.867	64.2	0	2.867	64.2	13.056	2.785	64.2	3.613
2.867	67.1	3.153	2.867	67.1	0	2.867	67.1	14.028	2.785	67.1	2.77
2.867	70	0.333	2.867	70	0	2.867	70	15	2.785	70	1.927
2.921	0	0	2.921	0	0	2.921	0	14.217	2.837	0	0
2.921	2.9	0	2.921	2.9	0	2.921	2.9	12.379	2.837	2.9	0
2.921	5.8	0	2.921	5.8	0	2.921	5.8	10.541	2.837	5.8	0
2.921	8.8	0	2.921	8.8	0	2.921	8.8	8.704	2.837	8.8	0
2.921	11.7	0	2.921	11.7	0	2.921	11.7	6.866	2.837	11.7	1.252
2.921	14.6	0	2.921	14.6	0	2.921	14.6	5.028	2.837	14.6	3.442
2.921	17.5	0	2.921	17.5	0	2.921	17.5	3.19	2.837	17.5	5.632
2.921	20.4	0.736	2.921	20.4	0.033	2.921	20.4	2.761	2.837	20.4	7.47
2.921	23.3	5.886	2.921	23.3	0.268	2.921	23.3	2.625	2.837	23.3	7.197
2.921	26.3	11.037	2.921	26.3	0.502	2.921	26.3	2.488	2.837	26.3	6.923
2.921	29.2	16.187	2.921	29.2	0.736	2.921	29.2	2.352	2.837	29.2	6.649
2.921	32.1	13.98	2.921	32.1	0.635	2.921	32.1	2.215	2.837	32.1	8.135
2.921	35	8.829	2.921	35	0.401	2.921	35	2.079	2.837	35	10.325
2.921	37.9	3.679	2.921	37.9	0.167	2.921	37.9	3.331	2.837	37.9	12.516
2.921	40.8	1.806	2.921	40.8	0	2.921	40.8	4.584	2.837	40.8	12.912
2.921	43.8	8.127	2.921	43.8	0	2.921	43.8	5.837	2.837	43.8	8.823
2.921	46.7	14.448	2.921	46.7	0	2.921	46.7	7.089	2.837	46.7	4.734
2.921	49.6	20.769	2.921	49.6	0	2.921	49.6	8.342	2.837	49.6	0.645
2.921	52.5	19.264	2.921	52.5	0	2.921	52.5	9.595	2.837	52.5	1.265
2.921	55.4	16.455	2.921	55.4	0	2.921	55.4	10.518	2.837	55.4	2.67
2.921	58.3	13.645	2.921	58.3	0	2.921	58.3	11.374	2.837	58.3	4.075
2.921	61.3	10.56	2.921	61.3	0	2.921	61.3	12.229	2.837	61.3	4.61
2.921	64.2	7.106	2.921	64.2	0	2.921	64.2	13.085	2.837	64.2	3.985
2.921	67.1	3.651	2.921	67.1	0	2.921	67.1	13.94	2.837	67.1	3.36
2.921	70	0.197	2.921	70	0	2.921	70	14.796	2.837	70	2.736
2.977	0	0	2.977	0	0	2.977	0	15.118	2.889	0	0
2.977	2.9	0	2.977	2.9	0	2.977	2.9	12.921	2.889	2.9	0
2.977	5.8	0	2.977	5.8	0	2.977	5.8	10.724	2.889	5.8	0
2.977	8.8	0	2.977	8.8	0	2.977	8.8	8.526	2.889	8.8	0
2.977	11.7	0	2.977	11.7	0	2.977	11.7	6.329	2.889	11.7	1.135
2.977	14.6	0	2.977	14.6	0	2.977	14.6	4.132	2.889	14.6	3.122
2.977	17.5	0	2.977	17.5	0	2.977	17.5	1.934	2.889	17.5	5.108
2.977	20.4	0.863	2.977	20.4	0.039	2.977	20.4	1.474	2.889	20.4	6.776
2.977	23.3	6.903	2.977	23.3	0.314	2.977	23.3	1.373	2.889	23.3	6.527
2.977	26.3	12.943	2.977	26.3	0.588	2.977	26.3	1.272	2.889	26.3	6.279
2.977	29.2	18.983	2.977	29.2	0.863	2.977	29.2	1.171	2.889	29.2	6.031
2.977	32.1	16.394	2.977	32.1	0.745	2.977	32.1	1.07	2.889	32.1	7.379
2.977	35	10.354	2.977	35	0.471	2.977	35	0.97	2.889	35	9.365
2.977	37.9	4.314	2.977	37.9	0.196	2.977	37.9	2.481	2.889	37.9	11.352
2.977	40.8	2.118	2.977	40.8	0	2.977	40.8	3.992	2.889	40.8	11.719
2.977	43.8	9.531	2.977	43.8	0	2.977	43.8	5.503	2.889	43.8	8.038
2.977	46.7	16.944	2.977	46.7	0	2.977	46.7	7.014	2.889	46.7	4.356
2.977	49.6	24.356	2.977	49.6	0	2.977	49.6	8.525	2.889	49.6	0.675
2.977	52.5	22.591	2.977	52.5	0	2.977	52.5	10.036	2.889	52.5	1.287
2.977	55.4	19.297	2.977	55.4	0	2.977	55.4	10.905	2.889	55.4	2.615
2.977	58.3	16.002	2.977	58.3	0	2.977	58.3	11.642	2.889	58.3	3.944
2.977	61.3	12.362	2.977	61.3	0	2.977	61.3	12.378	2.889	61.3	4.588
2.977	64.2	8.261	2.977	64.2	0	2.977	64.2	13.115	2.889	64.2	4.32
2.977	67.1	4.16	2.977	67.1	0	2.977	67.1	13.851	2.889	67.1	4.051
2.977	70	0.059	2.977	70	0	2.977	70	14.588	2.889	70	3.783
3.033	0	0	3.033	0	0	3.033	0	14.509	2.942	0	0
3.033	2.9	0.462	3.033	2.9	0	3.033	2.9	12.336	2.942	2.9	0
3.033	5.8	0.925	3.033	5.8	0	3.033	5.8	10.163	2.942	5.8	0
3.033	8.8	1.387	3.033	8.8	0	3.033	8.8	7.99	2.942	8.8	0
3.033	11.7	1.321	3.033	11.7	0	3.033	11.7	5.817	2.942	11.7	1.017
3.033	14.6	0.859	3.033	14.6	0	3.033	14.6	3.645	2.942	14.6	2.796
3.033	17.5	0.396	3.033	17.5	0	3.033	17.5	1.472	2.942	17.5	4.575
3.033	20.4	0.856	3.033	20.4	0.039	3.033	20.4	1.009	2.942	20.4	6.068
3.033	23.3	6.849	3.033	23.3	0.311	3.033	23.3	0.901	2.942	23.3	5.846
3.033	26.3	12.842	3.033	26.3	0.584	3.033	26.3	0.792	2.942	26.3	5.623
3.033	29.2	18.834	3.033	29.2	0.856	3.033	29.2	0.684	2.942	29.2	5.401
3.033	32.1	16.266	3.033	32.1	0.739	3.033	32.1	0.575	2.942	32.1	6.608
3.033	35	10.273	3.033	35	0.467	3.033	35	0.467	2.942	35	8.388
3.033	37.9	4.281	3.033	37.9	0.195	3.033	37.9	1.986	2.942	37.9	10.167
3.033	40.8	2.239	3.033	40.8	0	3.033	40.8	3.504	2.942	40.8	10.504
3.033	43.8	10.075	3.033	43.8	0	3.033	43.8	5.023	2.942	43.8	7.238
3.033	46.7	17.912	3.033	46.7	0	3.033	46.7	6.542	2.942	46.7	3.971
3.033	49.6	25.748	3.033	49.6	0	3.033	49.6	8.06	2.942	49.6	0.704
3.033	52.5	23.901	3.033	52.5	0	3.033	52.5	9.579	2.942	52.5	1.309
3.033	55.4	20.439	3.033	55.4	0	3.033	55.4	10.37	2.942	55.4	2.56
3.033	58.3	16.978	3.033	58.3	0	3.033	58.3	11.011	2.942	58.3	3.81
3.033	61.3	13.381	3.033	61.3	0	3.033	61.3	11.652	2.942	61.3	4.566
3.033	64.2	9.603	3.033	64.2	0	3.033	64.2	12.293	2.942	64.2	4.66
3.033	67.1	5.826	3.033	67.1	0	3.033	67.1	12.934	2.942	67.1	4.755
3.033	70	2.048	3.033	70	0	3.033	70	13.575	2.942	70	4.85
3.091	0	0	3.091	0	0	3.091	0	12.782	2.997	0	0
3.091	2.9	1.269	3.091	2.9	0	3.091	2.9	10.917	2.997	2.9	0
3.091	5.8	2.537	3.091	5.8	0	3.091	5.8	9.052	2.997	5.8	0
3.091	8.8	3.806	3.091	8.8	0	3.091	8.8	7.187	2.997	8.8	0
3.091	11.7	3.624	3.091	11.7	0	3.091	11.7	5.322	2.997	11.7	0.896
3.091	14.6	2.356	3.091	14.6	0	3.091	14.6	3.457	2.997	14.6	2.464
3.091	17.5	1.087	3.091	17.5	0	3.091	17.5	1.592	2.997	17.5	4.032
3.091	20.4	0.751	3.091	20.4	0.034	3.091	20.4	1.149	2.997	20.4	5.348
3.091	23.3	6.004	3.091	23.3	0.273	3.091	23.3	1.001	2.997	23.3	5.152
3.091	26.3	11.258	3.091	26.3	0.512	3.091	26.3	0.853	2.997	26.3	4.956
3.091	29.2	16.512	3.091	29.2	0.751	3.091	29.2	0.705	2.997	29.2	4.76
3.091	32.1	14.26	3.091	32.1	0.648	3.091	32.1	0.557	2.997	32.1	5.824
3.091	35	9.007	3.091	35	0.409	3.091	35	0.409	2.997	35	7.392
3.091	37.9	3.753	3.091	37.9	0.171	3.091	37.9	1.751	2.997	37.9	8.96
3.091	40.8	2.22	3.091	40.8	0	3.091	40.8	3.092	2.997	40.8	9.267
3.091	43.8	9.989	3.091	43.8	0	3.091	43.8	4.434	2.997	43.8	6.423
3.091	46.7	17.758	3.091	46.7	0	3.091	46.7	5.775	2.997	46.7	3.579
3.091	49.6	25.528	3.091	49.6	0	3.091	49.6	7.116	2.997	49.6	0.734
3.091	52.5	23.728	3.091	52.5	0	3.091	52.5	8.458	2.997	52.5	1.332
3.091	55.4	20.334	3.091	55.4	0	3.091	55.4	9.153	2.997	55.4	2.503
3.091	58.3	16.94	3.091	58.3	0	3.091	58.3	9.715	2.997	58.3	3.675
3.091	61.3	13.827	3.091	61.3	0	3.091	61.3	10.277	2.997	61.3	4.543
3.091	64.2	11.091	3.091	64.2	0	3.091	64.2	10.839	2.997	64.2	5.007
3.091	67.1	8.354	3.091	67.1	0	3.091	67.1	11.401	2.997	67.1	5.472
3.091	70	5.618	3.091	70	0	3.091	70	11.963	2.997	70	5.936
3.149	0	0	3.149	0	0	3.149	0	11.022	3.052	0	0
3.149	2.9	2.09	3.149	2.9	0	3.149	2.9	9.47	3.052	2.9	0
3.149	5.8	4.18	3.149	5.8	0	3.149	5.8	7.919	3.052	5.8	0
3.149	8.8	6.27	3.149	8.8	0	3.149	8.8	6.368	3.052	8.8	0
3.149	11.7	5.971	3.149	11.7	0	3.149	11.7	4.816	3.052	11.7	0.773
3.149	14.6	3.881	3.149	14.6	0	3.149	14.6	3.265	3.052	14.6	2.126
3.149	17.5	1.791	3.149	17.5	0	3.149	17.5	1.714	3.052	17.5	3.479
3.149	20.4	0.643	3.149	20.4	0.029	3.149	20.4	1.292	3.052	20.4	4.614
3.149	23.3	5.144	3.149	23.3	0.234	3.149	23.3	1.104	3.052	23.3	4.445
3.149	26.3	9.645	3.149	26.3	0.438	3.149	26.3	0.915	3.052	26.3	4.276
3.149	29.2	14.146	3.149	29.2	0.643	3.149	29.2	0.727	3.052	29.2	4.107
3.149	32.1	12.217	3.149	32.1	0.555	3.149	32.1	0.539	3.052	32.1	5.025
3.149	35	7.716	3.149	35	0.351	3.149	35	0.351	3.052	35	6.377
3.149	37.9	3.215	3.149	37.9	0.146	3.149	37.9	1.511	3.052	37.9	7.73
3.149	40.8	2.2	3.149	40.8	0	3.149	40.8	2.672	3.052	40.8	8.007
3.149	43.8	9.901	3.149	43.8	0	3.149	43.8	3.833	3.052	43.8	5.593
3.149	46.7	17.602	3.149	46.7	0	3.149	46.7	4.994	3.052	46.7	3.179
3.149	49.6	25.303	3.149	49.6	0	3.149	49.6	6.155	3.052	49.6	0.765
3.149	52.5	23.552	3.149	52.5	0	3.149	52.5	7.315	3.052	52.5	1.355
3.149	55.4	20.226	3.149	55.4	0	3.149	55.4	7.913	3.052	55.4	2.446
3.149	58.3	16.9	3.149	58.3	0	3.149	58.3	8.395	3.052	58.3	3.536
3.149	61.3	14.282	3.149	61.3	0	3.149	61.3	8.876	3.052	61.3	4.52
3.149	64.2	12.606	3.149	64.2	0	3.149	64.2	9.357	3.052	64.2	5.361
3.149	67.1	10.931	3.149	67.1	0	3.149	67.1	9.839	3.052	67.1	6.202
3.149	70	9.255	3.149	70	0	3.149	70	10.32	3.052	70	7.043
3.209	0	0	3.209	0	0	3.209	0	9.228	3.108	0	0
3.209	2.9	2.927	3.209	2.9	0	3.209	2.9	7.996	3.108	2.9	0
3.209	5.8	5.854	3.209	5.8	0	3.209	5.8	6.765	3.108	5.8	0
3.209	8.8	8.781	3.209	8.8	0	3.209	8.8	5.533	3.108	8.8	0
3.209	11.7	8.363	3.209	11.7	0	3.209	11.7	4.302	3.108	11.7	0.648
3.209	14.6	5.436	3.209	14.6	0	3.209	14.6	3.07	3.108	14.6	1.781
3.209	17.5	2.509	3.209	17.5	0	3.209	17.5	1.838	3.108	17.5	2.915
3.209	20.4	0.533	3.209	20.4	0.024	3.209	20.4	1.437	3.108	20.4	3.867
3.209	23.3	4.267	3.209	23.3	0.194	3.209	23.3	1.208	3.108	23.3	3.725
3.209	26.3	8.001	3.209	26.3	0.364	3.209	26.3	0.979	3.108	26.3	3.583
3.209	29.2	11.734	3.209	29.2	0.533	3.209	29.2	0.749	3.108	29.2	3.441
3.209	32.1	10.134	3.209	32.1	0.461	3.209	32.1	0.52	3.108	32.1	4.211
3.209	35	6.401	3.209	35	0.291	3.209	35	0.291	3.108	35	5.344
3.209	37.9	2.667	3.209	37.9	0.121	3.209	37.9	1.268	3.108	37.9	6.478
3.209	40.8	2.18	3.209	40.8	0	3.209	40.8	2.244	3.108	40.8	6.723
3.209	43.8	9.811	3.209	43.8	0	3.209	43.8	3.221	3.108	43.8	4.748
3.209	46.7	17.442	3.209	46.7	0	3.209	46.7	4.198	3.108	46.7	2.772
3.209	49.6	25.074	3.209	49.6	0	3.209	49.6	5.175	3.108	49.6	0.796
3.209	52.5	23.373	3.209	52.5	0	3.209	52.5	6.151	3.108	52.5	1.379
3.209	55.4	20.117	3.209	55.4	0	3.209	55.4	6.65	3.108	55.4	2.387
3.209	58.3	16.861	3.209	58.3	0	3.209	58.3	7.049	3.108	58.3	3.395
3.209	61.3	14.745	3.209	61.3	0	3.209	61.3	7.448	3.108	61.3	4.496
3.209	64.2	14.151	3.209	64.2	0	3.209	64.2	7.847	3.108	64.2	5.721
3.209	67.1	13.557	3.209	67.1	0	3.209	67.1	8.247	3.108	67.1	6.945
3.209	70	12.962	3.209	70	0	3.209	70	8.646	3.108	70	8.17
3.27	0	0	3.27	0	0	3.27	0	7.4	3.166	0	0
3.27	2.9	3.78	3.27	2.9	0	3.27	2.9	6.495	3.166	2.9	0
3.27	5.8	7.56	3.27	5.8	0	3.27	5.8	5.589	3.166	5.8	0
3.27	8.8	11.339	3.27	8.8	0	3.27	8.8	4.683	3.166	8.8	0
3.27	11.7	10.8	3.27	11.7	0	3.27	11.7	3.777	3.166	11.7	0.52
3.27	14.6	7.02	3.27	14.6	0	3.27	14.6	2.871	3.166	14.6	1.431
3.27	17.5	3.24	3.27	17.5	0	3.27	17.5	1.965	3.166	17.5	2.341
3.27	20.4	0.422	3.27	20.4	0.019	3.27	20.4	1.585	3.166	20.4	3.105
3.27	23.3	3.374	3.27	23.3	0.153	3.27	23.3	1.314	3.166	23.3	2.992
3.27	26.3	6.325	3.27	26.3	0.288	3.27	26.3	1.043	3.166	26.3	2.878
3.27	29.2	9.277	3.27	29.2	0.422	3.27	29.2	0.772	3.166	29.2	2.764
3.27	32.1	8.012	3.27	32.1	0.364	3.27	32.1	0.501	3.166	32.1	3.382
3.27	35	5.06	3.27	35	0.23	3.27	35	0.23	3.166	35	4.292
3.27	37.9	2.108	3.27	37.9	0.096	3.27	37.9	1.019	3.166	37.9	5.203
3.27	40.8	2.16	3.27	40.8	0	3.27	40.8	1.808	3.166	40.8	5.416
3.27	43.8	9.72	3.27	43.8	0	3.27	43.8	2.597	3.166	43.8	3.887
3.27	46.7	17.28	3.27	46.7	0	3.27	46.7	3.387	3.166	46.7	2.358
3.27	49.6	24.84	3.27	49.6	0	3.27	49.6	4.176	3.166	49.6	0.828
3.27	52.5	23.19	3.27	52.5	0	3.27	52.5	4.965	3.166	52.5	1.402
3.27	55.4	20.005	3.27	55.4	0	3.27	55.4	5.362	3.166	55.4	2.327
3.27	58.3	16.82	3.27	58.3	0	3.27	58.3	5.678	3.166	58.3	3.252
3.27	61.3	15.217	3.27	61.3	0	3.27	61.3	5.993	3.166	61.3	4.473
3.27	64.2	15.725	3.27	64.2	0	3.27	64.2	6.309	3.166	64.2	6.088
3.27	67.1	16.232	3.27	67.1	0	3.27	67.1	6.625	3.166	67.1	7.703
3.27	70	16.739	3.27	70	0	3.27	70	6.94	3.166	70	9.318
3.332	0	0	3.332	0	0	3.332	0	5.538	3.224	0	0
3.332	2.9	4.649	3.332	2.9	0	3.332	2.9	4.964	3.224	2.9	0
3.332	5.8	9.298	3.332	5.8	0	3.332	5.8	4.39	3.224	5.8	0
3.332	8.8	13.947	3.332	8.8	0	3.332	8.8	3.816	3.224	8.8	0
3.332	11.7	13.283	3.332	11.7	0	3.332	11.7	3.242	3.224	11.7	0.39
3.332	14.6	8.634	3.332	14.6	0	3.332	14.6	2.668	3.224	14.6	1.074
3.332	17.5	3.985	3.332	17.5	0	3.332	17.5	2.095	3.224	17.5	1.757
3.332	20.4	0.308	3.332	20.4	0.014	3.332	20.4	1.736	3.224	20.4	2.33
3.332	23.3	2.463	3.332	23.3	0.112	3.332	23.3	1.423	3.224	23.3	2.245
3.332	26.3	4.618	3.332	26.3	0.21	3.332	26.3	1.109	3.224	26.3	2.159
3.332	29.2	6.773	3.332	29.2	0.308	3.332	29.2	0.795	3.224	29.2	2.074
3.332	32.1	5.85	3.332	32.1	0.266	3.332	32.1	0.482	3.224	32.1	2.538
3.332	35	3.695	3.332	35	0.168	3.332	35	0.168	3.224	35	3.221
3.332	37.9	1.539	3.332	37.9	0.07	3.332	37.9	0.766	3.224	37.9	3.904
3.332	40.8	2.139	3.332	40.8	0	3.332	40.8	1.364	3.224	40.8	4.085
3.332	43.8	9.627	3.332	43.8	0	3.332	43.8	1.962	3.224	43.8	3.01
3.332	46.7	17.114	3.332	46.7	0	3.332	46.7	2.56	3.224	46.7	1.935
3.332	49.6	24.602	3.332	49.6	0	3.332	49.6	3.158	3.224	49.6	0.861
3.332	52.5	23.004	3.332	52.5	0	3.332	52.5	3.756	3.224	52.5	1.427
3.332	55.4	19.891	3.332	55.4	0	3.332	55.4	4.05	3.224	55.4	2.266
3.332	58.3	16.779	3.332	58.3	0	3.332	58.3	4.28	3.224	58.3	3.106
3.332	61.3	15.699	3.332	61.3	0	3.332	61.3	4.511	3.224	61.3	4.448
3.332	64.2	17.328	3.332	64.2	0	3.332	64.2	4.741	3.224	64.2	6.461
3.332	67.1	18.958	3.332	67.1	0	3.332	67.1	4.972	3.224	67.1	8.474
3.332	70	20.588	3.332	70	0	3.332	70	5.202	3.224	70	10.486
3.395	0	0	3.395	0	0	3.395	0	3.64	3.284	0	0
3.395	2.9	5.535	3.395	2.9	0	3.395	2.9	3.405	3.284	2.9	0
3.395	5.8	11.069	3.395	5.8	0	3.395	5.8	3.169	3.284	5.8	0
3.395	8.8	16.604	3.395	8.8	0	3.395	8.8	2.933	3.284	8.8	0
3.395	11.7	15.813	3.395	11.7	0	3.395	11.7	2.698	3.284	11.7	0.258
3.395	14.6	10.278	3.395	14.6	0	3.395	14.6	2.462	3.284	14.6	0.71
3.395	17.5	4.744	3.395	17.5	0	3.395	17.5	2.226	3.284	17.5	1.162
3.395	20.4	0.192	3.395	20.4	0.009	3.395	20.4	1.89	3.284	20.4	1.541
3.395	23.3	1.535	3.395	23.3	0.07	3.395	23.3	1.533	3.284	23.3	1.484
3.395	26.3	2.879	3.395	26.3	0.131	3.395	26.3	1.176	3.284	26.3	1.428
3.395	29.2	4.222	3.395	29.2	0.192	3.395	29.2	0.819	3.284	29.2	1.371
3.395	32.1	3.646	3.395	32.1	0.166	3.395	32.1	0.462	3.284	32.1	1.678
3.395	35	2.303	3.395	35	0.105	3.395	35	0.105	3.284	35	2.13
3.395	37.9	0.96	3.395	37.9	0.044	3.395	37.9	0.508	3.284	37.9	2.581
3.395	40.8	2.118	3.395	40.8	0	3.395	40.8	0.911	3.284	40.8	2.729
3.395	43.8	9.532	3.395	43.8	0	3.395	43.8	1.315	3.284	43.8	2.117
3.395	46.7	16.946	3.395	46.7	0	3.395	46.7	1.718	3.284	46.7	1.506
3.395	49.6	24.36	3.395	49.6	0	3.395	49.6	2.121	3.284	49.6	0.894
3.395	52.5	22.814	3.395	52.5	0	3.395	52.5	2.524	3.284	52.5	1.452
3.395	55.4	19.775	3.395	55.4	0	3.395	55.4	2.713	3.284	55.4	2.204
3.395	58.3	16.736	3.395	58.3	0	3.395	58.3	2.856	3.284	58.3	2.957
3.395	61.3	16.189	3.395	61.3	0	3.395	61.3	3	3.284	61.3	4.423
3.395	64.2	18.962	3.395	64.2	0	3.395	64.2	3.144	3.284	64.2	6.841
3.395	67.1	21.736	3.395	67.1	0	3.395	67.1	3.287	3.284	67.1	9.259
3.395	70	24.51	3.395	70	0	3.395	70	3.431	3.284	70	11.677
3.46	0	0	3.46	0	0	3.46	0	1.707	3.344	0	0
3.46	2.9	6.437	3.46	2.9	0	3.46	2.9	1.816	3.344	2.9	0
3.46	5.8	12.874	3.46	5.8	0	3.46	5.8	1.925	3.344	5.8	0
3.46	8.8	19.311	3.46	8.8	0	3.46	8.8	2.034	3.344	8.8	0
3.46	11.7	18.391	3.46	11.7	0	3.46	11.7	2.143	3.344	11.7	0.123
3.46	14.6	11.954	3.46	14.6	0	3.46	14.6	2.252	3.344	14.6	0.339
3.46	17.5	5.517	3.46	17.5	0	3.46	17.5	2.361	3.344	17.5	0.555
3.46	20.4	0.074	3.46	20.4	0.003	3.46	20.4	2.047	3.344	20.4	0.737
3.46	23.3	0.59	3.46	23.3	0.027	3.46	23.3	1.645	3.344	23.3	0.71
3.46	26.3	1.106	3.46	26.3	0.05	3.46	26.3	1.244	3.344	26.3	0.683
3.46	29.2	1.622	3.46	29.2	0.074	3.46	29.2	0.843	3.344	29.2	0.656
3.46	32.1	1.401	3.46	32.1	0.064	3.46	32.1	0.442	3.344	32.1	0.802
3.46	35	0.885	3.46	35	0.04	3.46	35	0.04	3.344	35	1.018
3.46	37.9	0.369	3.46	37.9	0.017	3.46	37.9	0.245	3.344	37.9	1.234
3.46	40.8	2.097	3.46	40.8	0	3.46	40.8	0.45	3.344	40.8	1.348
3.46	43.8	9.435	3.46	43.8	0	3.46	43.8	0.655	3.344	43.8	1.208
3.46	46.7	16.774	3.46	46.7	0	3.46	46.7	0.86	3.344	46.7	1.068
3.46	49.6	24.113	3.46	49.6	0	3.46	49.6	1.064	3.344	49.6	0.927
3.46	52.5	22.621	3.46	52.5	0	3.46	52.5	1.269	3.344	52.5	1.477
3.46	55.4	19.657	3.46	55.4	0	3.46	55.4	1.35	3.344	55.4	2.141
3.46	58.3	16.693	3.46	58.3	0	3.46	58.3	1.405	3.344	58.3	2.805
3.46	61.3	16.688	3.46	61.3	0	3.46	61.3	1.461	3.344	61.3	4.398
3.46	64.2	20.628	3.46	64.2	0	3.46	64.2	1.516	3.344	64.2	7.229
3.46	67.1	24.567	3.46	67.1	0	3.46	67.1	1.571	3.344	67.1	10.059
3.46	70	28.506	3.46	70	0	3.46	70	1.626	3.344	70	12.889
3.525	0	0.051	3.525	0	0	3.525	0	0.475	3.406	0	0.01
3.525	2.9	6.68	3.525	2.9	0	3.525	2.9	0.782	3.406	2.9	0.007
3.525	5.8	13.308	3.525	5.8	0	3.525	5.8	1.09	3.406	5.8	0.004
3.525	8.8	19.937	3.525	8.8	0	3.525	8.8	1.397	3.406	8.8	0.001
3.525	11.7	18.982	3.525	11.7	0.008	3.525	11.7	1.705	3.406	11.7	0
3.525	14.6	12.338	3.525	14.6	0.023	3.525	14.6	2.012	3.406	14.6	0
3.525	17.5	5.694	3.525	17.5	0.038	3.525	17.5	2.32	3.406	17.5	0
3.525	20.4	0	3.525	20.4	0.049	3.525	20.4	2.097	3.406	20.4	0.007
3.525	23.3	0	3.525	23.3	0.034	3.525	23.3	1.764	3.406	23.3	0.055
3.525	26.3	0	3.525	26.3	0.019	3.525	26.3	1.431	3.406	26.3	0.103
3.525	29.2	0	3.525	29.2	0.004	3.525	29.2	1.098	3.406	29.2	0.152
3.525	32.1	0.074	3.525	32.1	0	3.525	32.1	0.766	3.406	32.1	0.131
3.525	35	0.178	3.525	35	0	3.525	35	0.433	3.406	35	0.083
3.525	37.9	0.282	3.525	37.9	0	3.525	37.9	0.452	3.406	37.9	0.034
3.525	40.8	2.304	3.525	40.8	0	3.525	40.8	0.471	3.406	40.8	0.082
3.525	43.8	9.12	3.525	43.8	0	3.525	43.8	0.49	3.406	43.8	0.371
3.525	46.7	15.937	3.525	46.7	0	3.525	46.7	0.509	3.406	46.7	0.66
3.525	49.6	22.753	3.525	49.6	0	3.525	49.6	0.529	3.406	49.6	0.948
3.525	52.5	21.354	3.525	52.5	0	3.525	52.5	0.548	3.406	52.5	1.484
3.525	55.4	18.586	3.525	55.4	0	3.525	55.4	0.576	3.406	55.4	2.062
3.525	58.3	15.818	3.525	58.3	0	3.525	58.3	0.607	3.406	58.3	2.639
3.525	61.3	16.306	3.525	61.3	0	3.525	61.3	0.637	3.406	61.3	4.33
3.525	64.2	21.136	3.525	64.2	0	3.525	64.2	0.668	3.406	64.2	7.505
3.525	67.1	25.966	3.525	67.1	0	3.525	67.1	0.699	3.406	67.1	10.68
3.525	70	30.796	3.525	70	0	3.525	70	0.729	3.406	70	13.855
3.592	0	0.185	3.592	0	0	3.592	0	0.408	3.469	0	0.115
3.592	2.9	5.837	3.592	2.9	0	3.592	2.9	0.672	3.469	2.9	0.082
3.592	5.8	11.49	3.592	5.8	0	3.592	5.8	0.936	3.469	5.8	0.048
3.592	8.8	17.143	3.592	8.8	0	3.592	8.8	1.2	3.469	8.8	0.014
3.592	11.7	16.305	3.592	11.7	0.031	3.592	11.7	1.464	3.469	11.7	0
3.592	14.6	10.598	3.592	14.6	0.085	3.592	14.6	1.729	3.469	14.6	0
3.592	17.5	4.891	3.592	17.5	0.139	3.592	17.5	1.993	3.469	17.5	0
3.592	20.4	0	3.592	20.4	0.177	3.592	20.4	1.972	3.469	20.4	0.077
3.592	23.3	0	3.592	23.3	0.123	3.592	23.3	1.891	3.469	23.3	0.614
3.592	26.3	0	3.592	26.3	0.069	3.592	26.3	1.811	3.469	26.3	1.152
3.592	29.2	0	3.592	29.2	0.015	3.592	29.2	1.731	3.469	29.2	1.689
3.592	32.1	0.269	3.592	32.1	0	3.592	32.1	1.651	3.469	32.1	1.459
3.592	35	0.647	3.592	35	0	3.592	35	1.571	3.469	35	0.921
3.592	37.9	1.024	3.592	37.9	0	3.592	37.9	1.427	3.469	37.9	0.384
3.592	40.8	2.884	3.592	40.8	0	3.592	40.8	1.284	3.469	40.8	0.074
3.592	43.8	8.451	3.592	43.8	0	3.592	43.8	1.14	3.469	43.8	0.332
3.592	46.7	14.018	3.592	46.7	0	3.592	46.7	0.996	3.469	46.7	0.59
3.592	49.6	19.585	3.592	49.6	0	3.592	49.6	0.853	3.469	49.6	0.848
3.592	52.5	18.343	3.592	52.5	0	3.592	52.5	0.709	3.469	52.5	1.327
3.592	55.4	15.965	3.592	55.4	0	3.592	55.4	0.777	3.469	55.4	1.843
3.592	58.3	13.587	3.592	58.3	0	3.592	58.3	0.888	3.469	58.3	2.36
3.592	61.3	14.482	3.592	61.3	0	3.592	61.3	0.999	3.469	61.3	3.871
3.592	64.2	19.742	3.592	64.2	0	3.592	64.2	1.11	3.469	64.2	6.71
3.592	67.1	25.001	3.592	67.1	0	3.592	67.1	1.221	3.469	67.1	9.549
3.592	70	30.261	3.592	70	0	3.592	70	1.331	3.469	70	12.388
3.661	0	0.321	3.661	0	0	3.661	0	0.339	3.533	0	0.222
3.661	2.9	4.979	3.661	2.9	0	3.661	2.9	0.559	3.533	2.9	0.157
3.661	5.8	9.637	3.661	5.8	0	3.661	5.8	0.779	3.533	5.8	0.092
3.661	8.8	14.296	3.661	8.8	0	3.661	8.8	0.999	3.533	8.8	0.028
3.661	11.7	13.577	3.661	11.7	0.054	3.661	11.7	1.219	3.533	11.7	0
3.661	14.6	8.825	3.661	14.6	0.147	3.661	14.6	1.439	3.533	14.6	0
3.661	17.5	4.073	3.661	17.5	0.241	3.661	17.5	1.659	3.533	17.5	0
3.661	20.4	0	3.661	20.4	0.308	3.661	20.4	1.844	3.533	20.4	0.148
3.661	23.3	0	3.661	23.3	0.214	3.661	23.3	2.021	3.533	23.3	1.183
3.661	26.3	0	3.661	26.3	0.12	3.661	26.3	2.198	3.533	26.3	2.219
3.661	29.2	0	3.661	29.2	0.027	3.661	29.2	2.376	3.533	29.2	3.254
3.661	32.1	0.468	3.661	32.1	0	3.661	32.1	2.553	3.533	32.1	2.811
3.661	35	1.124	3.661	35	0	3.661	35	2.73	3.533	35	1.775
3.661	37.9	1.78	3.661	37.9	0	3.661	37.9	2.421	3.533	37.9	0.74
3.661	40.8	3.475	3.661	40.8	0	3.661	40.8	2.111	3.533	40.8	0.065
3.661	43.8	7.769	3.661	43.8	0	3.661	43.8	1.802	3.533	43.8	0.292
3.661	46.7	12.063	3.661	46.7	0	3.661	46.7	1.493	3.533	46.7	0.519
3.661	49.6	16.357	3.661	49.6	0	3.661	49.6	1.183	3.533	49.6	0.746
3.661	52.5	15.274	3.661	52.5	0	3.661	52.5	0.874	3.533	52.5	1.167
3.661	55.4	13.294	3.661	55.4	0	3.661	55.4	0.981	3.533	55.4	1.621
3.661	58.3	11.314	3.661	58.3	0	3.661	58.3	1.174	3.533	58.3	2.075
3.661	61.3	12.624	3.661	61.3	0	3.661	61.3	1.367	3.533	61.3	3.404
3.661	64.2	18.321	3.661	64.2	0	3.661	64.2	1.56	3.533	64.2	5.901
3.661	67.1	24.018	3.661	67.1	0	3.661	67.1	1.752	3.533	67.1	8.397
3.661	70	29.715	3.661	70	0	3.661	70	1.945	3.533	70	10.894
3.73	0	0.46	3.73	0	0	3.73	0	0.27	3.598	0	0.331
3.73	2.9	4.105	3.73	2.9	0	3.73	2.9	0.445	3.598	2.9	0.234
3.73	5.8	7.75	3.73	5.8	0	3.73	5.8	0.62	3.598	5.8	0.138
3.73	8.8	11.394	3.73	8.8	0	3.73	8.8	0.795	3.598	8.8	0.041
3.73	11.7	10.797	3.73	11.7	0.077	3.73	11.7	0.97	3.598	11.7	0
3.73	14.6	7.018	3.73	14.6	0.211	3.73	14.6	1.145	3.598	14.6	0
3.73	17.5	3.239	3.73	17.5	0.345	3.73	17.5	1.32	3.598	17.5	0
3.73	20.4	0	3.73	20.4	0.441	3.73	20.4	1.714	3.598	20.4	0.22
3.73	23.3	0	3.73	23.3	0.307	3.73	23.3	2.153	3.598	23.3	1.763
3.73	26.3	0	3.73	26.3	0.173	3.73	26.3	2.593	3.598	26.3	3.306
3.73	29.2	0	3.73	29.2	0.038	3.73	29.2	3.032	3.598	29.2	4.849
3.73	32.1	0.671	3.73	32.1	0	3.73	32.1	3.472	3.598	32.1	4.188
3.73	35	1.611	3.73	35	0	3.73	35	3.911	3.598	35	2.645
3.73	37.9	2.55	3.73	37.9	0	3.73	37.9	3.433	3.598	37.9	1.102
3.73	40.8	4.077	3.73	40.8	0	3.73	40.8	2.955	3.598	40.8	0.056
3.73	43.8	7.074	3.73	43.8	0	3.73	43.8	2.477	3.598	43.8	0.251
3.73	46.7	10.071	3.73	46.7	0	3.73	46.7	1.999	3.598	46.7	0.446
3.73	49.6	13.068	3.73	49.6	0	3.73	49.6	1.52	3.598	49.6	0.642
3.73	52.5	12.146	3.73	52.5	0	3.73	52.5	1.042	3.598	52.5	1.004
3.73	55.4	10.572	3.73	55.4	0	3.73	55.4	1.189	3.598	55.4	1.395
3.73	58.3	8.997	3.73	58.3	0	3.73	58.3	1.465	3.598	58.3	1.785
3.73	61.3	10.73	3.73	61.3	0	3.73	61.3	1.742	3.598	61.3	2.929
3.73	64.2	16.873	3.73	64.2	0	3.73	64.2	2.018	3.598	64.2	5.076
3.73	67.1	23.016	3.73	67.1	0	3.73	67.1	2.294	3.598	67.1	7.224
3.73	70	29.159	3.73	70	0	3.73	70	2.571	3.598	70	9.372
3.801	0	0.602	3.801	0	0	3.801	0	0.199	3.665	0	0.441
3.801	2.9	3.214	3.801	2.9	0	3.801	2.9	0.328	3.665	2.9	0.313
3.801	5.8	5.826	3.801	5.8	0	3.801	5.8	0.457	3.665	5.8	0.184
3.801	8.8	8.438	3.801	8.8	0	3.801	8.8	0.586	3.665	8.8	0.055
3.801	11.7	7.964	3.801	11.7	0.1	3.801	11.7	0.715	3.665	11.7	0
3.801	14.6	5.177	3.801	14.6	0.276	3.801	14.6	0.844	3.665	14.6	0
3.801	17.5	2.389	3.801	17.5	0.451	3.801	17.5	0.973	3.665	17.5	0
3.801	20.4	0	3.801	20.4	0.577	3.801	20.4	1.581	3.665	20.4	0.294
3.801	23.3	0	3.801	23.3	0.401	3.801	23.3	2.288	3.665	23.3	2.354
3.801	26.3	0	3.801	26.3	0.226	3.801	26.3	2.995	3.665	26.3	4.413
3.801	29.2	0	3.801	29.2	0.05	3.801	29.2	3.702	3.665	29.2	6.473
3.801	32.1	0.878	3.801	32.1	0	3.801	32.1	4.408	3.665	32.1	5.59
3.801	35	2.106	3.801	35	0	3.801	35	5.115	3.665	35	3.53
3.801	37.9	3.335	3.801	37.9	0	3.801	37.9	4.465	3.665	37.9	1.471
3.801	40.8	4.691	3.801	40.8	0	3.801	40.8	3.815	3.665	40.8	0.047
3.801	43.8	6.366	3.801	43.8	0	3.801	43.8	3.164	3.665	43.8	0.21
3.801	46.7	8.041	3.801	46.7	0	3.801	46.7	2.514	3.665	46.7	0.372
3.801	49.6	9.716	3.801	49.6	0	3.801	49.6	1.864	3.665	49.6	0.535
3.801	52.5	8.96	3.801	52.5	0	3.801	52.5	1.213	3.665	52.5	0.838
3.801	55.4	7.798	3.801	55.4	0	3.801	55.4	1.401	3.665	55.4	1.164
3.801	58.3	6.637	3.801	58.3	0	3.801	58.3	1.763	3.665	58.3	1.49
3.801	61.3	8.801	3.801	61.3	0	3.801	61.3	2.124	3.665	61.3	2.444
3.801	64.2	15.398	3.801	64.2	0	3.801	64.2	2.485	3.665	64.2	4.237
3.801	67.1	21.995	3.801	67.1	0	3.801	67.1	2.847	3.665	67.1	6.029
3.801	70	28.593	3.801	70	0	3.801	70	3.208	3.665	70	7.822
3.873	0	0.746	3.873	0	0	3.873	0	0.127	3.732	0	0.554
3.873	2.9	2.306	3.873	2.9	0	3.873	2.9	0.209	3.732	2.9	0.392
3.873	5.8	3.866	3.873	5.8	0	3.873	5.8	0.292	3.732	5.8	0.231
3.873	8.8	5.425	3.873	8.8	0	3.873	8.8	0.374	3.732	8.8	0.069
3.873	11.7	5.078	3.873	11.7	0.124	3.873	11.7	0.456	3.732	11.7	0
3.873	14.6	3.301	3.873	14.6	0.342	3.873	14.6	0.538	3.732	14.6	0
3.873	17.5	1.523	3.873	17.5	0.56	3.873	17.5	0.621	3.732	17.5	0
3.873	20.4	0	3.873	20.4	0.715	3.873	20.4	1.446	3.732	20.4	0.369
3.873	23.3	0	3.873	23.3	0.497	3.873	23.3	2.425	3.732	23.3	2.955
3.873	26.3	0	3.873	26.3	0.28	3.873	26.3	3.404	3.732	26.3	5.541
3.873	29.2	0	3.873	29.2	0.062	3.873	29.2	4.384	3.732	29.2	8.126
3.873	32.1	1.088	3.873	32.1	0	3.873	32.1	5.363	3.732	32.1	7.018
3.873	35	2.611	3.873	35	0	3.873	35	6.342	3.732	35	4.433
3.873	37.9	4.135	3.873	37.9	0	3.873	37.9	5.516	3.732	37.9	1.847
3.873	40.8	5.316	3.873	40.8	0	3.873	40.8	4.69	3.732	40.8	0.037
3.873	43.8	5.645	3.873	43.8	0	3.873	43.8	3.865	3.732	43.8	0.167
3.873	46.7	5.973	3.873	46.7	0	3.873	46.7	3.039	3.732	46.7	0.297
3.873	49.6	6.301	3.873	49.6	0	3.873	49.6	2.213	3.732	49.6	0.427
3.873	52.5	5.713	3.873	52.5	0	3.873	52.5	1.388	3.732	52.5	0.669
3.873	55.4	4.972	3.873	55.4	0	3.873	55.4	1.617	3.732	55.4	0.929
3.873	58.3	4.232	3.873	58.3	0	3.873	58.3	2.065	3.732	58.3	1.189
3.873	61.3	6.834	3.873	61.3	0	3.873	61.3	2.513	3.732	61.3	1.951
3.873	64.2	13.895	3.873	64.2	0	3.873	64.2	2.961	3.732	64.2	3.382
3.873	67.1	20.955	3.873	67.1	0	3.873	67.1	3.409	3.732	67.1	4.812
3.873	70	28.016	3.873	70	0	3.873	70	3.857	3.732	70	6.243
3.947	0	0.893	3.947	0	0	3.947	0	0.053	3.801	0	0.669
3.947	2.9	1.381	3.947	2.9	0	3.947	2.9	0.088	3.801	2.9	0.474
3.947	5.8	1.868	3.947	5.8	0	3.947	5.8	0.123	3.801	5.8	0.279
3.947	8.8	2.356	3.947	8.8	0	3.947	8.8	0.157	3.801	8.8	0.084
3.947	11.7	2.137	3.947	11.7	0.149	3.947	11.7	0.192	3.801	11.7	0
3.947	14.6	1.389	3.947	14.6	0.409	3.947	14.6	0.227	3.801	14.6	0
3.947	17.5	0.641	3.947	17.5	0.67	3.947	17.5	0.261	3.801	17.5	0
3.947	20.4	0	3.947	20.4	0.856	3.947	20.4	1.308	3.801	20.4	0.446
3.947	23.3	0	3.947	23.3	0.595	3.947	23.3	2.565	3.801	23.3	3.568
3.947	26.3	0	3.947	26.3	0.335	3.947	26.3	3.822	3.801	26.3	6.689
3.947	29.2	0	3.947	29.2	0.074	3.947	29.2	5.078	3.801	29.2	9.811
3.947	32.1	1.303	3.947	32.1	0	3.947	32.1	6.335	3.801	32.1	8.473
3.947	35	3.126	3.947	35	0	3.947	35	7.592	3.801	35	5.351
3.947	37.9	4.95	3.947	37.9	0	3.947	37.9	6.587	3.801	37.9	2.23
3.947	40.8	5.954	3.947	40.8	0	3.947	40.8	5.583	3.801	40.8	0.028
3.947	43.8	4.909	3.947	43.8	0	3.947	43.8	4.579	3.801	43.8	0.124
3.947	46.7	3.865	3.947	46.7	0	3.947	46.7	3.574	3.801	46.7	0.221
3.947	49.6	2.821	3.947	49.6	0	3.947	49.6	2.57	3.801	49.6	0.317
3.947	52.5	2.404	3.947	52.5	0	3.947	52.5	1.565	3.801	52.5	0.497
3.947	55.4	2.093	3.947	55.4	0	3.947	55.4	1.838	3.801	55.4	0.69
3.947	58.3	1.781	3.947	58.3	0	3.947	58.3	2.374	3.801	58.3	0.883
3.947	61.3	4.831	3.947	61.3	0	3.947	61.3	2.91	3.801	61.3	1.449
3.947	64.2	12.363	3.947	64.2	0	3.947	64.2	3.447	3.801	64.2	2.511
3.947	67.1	19.895	3.947	67.1	0	3.947	67.1	3.983	3.801	67.1	3.573
3.947	70	27.427	3.947	70	0	3.947	70	4.519	3.801	70	4.635
4.021	0	1.931	4.021	0	0	4.021	0	0.376	3.872	0	0.786
4.021	2.9	1.368	4.021	2.9	0	4.021	2.9	0.367	3.872	2.9	0.557
4.021	5.8	0.805	4.021	5.8	0	4.021	5.8	0.359	3.872	5.8	0.327
4.021	8.8	0.241	4.021	8.8	0	4.021	8.8	0.35	3.872	8.8	0.098
4.021	11.7	0	4.021	11.7	0.161	4.021	11.7	0.341	3.872	11.7	0
4.021	14.6	0	4.021	14.6	0.442	4.021	14.6	0.333	3.872	14.6	0
4.021	17.5	0	4.021	17.5	0.723	4.021	17.5	0.324	3.872	17.5	0
4.021	20.4	0	4.021	20.4	0.924	4.021	20.4	1.513	3.872	20.4	0.524
4.021	23.3	0	4.021	23.3	0.643	4.021	23.3	2.95	3.872	23.3	4.191
4.021	26.3	0	4.021	26.3	0.362	4.021	26.3	4.387	3.872	26.3	7.859
4.021	29.2	0	4.021	29.2	0.08	4.021	29.2	5.823	3.872	29.2	11.526
4.021	32.1	1.406	4.021	32.1	0	4.021	32.1	7.26	3.872	32.1	9.954
4.021	35	3.375	4.021	35	0	4.021	35	8.697	3.872	35	6.287
4.021	37.9	5.343	4.021	37.9	0	4.021	37.9	7.571	3.872	37.9	2.62
4.021	40.8	6.187	4.021	40.8	0	4.021	40.8	6.446	3.872	40.8	0.018
4.021	43.8	4.218	4.021	43.8	0	4.021	43.8	5.32	3.872	43.8	0.08
4.021	46.7	2.25	4.021	46.7	0	4.021	46.7	4.195	3.872	46.7	0.143
4.021	49.6	0.281	4.021	49.6	0	4.021	49.6	3.069	3.872	49.6	0.205
4.021	52.5	0.143	4.021	52.5	0	4.021	52.5	1.944	3.872	52.5	0.321
4.021	55.4	0.31	4.021	55.4	0	4.021	55.4	2.241	3.872	55.4	0.446
4.021	58.3	0.478	4.021	58.3	0	4.021	58.3	2.832	3.872	58.3	0.571
4.021	61.3	3.756	4.021	61.3	0	4.021	61.3	3.423	3.872	61.3	0.937
4.021	64.2	11.181	4.021	64.2	0	4.021	64.2	4.014	3.872	64.2	1.624
4.021	67.1	18.607	4.021	67.1	0	4.021	67.1	4.606	3.872	67.1	2.311
4.021	70	26.033	4.021	70	0	4.021	70	5.197	3.872	70	2.998
4.098	0	5.24	4.098	0	0	4.098	0	1.712	3.943	0	0.905
4.098	2.9	3.711	4.098	2.9	0	4.098	2.9	1.673	3.943	2.9	0.641
4.098	5.8	2.183	4.098	5.8	0	4.098	5.8	1.633	3.943	5.8	0.377
4.098	8.8	0.655	4.098	8.8	0	4.098	8.8	1.593	3.943	8.8	0.113
4.098	11.7	0	4.098	11.7	0.139	4.098	11.7	1.554	3.943	11.7	0
4.098	14.6	0	4.098	14.6	0.384	4.098	14.6	1.514	3.943	14.6	0
4.098	17.5	0	4.098	17.5	0.628	4.098	17.5	1.474	3.943	17.5	0
4.098	20.4	0	4.098	20.4	0.802	4.098	20.4	2.595	3.943	20.4	0.603
4.098	23.3	0	4.098	23.3	0.558	4.098	23.3	3.955	3.943	23.3	4.827
4.098	26.3	0	4.098	26.3	0.314	4.098	26.3	5.316	3.943	26.3	9.05
4.098	29.2	0	4.098	29.2	0.07	4.098	29.2	6.676	3.943	29.2	13.273
4.098	32.1	1.221	4.098	32.1	0	4.098	32.1	8.036	3.943	32.1	11.463
4.098	35	2.929	4.098	35	0	4.098	35	9.397	3.943	35	7.24
4.098	37.9	4.638	4.098	37.9	0	4.098	37.9	8.302	3.943	37.9	3.017
4.098	40.8	5.37	4.098	40.8	0	4.098	40.8	7.208	3.943	40.8	0.008
4.098	43.8	3.662	4.098	43.8	0	4.098	43.8	6.113	3.943	43.8	0.036
4.098	46.7	1.953	4.098	46.7	0	4.098	46.7	5.018	3.943	46.7	0.063
4.098	49.6	0.244	4.098	49.6	0	4.098	49.6	3.924	3.943	49.6	0.091
4.098	52.5	0.652	4.098	52.5	0	4.098	52.5	2.829	3.943	52.5	0.143
4.098	55.4	1.413	4.098	55.4	0	4.098	55.4	3.104	3.943	55.4	0.198
4.098	58.3	2.174	4.098	58.3	0	4.098	58.3	3.663	3.943	58.3	0.253
4.098	61.3	5.108	4.098	61.3	0	4.098	61.3	4.221	3.943	61.3	0.416
4.098	64.2	10.937	4.098	64.2	0	4.098	64.2	4.78	3.943	64.2	0.721
4.098	67.1	16.767	4.098	67.1	0	4.098	67.1	5.338	3.943	67.1	1.025
4.098	70	22.597	4.098	70	0	4.098	70	5.897	3.943	70	1.33
4.176	0	8.611	4.176	0	0	4.176	0	3.074	4.016	0	0.98
4.176	2.9	6.099	4.176	2.9	0	4.176	2.9	3.002	4.016	2.9	0.786
4.176	5.8	3.588	4.176	5.8	0	4.176	5.8	2.931	4.016	5.8	0.593
4.176	8.8	1.076	4.176	8.8	0	4.176	8.8	2.86	4.016	8.8	0.399
4.176	11.7	0	4.176	11.7	0.118	4.176	11.7	2.789	4.016	11.7	0.263
4.176	14.6	0	4.176	14.6	0.324	4.176	14.6	2.718	4.016	14.6	0.171
4.176	17.5	0	4.176	17.5	0.53	4.176	17.5	2.647	4.016	17.5	0.079
4.176	20.4	0	4.176	20.4	0.678	4.176	20.4	3.697	4.016	20.4	0.654
4.176	23.3	0	4.176	23.3	0.472	4.176	23.3	4.98	4.016	23.3	5.228
4.176	26.3	0	4.176	26.3	0.265	4.176	26.3	6.262	4.016	26.3	9.803
4.176	29.2	0	4.176	29.2	0.059	4.176	29.2	7.545	4.016	29.2	14.377
4.176	32.1	1.031	4.176	32.1	0	4.176	32.1	8.827	4.016	32.1	12.478
4.176	35	2.475	4.176	35	0	4.176	35	10.11	4.016	35	7.99
4.176	37.9	3.919	4.176	37.9	0	4.176	37.9	9.047	4.016	37.9	3.502
4.176	40.8	4.538	4.176	40.8	0	4.176	40.8	7.984	4.016	40.8	0.291
4.176	43.8	3.094	4.176	43.8	0	4.176	43.8	6.921	4.016	43.8	0.274
4.176	46.7	1.65	4.176	46.7	0	4.176	46.7	5.858	4.016	46.7	0.256
4.176	49.6	0.206	4.176	49.6	0	4.176	49.6	4.794	4.016	49.6	0.239
4.176	52.5	1.171	4.176	52.5	0	4.176	52.5	3.731	4.016	52.5	0.197
4.176	55.4	2.537	4.176	55.4	0	4.176	55.4	3.984	4.016	55.4	0.151
4.176	58.3	3.903	4.176	58.3	0	4.176	58.3	4.509	4.016	58.3	0.105
4.176	61.3	6.485	4.176	61.3	0	4.176	61.3	5.034	4.016	61.3	0.079
4.176	64.2	10.689	4.176	64.2	0	4.176	64.2	5.56	4.016	64.2	0.079
4.176	67.1	14.893	4.176	67.1	0	4.176	67.1	6.085	4.016	67.1	0.079
4.176	70	19.097	4.176	70	0	4.176	70	6.61	4.016	70	0.079
4.255	0	12.046	4.255	0	0	4.255	0	4.461	4.09	0	0.888
4.255	2.9	8.532	4.255	2.9	0	4.255	2.9	4.358	4.09	2.9	1.153
4.255	5.8	5.019	4.255	5.8	0	4.255	5.8	4.254	4.09	5.8	1.419
4.255	8.8	1.506	4.255	8.8	0	4.255	8.8	4.151	4.09	8.8	1.685
4.255	11.7	0	4.255	11.7	0.096	4.255	11.7	4.048	4.09	11.7	1.499
4.255	14.6	0	4.255	14.6	0.264	4.255	14.6	3.945	4.09	14.6	0.974
4.255	17.5	0	4.255	17.5	0.431	4.255	17.5	3.841	4.09	17.5	0.45
4.255	20.4	0	4.255	20.4	0.551	4.255	20.4	4.821	4.09	20.4	0.592
4.255	23.3	0	4.255	23.3	0.383	4.255	23.3	6.024	4.09	23.3	4.734
4.255	26.3	0	4.255	26.3	0.216	4.255	26.3	7.227	4.09	26.3	8.876
4.255	29.2	0	4.255	29.2	0.048	4.255	29.2	8.43	4.09	29.2	13.018
4.255	32.1	0.839	4.255	32.1	0	4.255	32.1	9.633	4.09	32.1	11.594
4.255	35	2.013	4.255	35	0	4.255	35	10.837	4.09	35	7.944
4.255	37.9	3.187	4.255	37.9	0	4.255	37.9	9.806	4.09	37.9	4.293
4.255	40.8	3.691	4.255	40.8	0	4.255	40.8	8.775	4.09	40.8	1.658
4.255	43.8	2.516	4.255	43.8	0	4.255	43.8	7.744	4.09	43.8	1.56
4.255	46.7	1.342	4.255	46.7	0	4.255	46.7	6.713	4.09	46.7	1.461
4.255	49.6	0.168	4.255	49.6	0	4.255	49.6	5.682	4.09	49.6	1.363
4.255	52.5	1.699	4.255	52.5	0	4.255	52.5	4.651	4.09	52.5	1.124
4.255	55.4	3.682	4.255	55.4	0	4.255	55.4	4.881	4.09	55.4	0.862
4.255	58.3	5.665	4.255	58.3	0	4.255	58.3	5.372	4.09	58.3	0.599
4.255	61.3	7.889	4.255	61.3	0	4.255	61.3	5.863	4.09	61.3	0.45
4.255	64.2	10.436	4.255	64.2	0	4.255	64.2	6.354	4.09	64.2	0.45
4.255	67.1	12.983	4.255	67.1	0	4.255	67.1	6.845	4.09	67.1	0.45
4.255	70	15.529	4.255	70	0	4.255	70	7.337	4.09	70	0.45
4.336	0	15.546	4.336	0	0	4.336	0	5.874	4.165	0	0.793
4.336	2.9	11.012	4.336	2.9	0	4.336	2.9	5.738	4.165	2.9	1.527
4.336	5.8	6.478	4.336	5.8	0	4.336	5.8	5.602	4.165	5.8	2.26
4.336	8.8	1.943	4.336	8.8	0	4.336	8.8	5.466	4.165	8.8	2.994
4.336	11.7	0	4.336	11.7	0.073	4.336	11.7	5.33	4.165	11.7	2.757
4.336	14.6	0	4.336	14.6	0.202	4.336	14.6	5.194	4.165	14.6	1.792
4.336	17.5	0	4.336	17.5	0.33	4.336	17.5	5.058	4.165	17.5	0.827
4.336	20.4	0	4.336	20.4	0.422	4.336	20.4	5.965	4.165	20.4	0.529
4.336	23.3	0	4.336	23.3	0.294	4.336	23.3	7.088	4.165	23.3	4.231
4.336	26.3	0	4.336	26.3	0.165	4.336	26.3	8.21	4.165	26.3	7.932
4.336	29.2	0	4.336	29.2	0.037	4.336	29.2	9.332	4.165	29.2	11.634
4.336	32.1	0.642	4.336	32.1	0	4.336	32.1	10.455	4.165	32.1	10.694
4.336	35	1.542	4.336	35	0	4.336	35	11.577	4.165	35	7.897
4.336	37.9	2.441	4.336	37.9	0	4.336	37.9	10.579	4.165	37.9	5.1
4.336	40.8	2.827	4.336	40.8	0	4.336	40.8	9.581	4.165	40.8	3.05
4.336	43.8	1.927	4.336	43.8	0	4.336	43.8	8.582	4.165	43.8	2.869
4.336	46.7	1.028	4.336	46.7	0	4.336	46.7	7.584	4.165	46.7	2.688
4.336	49.6	0.128	4.336	49.6	0	4.336	49.6	6.586	4.165	49.6	2.507
4.336	52.5	2.238	4.336	52.5	0	4.336	52.5	5.587	4.165	52.5	2.068
4.336	55.4	4.849	4.336	55.4	0	4.336	55.4	5.795	4.165	55.4	1.585
4.336	58.3	7.46	4.336	58.3	0	4.336	58.3	6.251	4.165	58.3	1.103
4.336	61.3	9.319	4.336	61.3	0	4.336	61.3	6.708	4.165	61.3	0.827
4.336	64.2	10.178	4.336	64.2	0	4.336	64.2	7.164	4.165	64.2	0.827
4.336	67.1	11.036	4.336	67.1	0	4.336	67.1	7.621	4.165	67.1	0.827
4.336	70	11.894	4.336	70	0	4.336	70	8.077	4.165	70	0.827
4.418	0	19.113	4.418	0	0	4.418	0	7.315	4.242	0	0.697
4.418	2.9	13.538	4.418	2.9	0	4.418	2.9	7.145	4.242	2.9	1.907
4.418	5.8	7.964	4.418	5.8	0	4.418	5.8	6.976	4.242	5.8	3.118
4.418	8.8	2.389	4.418	8.8	0	4.418	8.8	6.807	4.242	8.8	4.328
4.418	11.7	0	4.418	11.7	0.051	4.418	11.7	6.637	4.242	11.7	4.039
4.418	14.6	0	4.418	14.6	0.139	4.418	14.6	6.468	4.242	14.6	2.625
4.418	17.5	0	4.418	17.5	0.228	4.418	17.5	6.299	4.242	17.5	1.212
4.418	20.4	0	4.418	20.4	0.291	4.418	20.4	7.132	4.242	20.4	0.465
4.418	23.3	0	4.418	23.3	0.202	4.418	23.3	8.172	4.242	23.3	3.718
4.418	26.3	0	4.418	26.3	0.114	4.418	26.3	9.212	4.242	26.3	6.971
4.418	29.2	0	4.418	29.2	0.025	4.418	29.2	10.252	4.242	29.2	10.224
4.418	32.1	0.442	4.418	32.1	0	4.418	32.1	11.292	4.242	32.1	9.777
4.418	35	1.062	4.418	35	0	4.418	35	12.332	4.242	35	7.849
4.418	37.9	1.681	4.418	37.9	0	4.418	37.9	11.367	4.242	37.9	5.921
4.418	40.8	1.947	4.418	40.8	0	4.418	40.8	10.402	4.242	40.8	4.468
4.418	43.8	1.327	4.418	43.8	0	4.418	43.8	9.437	4.242	43.8	4.203
4.418	46.7	0.708	4.418	46.7	0	4.418	46.7	8.472	4.242	46.7	3.938
4.418	49.6	0.088	4.418	49.6	0	4.418	49.6	7.507	4.242	49.6	3.673
4.418	52.5	2.787	4.418	52.5	0	4.418	52.5	6.542	4.242	52.5	3.029
4.418	55.4	6.038	4.418	55.4	0	4.418	55.4	6.726	4.242	55.4	2.322
4.418	58.3	9.289	4.418	58.3	0	4.418	58.3	7.147	4.242	58.3	1.615
4.418	61.3	10.777	4.418	61.3	0	4.418	61.3	7.568	4.242	61.3	1.212
[truncated: 3,003 more rows]

## Sheet: Fig2C
	M2								ACC								PL								IL
	Tested fi frequencies (kHz)		Spike count						Tested fi frequencies (kHz)	Spike count							Tested fi frequencies (kHz)	Spike count							Tested fi frequencies (kHz)	Spike count
		DEV ascending	DEV descending	STD	CTR random	CTR ascending.	CTR descending			DEV ascending	DEV descending	STD	CTR random	CTR ascending.	CTR descending			DEV ascending	DEV descending	STD	CTR random	CTR ascending.	CTR descending			DEV ascending	DEV descending	STD	CTR random	CTR ascending.	CTR descending
	1.3	-	-	-	0.645562	1.93226	0		1.6	-	-	-	0.193915	12.3549	0		1.6	-	-	-	0.417587	1.14538	0		1.6	-	-	-	0.38691	3.59856	0.0981449
	1.8	-	20.8405	1.8277	1.49703	1.67502	11.6739		2.2	-	-	-	1.63578	0	1.20651		2.3	-	17.4694	2.64874	0.881721	0.0842753	7.61831		2.3	-	14.9758	0.11021	3.67868	0.224817	9.42267
	2.6	15.7867	-	0.21441	1.08041	0.00436865	0		3.1	-	1.14108	1.71339	0.583413	0.357923	0.871366		3.3	10.4771	-	0.893273	0	0.378175	0		3.2	12.0729	-	0.0223246	0.114812	0.0168347	0.200822
	3.7	-	-	-	0.279298	0.905386	5.30881		4.4	0.621998	-	0.226257	0.131585	0.0805285	1.23434		4.7	-	14.1827	0.700608	0.168305	5.40056	3.95812		4.6	-	9.97598	0.424732	0.49063	0.270628	0.315516
	5.2	-	13.0123	3.25588	0.293543	3.86715	0.0563025		6.3	-	4.99504	0.360584	0	0.635444	0.366333		6.7	4.02247	-	1.92431	1.32354	0.0324044	0.029965		6.5	6.28812	-	0.150983	0.0101254	2.62301	0.0609493
	7.4	10.7357	-	1.09762	2.325	0	0		8.9	5.8121	4.41198	0.0774148	0.348957	0.384501	0.466413		9.5	-	-	-	0.573693	3.38215	0.0278419		9.2	-	7.58243	0.167977	0.78243	1.37538	0.151923
	10.5	-	27.9318	0.250246	0	0.159361	2.28169		12.6	4.74884	1.77094	0.811617	0	0.556744	0.199917		13.4	-	-	-	2.89604	0	2.92451		13.1	13.3627	-	1.10835	0.576314	0.128999	2.23615
	15.0	24.3105	6.19996	2.45306	0.190898	3.98914	2.08681		17.8	6.9861	5.40398	0.124828	0.0234143	0	1.04041		19.0	-	10.7931	0.0168263	0.0458732	0.560249	0		18.5	-	10.5232	0.318151	2.19742	1.49991	0.00487117
	21.3	20.611	-	1.55857	1.00371	0.0404958	2.50745		25.3	8.01816	-	1.30624	1.12777	0.882995	0.0738545		26.9	7.40909	-	0.0448959	1.06735	0.996364	1.86028		26.2	15.2967	-	0.38698	0.955924	1.03284	1.58395
	30.3	-	-	-	0	0.283617	0.594914		35.8	-	-	-	0.185523	0.00691796	2.7498		38.2	-	-	-	1.24985	0	0		37.1	-	-	-	1.42653	0.0229114	1.55116

## Sheet: Fig2D
M2					ACC				PL				IL
	Firing rate (Hz)				Firing rate (Hz)				Firing rate (Hz)				Firing rate (Hz)
Time	DEV	STD	CTR random	CTR ascending.	DEV	STD	CTR random	CTR ascending.	DEV	STD	CTR random	CTR descending.	DEV	STD	CTR random	CTR ascending.
-112.5	3	5	12	23	4	1	3	7	1	8	15	4	0	2	5	6
-87.5	3	6	11	16	11	1	0	5	1	4	9	5	0	1	12	6
-62.5	2	3	15	21	6	1	1	6	1	5	17	8	0	1	11	9
-37.5	6	1	16	16	9	1	4	6	2	6	14	3	0	2	7	6
-12.5	7	1	12	22	4	0	6	0	1	5	15	5	2	2	8	5
12.5	5	1	26	13	1	2	5	1	1	3	9	4	3	3	9	5
37.5	4	0	24	9	2	2	0	0	1	3	13	4	2	2	6	2
62.5	1	0	17	13	2	0	3	1	1	4	8	2	0	2	6	1
87.5	7	0	12	13	1	0	2	0	0	7	8	2	1	1	4	4
112.5	4	0	27	17	0	3	1	1	5	5	10	1	1	3	6	3
137.5	4	2	15	11	3	1	2	2	4	5	8	1	0	2	4	1
162.5	4	5	20	10	0	0	0	0	4	3	5	0	0	4	5	5
187.5	3	4	18	7	2	2	0	1	1	5	8	5	1	2	6	4
212.5	2	2	17	9	2	1	1	1	2	7	8	5	29	4	6	3
237.5	11	4	16	11	8	1	0	3	10	4	11	7	50	2	7	5
262.5	29	5	15	13	14	2	0	2	13	4	7	5	58	4	7	5
287.5	57	3	11	16	18	1	0	1	8	3	4	3	54	2	4	3
312.5	99	8	7	7	24	2	3	5	4	3	3	2	36	1	9	5
337.5	102	14	6	6	26	2	1	6	18	7	7	2	44	0	11	4
362.5	110	10	23	18	28	0	0	5	46	8	1	1	40	1	18	8
387.5	104	5	28	17	27	2	0	3	65	10	4	3	42	0	10	9
412.5	98	1	22	18	20	3	0	3	110	10	8	13	42	3	15	2
437.5	73	0	22	21	21	2	1	2	83	11	7	38	42	3	9	4
462.5	76	5	21	24	20	1	2	1	70	15	15	65	36	5	5	6
487.5	62	6	18	33	6	4	0	3	66	16	21	56	34	4	7	7
512.5	68	11	18	32	9	2	0	3	53	11	17	45	32	4	12	5
537.5	54	10	19	37	9	0	0	2	52	12	18	40	30	5	6	9
562.5	45	4	15	35	3	1	0	4	59	11	11	34	39	0	10	9
587.5	51	8	24	34	4	0	0	1	45	15	19	38	36	2	5	7
612.5	55	7	21	30	0	2	1	0	46	11	24	34	32	0	6	4
637.5	46	5	31	26	2	3	0	0	42	18	19	35	31	2	5	4
662.5	29	3	27	30	7	1	0	0	28	10	23	30	35	1	4	5
687.5	14	10	30	24	4	3	1	1	14	6	18	28	26	7	7	4
712.5	4	14	26	15	4	3	0	0	13	3	14	28	24	12	9	5
