# Supplementary material for: Prediction error signaling explains neuronal mismatch responses in the medial prefrontal cortex
Source: PLoS Biol. 2020 Dec 21;18(12):e3001019. doi: 10.1371/journal.pbio.3001019 (PMC7785337; doi:10.1371/journal.pbio.3001019)
Supplement: S2 Data — ACC, anterior cingulate cortex; CTR, control condition; DEV, deviant condition; IL, infralimbic cortex; iMM, index of neuronal mismatch; iPE, index of prediction error; iRS, index of repetition suppression; M2, secondary motor cortex; PL, prelimbic cortex; STD, standard condition. (XLSX) [file pbio.3001019.s002.xlsx]

## Sheet: Fig 3B
M2			ACC			PL			IL
Normalized spike count			Normalized spike count			Normalized spike count			Normalized spike count
CTR	DEV	STD	CTR	DEV	STD	CTR	DEV	STD	CTR	DEV	STD
0.3332	0.89721	0.289814	0.679484	0.320328	0.66007	0.0700235	0.875294	0.478494	0.0448195	0.392171	0.9188
0.184451	0.931479	0.313567	0.205229	0.961334	0.183626	0.249374	0.903286	0.349123	0.113592	0.851943	0.511166
0.41201	0.890383	0.193562	0.446866	0.880589	0.157717	0.23514	0.840624	0.487915	0.673006	0.733096	0.0981467
0.305562	0.924421	0.228204	0.203857	0.956018	0.210886	0.404963	0.848493	0.340683	0.575102	0.815403	0.0661502
0.423356	0.890943	0.164287	0.59087	0.773286	0.230003	0.242348	0.799094	0.550196	0.477857	0.878224	0.0193726
0.224105	0.97437	0.0194874	0.5188	0.837832	0.169952	0.524858	0.572572	0.629829	0.706934	0.706934	0.0220917
0.705178	0.571766	0.419295	0.462049	0.804307	0.373632	0.322977	0.896	0.304744	0.438397	0.547997	0.712396
0.0297098	0.790282	0.612023	0.10405	0.702339	0.704197	0.686167	0.633858	0.35693	0.334205	0.919063	0.208878
0.497499	0.822255	0.276388	0.17518	0.700719	0.691595	0.328856	0.811645	0.482789	0.389175	0.920548	0.0336786
0.36667	0.902573	0.225643	0.321264	0.794991	0.514566	0.624446	0.664589	0.410351	0.0775149	0.987295	0.138711
0.499717	0.852965	0.150777	0.479556	0.587322	0.651981	0.394093	0.703737	0.591139	0.044423	0.99317	0.107884
0.140785	0.985495	0.0947591	0.503312	0.835936	0.218831	0.515052	0.826658	0.226623	0.167379	0.892685	0.418446
0.200492	0.773325	0.601475	0.479785	0.775038	0.411245	0.37433	0.895136	0.242094	0.0615558	0.996434	0.0577085
0.827845	0.0133523	0.560798	0.421031	0.683654	0.596113	0.599207	0.741391	0.302142	0.040572	0.994015	0.10143
0.134549	0.990024	0.0418192	0.19949	0.494735	0.845837	0.207458	0.964845	0.161356	0.165498	0.983796	0.0689577
0.0211564	0.995233	0.0952039	0.385924	0.893536	0.229468	0.264122	0.903296	0.338076	0.259648	0.948895	0.179393
0.448423	0.889702	0.0857162	0.289053	0.564662	0.773049	0.414394	0.621591	0.664757	0.54846	0.833827	0.0626414
0.00883979	0.997633	0.0681926	0.376033	0.655209	0.655209	0.269501	0.926641	0.262118	0.0762077	0.996879	0.0205967
0.103004	0.99325	0.0533412	0.486786	0.772144	0.408453	0.737383	0.64446	0.202331	0.110068	0.993054	0.0415811
0.306036	0.92811	0.212025	0.316543	0.836153	0.447939	0.630317	0.696399	0.343116	0.436486	0.899226	0.0295366
0.0133973	0.999435	0.0308137	0.543518	0.509548	0.667045	0.483094	0.562829	0.670704	0.409482	0.911585	0.0365609
0.00615323	0.987594	0.156907	0.465748	0.572026	0.675178	0.108236	0.97412	0.198432	0.239169	0.967548	0.081535
0.509943	0.839906	0.185786	0.473604	0.590506	0.653454	0.683121	0.719265	0.126504	0.116912	0.992727	0.0287152
0.201271	0.975995	0.083207	0.613298	0.449022	0.649804	0.183454	0.967305	0.175116	0.158464	0.984302	0.0777081
0.160597	0.942693	0.29247	0.459057	0.802569	0.380986	0.408145	0.911814	0.044867	0.308514	0.95085	0.0265129
0.430008	0.872176	0.233243	0.43359	0.63276	0.641572	0.311501	0.948661	0.0548666	0.122943	0.66389	0.737655
0.211843	0.976462	0.040548	0.556895	0.745957	0.365262	0.23517	0.904501	0.35577	0.219595	0.973204	0.0682075
0.334826	0.940361	0.0601083	0.520962	0.576383	0.629588	0.442966	0.873763	0.200795	0.370376	0.928409	0.0296301
0.745737	0.655972	0.116521	0.446938	0.555991	0.700799	0.0801807	0.989986	0.11618	0.609061	0.78749	0.0943616
0.342942	0.916624	0.205403	0.599041	0.668607	0.440585	0.245899	0.874578	0.417908	0.0258229	0.994181	0.104583
0.500182	0.46541	0.730213	0.148547	0.681567	0.716519	0.467975	0.853689	0.228504	0.26226	0.82729	0.496801
0.43831	0.883278	0.166447	0.154805	0.969437	0.190334	0.382627	0.829299	0.40726	0.385879	0.567195	0.72759
0.131476	0.977702	0.163747	0.347717	0.882013	0.318034	0.426172	0.8326	0.353773	0.509429	0.809093	0.293005
0.3453	0.924911	0.159085	0.16806	0.980351	0.103287	0.532376	0.668847	0.518863	0.48017	0.601625	0.638344
0.524892	0.711664	0.466929	0.174332	0.976257	0.12857	0.596436	0.636581	0.488906	0.23111	0.91771	0.323106
0.250861	0.966927	0.0460442	0.304981	0.914944	0.264317	0.4655	0.83469	0.294282	0.446394	0.879658	0.164115
0.106427	0.992179	0.0652297	0.362287	0.745159	0.559898	0.612763	0.366199	0.7003	0.392299	0.570142	0.721831
0.0376598	0.994846	0.0941494	0.217201	0.939631	0.264419	0.265369	0.947975	0.175847	0.371519	0.747032	0.551286
0.179786	0.981206	0.0700861	0.412387	0.887368	0.206193	0.322503	0.938367	0.124338	0.462332	0.745971	0.47935
0.211991	0.970019	0.118843	0.0606424	0.975332	0.212248	0.118756	0.942128	0.313515	0.258571	0.929051	0.264584
0.196116	0.784465	0.588348	0.371842	0.425929	0.824814	0.559614	0.821334	0.110646	0.0704125	0.919274	0.387269
0.146817	0.984898	0.0917607	0.0619755	0.987734	0.143318	0.349789	0.878957	0.324163	0.448468	0.754463	0.47923
0.41177	0.888556	0.202273	0.128621	0.986094	0.105235	0.327108	0.864501	0.381626	0.697887	0.574012	0.428328
0.148378	0.983691	0.101666	0.286078	0.948576	0.135511	0.303024	0.900656	0.311442	0.52397	0.773618	0.356329
0.87047	0.395668	0.292794	0.304932	0.928249	0.213004	0.989949	0	0.141421	0.658757	0.630007	0.411254
0.0156748	0.987514	0.156748	0.234711	0.863736	0.44595	0	1	0	0.303599	0.851142	0.428234
0.285239	0.957309	0.0468886	0.0913813	0.993404	0.069273	0.0718141	0.997418	0	0.569647	0.759529	0.314036
0.244412	0.952187	0.183309	0.196017	0.976084	0.0940081	0	0	0	0.569109	0.714876	0.406285
0.404937	0.53534	0.74124	0.132431	0.974692	0.180106	0.190085	0.968026	0.163684	0.552827	0.802333	0.225045
0.247473	0.863985	0.438505	0.542912	0.839243	0.030282	0.246948	0.961261	0.122454	0.644553	0.742049	0.184158
0.425853	0.816901	0.389001	0.00567066	0.998037	0.0623773	0.0958404	0.993422	0.0626649	0.0955592	0.737171	0.668915
0.548327	0.780951	0.299088	0.159378	0.969549	0.185941	0.310417	0.943306	0.117537	0.275888	0.958712	0.0689721
0.738973	0.513176	0.436542	0.127769	0.991729	0.0121685	0.303503	0.937289	0.17139	0.588143	0.785077	0.194273
0.559753	0.824331	0.0845929	0.116138	0.983948	0.135494	0.406714	0.876267	0.258342	0.430275	0.878293	0.208484
0.0932083	0.932083	0.350049	0.174176	0.984361	0.0263904	0.617526	0.5769	0.534648	0.392565	0.78513	0.479023
0.369339	0.826615	0.424614	0.190693	0.981506	0.0168258	0.476295	0.777372	0.410897	0.6205	0.535645	0.572769
0.65052	0.73598	0.187503	0.219692	0.972696	0.0748227	0.562467	0.724176	0.399	0.665329	0.613	0.426109
0.323335	0.941671	0.0933337	0.35138	0.797973	0.489665	0.642423	0.682418	0.348708	0.501818	0.856042	0.123979
0.481991	0.8258	0.292813	0.380759	0.789916	0.480682	0.387817	0.788029	0.47813	0.239917	0.888582	0.390976
0.185557	0.835004	0.518012	0.248651	0.878568	0.407788	0.161936	0.984969	0.0600998	0.107709	0.949794	0.293751
0.498528	0.791879	0.3527	0.265667	0.963258	0.0394216	0.441512	0.82836	0.3448	0.691973	0.664943	0.281114
0.278226	0.880743	0.383252	0.635469	0.667577	0.38797	0.22524	0.908428	0.352172	0.764015	0.418389	0.491153
0.772039	0.450826	0.448008	0.568986	0.514718	0.641342	0.34145	0.932469	0.117955	0.368479	0.864019	0.343066
0.465559	0.839068	0.28146	0.727165	0.607687	0.319293	0.590471	0.78285	0.196189	0.396638	0.910464	0.117188
0.285264	0.596228	0.750425	0.685589	0.691879	0.226433	0.340094	0.937082	0.07882	0.205959	0.967112	0.149246
0.549699	0.785953	0.283036	0.671537	0.714862	0.194962	0.312314	0.932395	0.181931	0.683157	0.720084	0.121553
0.423853	0.863701	0.272706	0.00618629	0.618629	0.785659	0.221952	0.94946	0.221952	0.319444	0.939167	0.126181
0.394448	0.86297	0.315743	0.504381	0.778312	0.373938	0.154043	0.983506	0.0947958	0.221231	0.971381	0.086458
0.233336	0.931331	0.279601	0.540419	0.772028	0.334545	0.538101	0.820832	0.191527	0.116427	0.947585	0.297535
0.322781	0.869331	0.374268	0.698477	0.711412	0.0776086	0.173409	0.97852	0.111477	0.518412	0.827985	0.213753
0.346905	0.840231	0.416736	0.0171316	0.985067	0.171316	0.104327	0.93894	0.327884	0.0718487	0.941596	0.328991
0.28187	0.903266	0.32351	0.312672	0.938016	0.149539	0.128897	0.966726	0.220966	0.459189	0.871681	0.171223
0.510302	0.647212	0.566311	0.331451	0.942562	0.0414313	0.193094	0.977537	0.0844785	0.756597	0.639724	0.135326
0.411285	0.487214	0.770368	0.438004	0.876009	0.201893	0.223258	0.948847	0.223258	0.47186	0.74108	0.477649
0.174431	0.872156	0.457075	0.198602	0.96063	0.194285	0.254804	0.921215	0.294005	0.539567	0.76329	0.355325
0.0493175	0.928067	0.369134	0.513863	0.764955	0.388317	0.420152	0.663399	0.619172	0.624309	0.751121	0.214606
0.378713	0.827805	0.413903	0.57811	0.757152	0.304155	0.140525	0.983674	0.11242	0.342506	0.91335	0.220183
0.0658032	0.887453	0.456176	0.325953	0.926929	0.185895	0.0371847	0.991592	0.123949	0.427444	0.556568	0.712407
0.252436	0.863059	0.437499	0.259185	0.958427	0.119337	0	0.958536	0.28497	0.537857	0.645428	0.542339
0.158688	0.969886	0.184767	0.182574	0.949386	0.255604	0.0327298	0.998258	0.0490946	0.583452	0.463636	0.666802
0.294857	0.934118	0.201204	0.185305	0.968878	0.164127	0.0243812	0.999628	0.0121906	0.579116	0.74351	0.334393
0.113318	0.856842	0.502972	0.0466066	0.978739	0.199743
0.147128	0.923405	0.354509	0.204101	0.975704	0.0796493
0.0449778	0.899555	0.434485	0.92356	0.354905	0.145188
0.687749	0.639336	0.343875	0.0493054	0.888946	0.455349
0.320096	0.620045	0.716298	0.470544	0.866792	0.165103
0.581327	0.801289	0.141404	0.148295	0.988634	0.0247159
0.51032	0.859984	0	0.163706	0.967352	0.19347
0.370246	0.917566	0.144879	0.241464	0.965856	0.0939026
0.611231	0.768968	0.187313	0.311383	0.934149	0.174374
0.423117	0.898127	0.11975
0.373217	0.894699	0.245403
0.0463471	0.96065	0.273869
0.3196	0.932602	0.167659
0.343279	0.922141	0.17837
0.327437	0.940733	0.0883561
0	0.213167	0.977016
0.61647	0.764613	0.187967
0.122808	0.99035	0.0642207
0.640702	0.741865	0.197831
0.313029	0.640731	0.701054
0.790822	0.555713	0.256483
0.0825645	0.949491	0.302736
0.596468	0.610721	0.520813
0.601529	0.743363	0.292533
0.330485	0.516863	0.789704
0.717225	0.502058	0.483245
0.400149	0.520547	0.754262
0.702319	0.524092	0.481742
0.681676	0.530885	0.503468
0.688074	0.555669	0.466675
0.261246	0.76724	0.585742
0.153521	0.921129	0.357705
0.473716	0.674857	0.565827
0.404309	0.869189	0.284682
0.349461	0.867041	0.355128
0.346662	0.927267	0.141429
0.251574	0.790178	0.558865
0.492072	0.723196	0.484616
0.600196	0.487016	0.634493
0.0337422	0.992021	0.121472
0.372538	0.917649	0.138332
0.0572959	0.989656	0.13152
0.81652	0.562533	0.129815
0.160427	0.979271	0.123662
0.574815	0.805311	0.145127
0.515861	0.806032	0.290172
0.144847	0.92081	0.362116
0.955462	0.257975	0.143319
0.0720958	0.997325	0.012016
0.586521	0.795993	0.149623
0.0314112	0.70361	0.709892

## Sheet: Fig 3C
M2			ACC			PL			IL
iMM	iPE	iRS	iMM	iPE	iRS	iMM	iPE	iRS	iMM	iPE	iRS
0.607395	0.56401	0.0433854	-0.339742	-0.359156	0.0194138	0.3968	0.805271	-0.408471	-0.526629	0.347351	-0.87398
0.617912	0.747028	-0.129116	0.777708	0.756105	0.021603	0.554163	0.653913	-0.0997494	0.340777	0.73835	-0.397573
0.696822	0.478374	0.218448	0.722871	0.433723	0.289148	0.352709	0.605484	-0.252775	0.634949	0.0600898	0.574859
0.696217	0.618859	0.0773574	0.745131	0.752161	-0.00702954	0.50781	0.44353	0.0642798	0.749253	0.240301	0.508952
0.726656	0.467587	0.259069	0.543283	0.182416	0.360867	0.248898	0.556746	-0.307848	0.858851	0.400367	0.458485
0.954883	0.750265	0.204618	0.667881	0.319032	0.348848	-0.0572572	0.0477144	-0.104972	0.684843	0	0.684843
0.152471	-0.133412	0.285883	0.430675	0.342258	0.0884167	0.591256	0.573024	0.0182326	-0.164399	0.109599	-0.273998
0.178259	0.760572	-0.582313	-0.00185804	0.598289	-0.600147	0.276928	-0.0523087	0.329237	0.710185	0.584858	0.125327
0.545867	0.324756	0.221111	0.00912395	0.52554	-0.516416	0.328856	0.482789	-0.153933	0.886869	0.531373	0.355496
0.67693	0.535903	0.141027	0.280425	0.473728	-0.193303	0.254239	0.040143	0.214096	0.848584	0.90978	-0.061196
0.702188	0.353248	0.34894	-0.0646593	0.107765	-0.172425	0.112598	0.309644	-0.197046	0.885286	0.948748	-0.0634614
0.890736	0.84471	0.0460259	0.617105	0.332624	0.284481	0.600035	0.311606	0.288429	0.474239	0.725307	-0.251068
0.17185	0.572833	-0.400983	0.363793	0.295253	0.0685408	0.653042	0.520806	0.132236	0.938725	0.934878	0.00384724
-0.547446	-0.814493	0.267047	0.087541	0.262623	-0.175082	0.439249	0.142185	0.297064	0.892585	0.953443	-0.0608581
0.948205	0.855475	0.0927295	-0.351102	0.295245	-0.646347	0.803488	0.757387	0.0461018	0.914839	0.818298	0.0965408
0.900029	0.974077	-0.0740474	0.664068	0.507612	0.156456	0.565221	0.639175	-0.0739541	0.769502	0.689247	0.0802548
0.803986	0.44128	0.362706	-0.208387	0.275609	-0.483996	-0.043166	0.207197	-0.250363	0.771185	0.285366	0.485819
0.92944	0.988793	-0.0593528	0	0.279176	-0.279176	0.664523	0.65714	0.00738359	0.976283	0.920672	0.055611
0.939909	0.890246	0.0496625	0.363691	0.285357	0.0783334	0.44213	-0.0929222	0.535052	0.951473	0.882986	0.0684865
0.716085	0.622073	0.0940111	0.388214	0.519609	-0.131395	0.353283	0.0660816	0.287201	0.86969	0.462741	0.406949
0.968622	0.986038	-0.0174164	-0.157497	-0.0339699	-0.123527	-0.107875	0.079734	-0.18761	0.875024	0.502103	0.372921
0.830687	0.981441	-0.150754	-0.103152	0.106278	-0.20943	0.775688	0.865884	-0.0901963	0.886014	0.728379	0.157634
0.65412	0.329963	0.324157	-0.0629474	0.116902	-0.17985	0.592761	0.036144	0.556617	0.964012	0.875815	0.0881968
0.892788	0.774724	0.118064	-0.200782	-0.164276	-0.0365058	0.792189	0.783851	0.00833884	0.906594	0.825839	0.0807554
0.650223	0.782096	-0.131873	0.421583	0.343512	0.0780709	0.866947	0.503669	0.363278	0.924337	0.642336	0.282001
0.638932	0.442168	0.196765	-0.00881281	0.199169	-0.207982	0.893794	0.63716	0.256634	-0.0737655	0.540947	-0.614713
0.935914	0.76462	0.171295	0.380695	0.189061	0.191634	0.548731	0.669331	-0.1206	0.904996	0.753609	0.151387
0.880253	0.605536	0.274717	-0.0532046	0.0554215	-0.108626	0.672968	0.430797	0.242171	0.898779	0.558033	0.340746
0.539451	-0.0897646	0.629215	-0.144808	0.109053	-0.253861	0.873806	0.909806	-0.0359995	0.693129	0.178429	0.514699
0.711221	0.573682	0.137539	0.228022	0.069566	0.158456	0.45667	0.628679	-0.172008	0.889598	0.968358	-0.0787598
-0.264802	-0.034772	-0.23003	-0.0349522	0.533021	-0.567973	0.625186	0.385714	0.239472	0.33049	0.565031	-0.234541
0.716831	0.444968	0.271863	0.779103	0.814632	-0.0355291	0.422039	0.446672	-0.0246326	-0.160395	0.181316	-0.341712
0.813955	0.846226	-0.0322713	0.56398	0.534297	0.0296831	0.478827	0.406427	0.0724	0.516088	0.299664	0.216424
0.765826	0.579611	0.186215	0.877064	0.812291	0.0647732	0.149984	0.136472	0.0135121	-0.0367189	0.121455	-0.158174
0.244735	0.186772	0.0579636	0.847688	0.801926	0.0457621	0.147675	0.0401447	0.107531	0.594604	0.686599	-0.0919953
0.920883	0.716066	0.204817	0.650627	0.609963	0.0406642	0.540408	0.36919	0.171218	0.715543	0.433265	0.282278
0.926949	0.885751	0.0411977	0.18526	0.382872	-0.197611	-0.334102	-0.246564	-0.0875375	-0.151689	0.177842	-0.329531
0.900696	0.957186	-0.0564897	0.675212	0.72243	-0.0472176	0.772128	0.682606	0.0895221	0.195746	0.375514	-0.179767
0.91112	0.80142	0.1097	0.681174	0.474981	0.206193	0.814028	0.615864	0.198164	0.266621	0.283639	-0.0170183
0.851175	0.758028	0.0931475	0.763084	0.91469	-0.151606	0.628613	0.823373	-0.194759	0.664467	0.67048	-0.00601328
0.196116	0.588348	-0.392232	-0.398885	0.0540862	-0.452972	0.710688	0.26172	0.448968	0.532005	0.848862	-0.316856
0.893138	0.838081	0.0550564	0.844416	0.925759	-0.0813428	0.554794	0.529168	0.0256256	0.275233	0.305995	-0.0307614
0.686283	0.476786	0.209497	0.880859	0.857473	0.0233856	0.482874	0.537392	-0.0545181	0.145684	-0.123875	0.269559
0.882025	0.835313	0.0467116	0.813065	0.662497	0.150568	0.589214	0.597631	-0.00841734	0.417289	0.249648	0.167641
0.102874	-0.474802	0.577676	0.715245	0.623317	0.091928	-0.141421	-0.989949	0.848528	0.218752	-0.0287503	0.247503
0.830766	0.971839	-0.141073	0.417785	0.629025	-0.21124	1	1	0	0.422908	0.547543	-0.124635
0.91042	0.67207	0.23835	0.924131	0.902022	0.0221084	0.997418	0.925604	0.0718141	0.445493	0.189882	0.255611
0.768879	0.707776	0.0611029	0.882076	0.780067	0.102009	0	0	0	0.308591	0.145766	0.162824
-0.2059	0.130403	-0.336303	0.794586	0.842261	-0.0476751	0.804342	0.777941	0.0264007	0.577288	0.249506	0.327782
0.42548	0.616512	-0.191032	0.808961	0.296331	0.51263	0.838807	0.714312	0.124494	0.557891	0.0974955	0.460395
0.427901	0.391048	0.0368527	0.935659	0.992366	-0.0567066	0.930757	0.897582	0.0331755	0.0682566	0.641612	-0.573355
0.481863	0.232624	0.24924	0.783608	0.810171	-0.026563	0.82577	0.632889	0.19288	0.88974	0.682824	0.206916
0.0766343	-0.225797	0.302432	0.979561	0.863961	0.1156	0.765899	0.633786	0.132113	0.590804	0.196935	0.393869
0.739738	0.264578	0.47516	0.848453	0.86781	-0.0193563	0.617925	0.469553	0.148372	0.669809	0.448018	0.221791
0.582034	0.838874	-0.256841	0.95797	0.810184	0.147786	0.0422518	-0.0406267	0.0828785	0.306107	0.392565	-0.0864578
0.402001	0.457276	-0.0552752	0.96468	0.790813	0.173867	0.366475	0.301077	0.065398	-0.0371239	-0.0848547	0.0477308
0.548477	0.0854604	0.463017	0.897873	0.753003	0.14487	0.325176	0.161709	0.163467	0.18689	-0.0523292	0.239219
0.848337	0.618336	0.230001	0.308308	0.446593	-0.138285	0.33371	0.0399952	0.293715	0.732064	0.354224	0.377839
0.532986	0.343809	0.189177	0.309235	0.409158	-0.0999229	0.309899	0.400213	-0.0903135	0.497606	0.648665	-0.151059
0.316992	0.649448	-0.332455	0.47078	0.629917	-0.159137	0.92487	0.823034	0.101836	0.656044	0.842086	-0.186042
0.439179	0.293351	0.145828	0.923837	0.697591	0.226246	0.483561	0.386848	0.0967121	0.383829	-0.0270302	0.410859
0.497491	0.602517	-0.105026	0.279606	0.0321079	0.247498	0.556257	0.683188	-0.126931	-0.0727634	-0.345626	0.272863
0.00281766	-0.321213	0.324031	-0.126624	-0.0542674	-0.0723566	0.814514	0.591019	0.223495	0.520953	0.49554	0.0254123
0.557609	0.373509	0.184099	0.288394	-0.119477	0.407871	0.586661	0.192379	0.394282	0.793276	0.513826	0.279449
-0.154197	0.310964	-0.46516	0.465446	0.00628981	0.459156	0.858262	0.596989	0.261274	0.817867	0.761153	0.0567134
0.502916	0.236254	0.266662	0.5199	0.043325	0.476575	0.750464	0.620081	0.130384	0.598532	0.0369274	0.561604
0.590996	0.439848	0.151148	-0.16703	0.612443	-0.779473	0.727509	0.727509	0	0.812986	0.619722	0.193264
0.547227	0.468522	0.0787043	0.404375	0.273931	0.130443	0.88871	0.829463	0.0592474	0.884923	0.750151	0.134773
0.651731	0.697996	-0.0462648	0.437482	0.231608	0.205874	0.629304	0.282731	0.346573	0.65005	0.831158	-0.181108
0.495063	0.54655	-0.0514866	0.633803	0.0129348	0.620868	0.867043	0.805112	0.0619317	0.614232	0.309573	0.304659
0.423494	0.493326	-0.0698315	0.813751	0.967936	-0.154184	0.611056	0.834613	-0.223557	0.612604	0.869747	-0.257143
0.579756	0.621396	-0.0416399	0.788477	0.625344	0.163133	0.74576	0.837829	-0.0920692	0.700458	0.412492	0.287966
0.0809015	0.13691	-0.0560088	0.901131	0.611112	0.290019	0.893058	0.784443	0.108615	0.504398	-0.116873	0.621271
-0.283154	0.0759295	-0.359083	0.674116	0.438004	0.236112	0.725589	0.725589	0	0.263431	0.269221	-0.00578969
0.415082	0.697725	-0.282643	0.766346	0.762028	0.00431744	0.62721	0.666411	-0.0392006	0.407965	0.223723	0.184242
0.558932	0.878749	-0.319817	0.376638	0.251092	0.125546	0.0442266	0.243246	-0.19902	0.536515	0.126813	0.409702
0.413903	0.449093	-0.0351901	0.452997	0.179042	0.273955	0.871254	0.843149	0.028105	0.693168	0.570844	0.122324
0.431277	0.82165	-0.390373	0.741034	0.600976	0.140058	0.867643	0.954407	-0.0867643	-0.155839	0.129124	-0.284963
0.42556	0.610623	-0.185063	0.839089	0.699241	0.139848	0.673566	0.958536	-0.28497	0.103089	0.107571	-0.00448214
0.78512	0.811198	-0.0260782	0.693782	0.766812	-0.0730297	0.949163	0.965528	-0.0163649	-0.203166	-0.119816	-0.0833503
0.732914	0.63926	0.0936535	0.804751	0.783573	0.0211777	0.987438	0.975247	0.0121906	0.409117	0.164394	0.244723
0.35387	0.743524	-0.389654	0.778997	0.932133	-0.153136
0.568896	0.776277	-0.207381	0.896055	0.771603	0.124452
0.46507	0.854577	-0.389507	0.209717	-0.568655	0.778371
0.295462	-0.048413	0.343875	0.433597	0.839641	-0.406044
-0.0962525	0.29995	-0.396202	0.701689	0.396248	0.305441
0.659885	0.219962	0.439923	0.963918	0.840339	0.123579
0.859984	0.349664	0.51032	0.773882	0.803646	-0.0297647
0.772687	0.54732	0.225367	0.871953	0.724392	0.147561
0.581655	0.157737	0.423918	0.759774	0.622766	0.137009
0.778376	0.475009	0.303367
0.649296	0.521482	0.127814
0.68678	0.914302	-0.227522
0.764943	0.613002	0.151941
0.743771	0.578862	0.164908
0.852377	0.613295	0.239081
-0.763849	0.213167	-0.977016
0.576646	0.148144	0.428502
0.92613	0.867542	0.0585873
0.544035	0.101163	0.442871
-0.0603233	0.327702	-0.388025
0.29923	-0.235109	0.534339
0.646755	0.866927	-0.220172
0.0899087	0.0142538	0.0756549
0.45083	0.141834	0.308996
-0.272842	0.186378	-0.45922
0.0188125	-0.215168	0.23398
-0.233715	0.120399	-0.354114
0.0423509	-0.178227	0.220578
0.0274166	-0.150791	0.178208
0.0889939	-0.132405	0.221399
0.181498	0.505993	-0.324496
0.563424	0.767607	-0.204184
0.10903	0.201141	-0.0921114
0.584507	0.46488	0.119627
0.511913	0.51758	-0.00566694
0.785837	0.580605	0.205232
0.231313	0.538604	-0.307291
0.23858	0.231125	0.00745563
-0.147477	-0.11318	-0.0342969
0.870549	0.958279	-0.0877298
0.779317	0.545111	0.234206
0.858136	0.93236	-0.0742242
0.432718	-0.253987	0.686704
0.855608	0.818844	0.0367644
0.660184	0.230495	0.429689
0.515861	0.290172	0.225689
0.558694	0.775964	-0.21727
0.114655	-0.697488	0.812143
0.985309	0.92523	0.0600798
0.646371	0.209472	0.436899
-0.00628223	0.672199	-0.678481

## Sheet: Fig 3D
	M2						ACC						PL						IL
	Normalized spike count						Normalized spike count						Normalized spike count						Normalized spike count
Trial Number	STD	Trial Number	DEV	Trial Number	CTR	Trial Number	STD	Trial Number	DEV	Trial Number	CTR	Trial Number	STD	Trial Number	DEV	Trial Number	CTR	Trial Number	STD	Trial Number	DEV	Trial Number	CTR
1	1.06273	5	0.637183	5	0.496177	1	1.15865	5	1.18501	5	0.537219	2	0.76354	5	1.0238	5	0.487648	1	1.76419	5	0.79478	5	0.418544
2	0.408011	15	0.703296	15	0.353624	2	0.510903	15	1.13193	15	0.381241	3	0.446034	15	0.96081	15	0.471575	2	0.448969	15	0.815932	15	0.502976
3	0.398758	25	0.762575	25	0.399976	3	0.37997	25	0.86468	25	0.40141	4	0.338545	25	0.822589	25	0.328513	3	0.310363	25	0.783639	25	0.47093
4	0.495629	35	0.809278	35	0.264561	4	0.352224	35	0.893985	35	0.371478	5	0.296376	35	0.839666	35	0.393241	4	0.700537	35	0.840181	35	0.427406
5	0.381766	45	0.829534	45	0.360302	5	0.408879	45	0.983767	45	0.381153	6	0.639186	45	0.869171	45	0.266127	5	0.531898	45	0.781417	45	0.440017
6	0.40469	55	0.815602	55	0.381406	6	0.346305	55	0.764097	55	0.346414	7	0.345825	55	0.939155	55	0.244119	6	0.275617	55	0.694342	55	0.379843
7	0.407477	65	0.889333	65	0.34528	7	0.434319	65	0.849076	65	0.416512	8	0.326641	65	0.929014	65	0.4083	7	0.341119	65	0.830923	65	0.432619
8	0.316828	75	0.834	75	0.363186	8	0.312767	75	0.844326	75	0.298569	9	0.270404	75	0.931375	75	0.301219	8	0.319927	75	0.72028	75	0.46482
9	0.328086	85	0.801396	85	0.315616	9	0.338982	85	0.784131	85	0.253993	10	0.321934	85	0.7486	85	0.305486	9	0.355878	85	0.76236	85	0.403604
10	0.413326	95	0.843383	95	0.342077	10	0.306027	95	0.776729	95	0.379618	11	0.42971	95	0.896498	95	0.4105	10	0.316378	95	0.848331	95	0.340479
11	0.361854	105	0.705968	105	0.33276	11	0.450606	105	0.844355	105	0.313338	12	0.391787	105	0.810168	105	0.323388	11	0.348881	105	0.788959	105	0.428366
12	0.359295	115	0.82352	115	0.330265	12	0.283808	115	0.697525	115	0.328878	13	0.356509	115	0.827307	115	0.261012	12	0.336493	115	0.89466	115	0.332579
13	0.332067	125	0.794198	125	0.279547	13	0.454756	125	0.802367	125	0.247213	14	0.304553	125	0.832424	125	0.343476	13	0.309347	125	0.715557	125	0.332448
14	0.36251	135	0.762179	135	0.296623	14	0.409869	135	0.821699	135	0.402156	15	0.267207	135	0.796006	135	0.323462	14	0.358891	135	0.708094	135	0.371939
15	0.316989	145	0.838043	145	0.421308	15	0.38603	145	0.651644	145	0.281247	16	0.355584	145	0.964758	145	0.28642	15	0.296793	145	0.808731	145	0.418279
16	0.296276	155	0.779523	155	0.310237	16	0.299328	155	0.758815	155	0.365517	17	0.305742	155	0.900362	155	0.385579	16	0.322949	155	0.811741	155	0.374205
17	0.410872	165	0.808639	165	0.385393	17	0.188264	165	0.914688	165	0.335231	18	0.352609	165	0.935802	165	0.375947	17	0.690872	165	0.760517	165	0.33241
18	0.335344	175	0.836508	175	0.266839	18	0.341694	175	1.09886	175	0.344768	19	0.441814	175	0.935094	175	0.394717	18	0.327336	175	0.83023	175	0.284495
19	0.34101	185	0.85498	185	0.330057	19	0.329207	185	0.778782	185	0.293242	20	0.378882	185	0.918044	185	0.32055	19	0.370273	185	0.817296	185	0.392625
20	0.263034	195	0.85814	195	0.282635	20	0.360954	195	0.753064	195	0.250355	21	0.242828	195	0.744883	195	0.334268	20	0.848216	195	0.886284	195	0.37358
21	0.387303	205	0.773195	205	0.313674	21	0.319998	205	0.864607	205	0.361291	22	0.226607	205	1.07361	205	0.330345	21	0.303007	205	0.808595	205	0.346416
22	0.261458	215	0.754381	215	0.310692	22	0.353437	215	0.814261	215	0.309284	23	0.350506	215	0.981259	215	0.412027	22	0.391662	215	0.766104	215	0.405965
23	0.187695	225	0.851461	225	0.361256	23	0.367065	225	0.808495	225	0.410633	24	0.272109	225	0.845916	225	0.401101	23	0.421962	225	0.757413	225	0.344617
24	0.319662	235	0.845097	235	0.365491	24	0.280894	235	0.896838	235	0.287293	25	0.357903	235	0.736036	235	0.306857	24	0.279428	235	0.813473	235	0.364212
25	0.343566	245	0.743218	245	0.37109	25	0.257209	245	0.831876	245	0.276583	26	0.466383	245	0.803571	245	0.410806	25	0.177646	245	0.865552	245	0.410241
26	0.338405	255	0.890159	255	0.301744	26	0.354332	255	0.807202	255	0.329975	27	0.292779	255	0.850966	255	0.349587	26	0.355021	255	0.826089	255	0.473543
27	0.332335	265	0.723444	265	0.380323	27	0.282573	265	0.731343	265	0.389719	28	0.513039	265	0.897827	265	0.311514	27	0.329127	265	0.884696	265	0.452513
28	0.38423	275	0.734695	275	0.314909	28	0.358262	275	0.761381	275	0.365687	29	0.235175	275	0.858787	275	0.359516	28	0.226277	275	0.782703	275	0.391621
29	0.303203	285	0.719201	285	0.405016	29	0.323	285	0.797566	285	0.364546	30	0.255629	285	0.745445	285	0.273672	29	0.40612	285	0.718137	285	0.305426
30	0.301998	295	0.849484	295	0.440538	30	0.375099	295	0.721128	295	0.321935	31	0.506838	295	0.73347	295	0.341647	30	0.293903	295	0.907508	295	0.377935
31	0.333972	305	0.850006	305	0.42091	31	0.365181	305	0.706598	305	0.326982	32	0.415005	305	0.791838	305	0.320192	31	0.319702	305	0.750046	305	0.360845
32	0.297253	315	0.920326	315	0.343143	32	0.326446	315	0.815362	315	0.349922	33	0.241523	315	0.733124	315	0.355685	32	0.348617	315	0.825891	315	0.376101
33	0.282037	325	0.913662	325	0.368378	33	0.23781	325	0.725751	325	0.372425	34	0.355012	325	0.649587	325	0.305103	33	0.475979	325	0.780578	325	0.355018
34	0.212482	335	0.87787	335	0.351556	34	0.233055	335	0.752825	335	0.282861	35	0.327377	335	0.798828	335	0.323385	34	0.374874	335	1.00295	335	0.366412
35	0.29482	345	0.841989	345	0.355552	35	0.276676	345	0.817799	345	0.36168	36	0.346773	345	0.739562	345	0.250458	35	0.33205	345	0.637268	345	0.309184
36	0.437438	355	0.750884	355	0.317876	36	0.338386	355	0.69551	355	0.238967	37	0.446762	355	0.816313	355	0.388229	36	0.296527	355	0.80151	355	0.287335
37	0.248072	365	0.875593	365	0.417138	37	0.296876	365	0.690037	365	0.386786	38	0.316345	365	0.804701	365	0.293235	37	0.252952	365	0.799733	365	0.231745
38	0.245895	375	0.92269	375	0.384611	38	0.283119	375	0.749564	375	0.250307	39	0.250168	375	0.810094	375	0.255712	38	0.272955	375	0.802584	375	0.354616
39	0.264716	385	0.916006	385	0.358857	39	0.231151	385	0.602115	385	0.363075	40	0.313135	385	0.68392	385	0.391596	39	0.314	385	1.06669	385	0.371074
40	0.252622	395	0.786672	395	0.353521	40	0.343785	395	0.720001	395	0.33813	41	0.31084	395	0.732306	395	0.338017	40	0.232782	395	1.00426	395	0.381965
41	0.320492					41	0.252902					42	0.502895					41	0.213858
42	0.283232					42	0.370222					43	0.330156					42	0.222291
43	0.365649					43	0.474385					44	0.21778					43	0.309431
44	0.252759					44	0.354601					45	0.249001					44	0.354389
45	0.415403					45	0.278953					46	0.353805					45	0.222056
46	0.284663					46	0.390049					47	0.325654					46	0.246041
47	0.306523					47	0.27773					48	0.287692					47	0.281719
48	0.359233					48	0.257571					49	0.334788					48	0.169978
49	0.340156					49	0.338349					50	0.385416					49	0.339342
50	0.248276					50	0.429074					51	0.236754					50	0.414961
51	0.282975					51	0.260156					53	0.150131					51	0.441325
52	0.284322					52	0.350794					54	0.132209					52	0.318314
53	0.198418					53	0.316876					55	0.373493					53	0.245031
54	0.264438					54	0.26491					56	0.437961					54	0.235431
55	0.213148					55	0.443315					58	0.314725					55	0.387277
56	0.315283					56	0.295108					59	0.337309					56	0.297745
57	0.381512					57	0.289722					60	0.330328					57	0.436364
58	0.270327					58	0.288601					61	0.352961					58	0.248038
59	0.188264					59	0.281406					62	0.297333					59	0.326942
60	0.310462					60	0.338283					63	0.360504					60	0.366525
61	0.45751					61	0.28319					64	0.406215					61	0.240103
62	0.259193					62	0.375777					65	0.337556					62	0.368232
63	0.264694					63	0.205225					66	0.16692					63	0.316959
64	0.320191					64	0.331256					67	0.264971					64	0.207853
65	0.264552					65	0.347112					68	0.356193					65	0.278381
66	0.260284					66	0.395082					69	0.268974					66	0.308467
67	0.313444					67	0.417041					70	0.246734					67	0.267033
68	0.323271					68	0.185753					73	0.259936					68	0.407997
69	0.288178					69	0.41565					74	0.308719					69	0.242263
70	0.282909					70	0.334444					75	0.215266					70	0.270009
71	0.295476					71	0.287108					76	0.365322					71	0.371263
72	0.333872					72	0.248523					77	0.260625					72	0.472058
73	0.291771					73	0.262648					78	0.257255					73	0.275716
74	0.452834					74	0.34431					79	0.355609					74	0.36399
75	0.416432					75	0.449239					80	0.219745					75	0.24751
76	0.517573					76	0.341574					81	0.334944					76	0.341152
77	0.268202					77	0.312948					82	0.270786					77	0.220189
78	0.256087					78	0.303188					83	0.451062					78	0.27634
79	0.339601					79	0.291555					84	0.487099					79	0.228463
80	0.241689					80	0.266588					85	0.240927					80	0.282532
81	0.315997					81	0.258699					86	0.420241					81	0.297083
82	0.296716					82	0.51774					87	0.255003					82	0.302824
83	0.38729					83	0.440822					88	0.296602					83	0.27214
84	0.26937					84	0.269565					89	0.196174					84	0.190114
85	0.245431					85	0.370379					90	0.244347					85	0.29336
86	0.245015					86	0.381071					92	0.236408					86	0.24441
87	0.347642					87	0.345299					93	0.450866					87	0.285319
88	0.267101					88	0.29361					94	0.258737					88	0.345708
89	0.347611					89	0.349516					95	0.360739					89	0.267194
90	0.269076					90	0.298329					96	0.194052					90	0.381642
91	0.182859					91	0.489296					97	0.270036					91	0.244151
92	0.228406					92	0.294123					98	0.340189					92	0.257895
93	0.328522					93	0.348196					99	0.36013					93	0.348053
94	0.254513					94	0.360674					100	0.341895					94	0.224897
95	0.252179					95	0.453177					101	0.319066					95	0.24908
96	0.286336					96	0.29057					102	0.291174					96	0.20821
97	0.241509					97	0.315246					103	0.190045					97	0.26651
98	0.236622					98	0.376995					104	0.334351					98	0.26485
99	0.350764					99	0.307032					105	0.175232					99	0.284123
100	0.287183					100	0.18711					106	0.388198					100	0.263403
101	0.244353					101	0.266882					107	0.347084					101	0.414127
102	0.273254					102	0.443094					108	0.331719					102	0.314046
103	0.332131					103	0.372128					109	0.237893					103	0.212468
104	0.261208					104	0.239901					110	0.35357					104	0.247985
105	0.316105					105	0.352749					111	0.256242					105	0.328756
106	0.244211					106	0.288952					112	0.263369					106	0.409009
107	0.322879					107	0.508783					113	0.352189					107	0.297888
108	0.315338					108	0.368736					114	0.300085					108	0.402925
109	0.328845					109	0.328843					115	0.331555					109	0.273747
110	0.20539					110	0.389251					116	0.372503					110	0.222906
111	0.310361					111	0.33458					117	0.288379					111	0.234111
112	0.360578					112	0.293284					118	0.382006					112	0.305152
113	0.255732					113	0.321315					119	0.451094					113	0.482798
114	0.374778					114	0.216232					120	0.304607					114	0.185698
115	0.251406					115	0.300159					121	0.365264					115	0.239521
116	0.26389					116	0.316711					122	0.354375					116	0.760145
117	0.276686					117	0.267102					123	0.240765					117	0.266337
118	0.221531					118	0.301737					124	0.338253					118	0.599317
119	0.283697					119	0.403967					125	0.338502					119	0.449037
120	0.261725					120	0.274349					126	0.170918					120	0.27548
121	0.267807					121	0.347213					127	0.311894					121	0.198106
122	0.20764					122	0.286803					128	0.426206					122	0.433082
123	0.289358					123	0.259172					129	0.319324					123	0.210923
124	0.279413					124	0.407938					131	0.274803					124	0.28747
125	0.409643					125	0.351936					132	0.3098					125	0.17866
126	0.38597					126	0.280941					133	0.410762					126	0.161551
127	0.288564					127	0.327844					134	0.336236					127	0.228583
128	0.356635					128	0.32827					135	0.246198					128	0.258564
129	0.322664					129	0.330763					136	0.224661					129	0.394082
130	0.226567					130	0.412428					137	0.455738					130	0.300579
131	0.278138					131	0.258889					138	0.452358					131	0.413084
132	0.223707					132	0.286867					139	0.189013					132	0.318592
133	0.309114					133	0.273524					140	0.233645					133	0.291033
134	0.344239					134	0.371044					141	0.294831					134	0.281545
135	0.271675					135	0.377632					142	0.298289					135	0.418678
136	0.212436					136	0.35387					143	0.203338					136	0.327162
137	0.358977					137	0.306493					144	0.296124					137	0.293065
138	0.25436					138	0.276919					145	0.474214					138	0.216034
139	0.325242					139	0.251827					146	0.373164					139	0.254937
140	0.231055					140	0.25705					147	0.283417					140	0.288539
141	0.216269					141	0.442363					148	0.266648					141	0.301011
142	0.364843					142	0.458721					149	0.310196					142	0.328591
143	0.307846					143	0.289428					150	0.192778					143	0.282673
144	0.265744					144	0.280723					151	0.414746					144	0.173891
145	0.290769					145	0.392045					152	0.280915					145	0.255594
146	0.332971					146	0.248778					153	0.323563					146	0.190122
147	0.287691					147	0.235916					154	0.179806					147	0.252844
148	0.293102					148	0.36232					155	0.245626					148	0.294849
149	0.286674					149	0.277313					156	0.343479					149	0.222308
150	0.314632					150	0.190622					158	0.3385					150	0.330665
151	0.221238					151	0.348349					159	0.224607					151	0.509917
152	0.307955					152	0.303759					160	0.462441					152	0.309616
153	0.271667					153	0.27496					161	0.2622					153	0.301335
154	0.297518					154	0.454111					162	0.375513					154	0.330298
155	0.233172					155	0.286256					163	0.269448					155	0.452444
156	0.294037					156	0.32805					164	0.268765					156	0.460082
157	0.338852					157	0.345323					165	0.38687					157	0.328866
158	0.317364					158	0.358409					166	0.274066					158	0.353908
159	0.246755					159	0.312262					167	0.283837					159	0.283519
160	0.271337					160	0.384032					168	0.364713					160	0.218476
161	0.227744					161	0.441616					169	0.312566					161	0.223939
162	0.335989					162	0.421666					170	0.30155					162	0.431619
163	0.296232					163	0.259395					171	0.47682					163	0.311404
164	0.321978					164	0.283179					172	0.324239					164	0.357404
165	0.372994					165	0.332048					173	0.409531					165	0.273566
166	0.284101					166	0.337754					174	0.35034					166	0.222932
167	0.265939					167	0.242627					175	0.329305					167	0.232221
168	0.374157					168	0.292357					176	0.26665					168	0.172973
169	0.273029					169	0.502822					177	0.34152					169	0.233999
170	0.23086					170	0.266909					178	0.190046					170	0.45624
171	0.278273					171	0.324379					179	0.336705					171	0.297285
172	0.304894					172	0.443356					180	0.352551					172	0.274341
173	0.320941					173	0.412571					181	0.270306					173	0.230351
174	0.246781					174	0.378543					182	0.396574					174	0.472143
175	0.283516					175	0.354371					183	0.375476					175	0.35894
176	0.3327					176	0.382922					184	0.260158					176	0.327804
177	0.274683					177	0.240843					185	0.230118					177	0.254582
178	0.281369					178	0.423847					186	0.350018					178	0.288456
179	0.351078					179	0.383165					187	0.475979					179	0.200453
180	0.311358					180	0.26497					188	0.286737					180	0.277488
181	0.319738					181	0.261517					189	0.248255					181	0.262682
182	0.2925					182	0.398496					190	0.335681					182	0.314013
183	0.272667					183	0.394656					191	0.158484					183	0.28318
184	0.311328					184	0.319455					192	0.347908					184	0.31232
185	0.345146					185	0.424053					193	0.205128					185	0.472793
186	0.280787					186	0.381524					194	0.320119					186	0.338259
187	0.27053					187	0.257347					195	0.435558					187	0.263094
188	0.373523					188	0.257108					196	0.29732					188	0.355049
189	0.260461					189	0.190061					197	0.33163					189	0.226119
190	0.373958					190	0.367776					198	0.274572					190	0.187132
191	0.345057					191	0.277677					199	0.232963					191	0.308063
192	0.230872					192	0.296354					201	0.203231					192	0.199525
193	0.192367					193	0.283583					202	0.257806					193	0.208925
194	0.371292					194	0.409399					203	0.41604					194	0.271296
195	0.313847					195	0.337828					204	0.4039					195	0.31636
196	0.351649					196	0.427646					205	0.226104					196	0.543611
197	0.292426					197	0.401944					206	0.349999					197	0.258016
198	0.286196					198	0.306615					207	0.245156					198	0.199479
199	0.291759					199	0.378265					208	0.274298					199	0.450551
200	0.241775					200	0.347033					209	0.372371					200	0.482655
201	0.228799					201	0.266556					210	0.314666					201	0.280568
202	0.26221					202	0.228253					211	0.322812					202	0.4058
203	0.167443					203	0.331514					212	0.375663					203	0.170139
204	0.28566					204	0.336098					213	0.313426					204	0.38575
205	0.357261					205	0.332453					214	0.368253					205	0.318119
206	0.251715					206	0.342539					215	0.234037					206	0.156064
207	0.289121					207	0.367176					216	0.460578					207	0.239285
208	0.298697					208	0.278273					217	0.356788					208	0.27793
209	0.240222					209	0.298234					219	0.35498					209	0.205667
210	0.378209					210	0.218498					220	0.406326					210	0.332338
211	0.394212					211	0.305965					221	0.311264					211	0.271864
212	0.302527					212	0.211259					222	0.371036					212	0.287705
213	0.372718					213	0.338404					223	0.221718					213	0.275098
214	0.313419					214	0.339861					224	0.369284					214	0.282497
215	0.269033					215	0.398078					225	0.305843					215	0.326339
216	0.239095					216	0.296688					226	0.206125					216	0.312105
217	0.234697					217	0.401287					227	0.285151					217	0.215816
218	0.306584					218	0.346556					228	0.360831					218	0.274325
219	0.312829					219	0.37411					229	0.222505					219	0.256626
220	0.295693					220	0.362724					230	0.223301					220	0.437678
221	0.240462					221	0.240157					231	0.436063					221	0.205888
222	0.329728					222	0.248557					232	0.291354					222	0.33129
223	0.334702					223	0.361805					233	0.377426					223	0.29532
224	0.300375					224	0.449					234	0.293505					224	0.280801
225	0.32832					225	0.301798					235	0.198767					225	0.19383
226	0.290894					226	0.38458					236	0.361403					226	0.333116
227	0.31934					227	0.329912					237	0.486701					227	0.327047
228	0.249972					228	0.343933					238	0.321646					228	0.264328
229	0.311508					229	0.243724					239	0.373044					229	0.36513
230	0.317554					230	0.369291					240	0.205875					230	0.243961
231	0.402825					231	0.369343					241	0.289729					231	0.332467
232	0.347214					232	0.260602					242	0.268323					232	0.303841
233	0.320628					233	0.349077					243	0.31143					233	0.292263
234	0.242616					234	0.338006					244	0.432838					234	0.209588
235	0.314669					235	0.261279					245	0.259763					235	0.224694
236	0.295476					236	0.283541					246	0.318243					236	0.338913
237	0.263327					237	0.367477					247	0.280177					237	0.258604
238	0.369217					238	0.319932					248	0.314907					238	0.223513
239	0.247083					239	0.345687					249	0.306215					239	0.230306
240	0.262985					240	0.374249					250	0.546509					240	0.26094
241	0.313026					241	0.288314					251	0.704901					241	0.463301
242	0.31506					242	0.381112					252	0.274189					242	0.330509
243	0.265006					243	0.243148					253	0.270977					243	0.16728
244	0.272343					244	0.290225					254	0.449851					244	0.154701
245	0.344179					245	0.362515					255	0.304388					245	0.31863
246	0.288958					246	0.543046					256	0.265496					246	0.258998
247	0.340017					247	0.259147					257	0.436541					247	0.26684
248	0.232854					248	0.421022					258	0.316281					248	0.303304
249	0.378471					249	0.33018					259	0.236303					249	0.194133
250	0.349124					250	0.451527					260	0.287498					250	0.373863
251	0.328964					251	0.261214					261	0.232709					251	0.402635
252	0.217204					252	0.320517					262	0.297386					252	0.354456
253	0.341021					253	0.281876					263	0.304433					253	0.210839
254	0.25438					254	0.188547					264	0.430435					254	0.348881
255	0.307682					255	0.460152					265	0.262246					255	0.18605
256	0.374078					256	0.187467					266	0.254364					256	0.211618
257	0.295323					257	0.354014					267	0.245011					257	0.300909
258	0.393091					258	0.415413					268	0.288576					258	0.241579
259	0.32645					259	0.359677					269	0.345894					259	0.257169
260	0.22952					260	0.340166					270	0.217853					260	0.34231
261	0.291235					261	0.24993					271	0.340129					261	0.241349
262	0.371763					262	0.38644					272	0.228574					262	0.27311
263	0.352811					263	0.343517					273	0.323475					263	0.28587
264	0.284029					264	0.240551					274	0.405817					264	0.221346
265	0.273022					265	0.304428					275	0.340654					265	0.348613
266	0.282363					266	0.632917					276	0.340512					266	0.274406
267	0.276895					267	0.336531					277	0.295139					267	0.211402
268	0.264017					268	0.296679					278	0.262585					268	0.386935
269	0.339119					269	0.3721					279	0.274291					269	0.200899
270	0.23145					270	0.41796					280	0.393178					270	0.328222
271	0.256974					271	0.350482					281	0.365774					271	0.617845
272	0.274697					272	0.339613					282	0.422144					272	0.342806
273	0.309413					273	0.344726					283	0.317771					273	0.157588
274	0.251411					274	0.355257					284	0.315758					274	0.236175
275	0.272381					275	0.264111					285	0.308343					275	0.204424
276	0.321628					276	0.308764					286	0.389553					276	0.370679
277	0.361936					277	0.387106					287	0.155648					277	0.291147
278	0.187881					278	0.272075					288	0.236078					278	0.474238
279	0.262856					279	0.443661					289	0.345039					279	0.310482
280	0.311604					280	0.409755					290	0.225656					280	0.249513
281	0.345624					281	0.383243					291	0.42485					281	0.320661
282	0.292543					282	0.377512					292	0.387531					282	0.400461
283	0.303194					283	0.386905					295	0.383492					283	0.368921
284	0.380684					284	0.389528					296	0.251956					284	0.328291
285	0.256474					285	0.307748					297	0.435813					285	0.381494
286	0.246279					286	0.426179					298	0.313253					286	0.148814
287	0.386926					287	0.281784					299	0.317605					287	0.341152
288	0.308448					288	0.38015					300	0.368665					288	0.214514
289	0.318454					289	0.307217					301	0.391267					289	0.189652
290	0.259971					290	0.390078					302	0.224074					290	0.216989
291	0.187689					291	0.349927					303	0.327137					291	0.369435
292	0.25952					292	0.347108					304	0.290175					292	0.344261
293	0.346808					293	0.345625					305	0.365001					293	0.180369
294	0.264673					294	0.252678					306	0.405608					294	0.211095
295	0.308143					295	0.263709					307	0.37345					295	0.30656
296	0.295211					296	0.307453					308	0.381942					296	0.345193
297	0.257332					297	0.401609					309	0.183651					297	0.226248
298	0.280527					298	0.326339					310	0.227076					298	0.311043
299	0.356425					299	0.472259					311	0.266413					299	0.410763
300	0.254476					300	0.442446					312	0.308859					300	0.404349
301	0.243742					301	0.282449					313	0.291132					301	0.203899
302	0.33365					302	0.298231					314	0.286081					302	0.220558
303	0.3246					303	0.279458					315	0.297551					303	0.26759
304	0.368403					304	0.40619					316	0.331674					304	0.408445
305	0.325468					305	0.266519					317	0.376848					305	0.36445
306	0.313891					306	0.325213					318	0.280713					306	0.230971
307	0.193793					307	0.276968					319	0.252921					307	0.332346
308	0.257383					308	0.301927					320	0.286623					308	0.236977
309	0.416657					309	0.329169					321	0.40395					309	0.312495
310	0.310592					310	0.425522					322	0.329241					310	0.413281
311	0.28823					311	0.316522					323	0.284787					311	0.25953
312	0.244262					312	0.255741					324	0.419274					312	0.199564
313	0.257028					313	0.32076					325	0.276488					313	0.270739
314	0.39323					314	0.450055					326	0.280377					314	0.190821
315	0.207109					315	0.380105					327	0.306679					315	0.280455
316	0.317224					316	0.453525					328	0.358244					316	0.336623
317	0.291275					317	0.35667					329	0.242199					317	0.400816
318	0.341244					318	0.247483					330	0.297227					318	0.254322
319	0.329283					319	0.266055					331	0.397525					319	0.189619
320	0.291604					320	0.534387					332	0.223127					320	0.281639
321	0.251517					321	0.467018					333	0.276697					321	0.33469
322	0.217557					322	0.327951					334	0.263548					322	0.31315
323	0.276693					323	0.338145					335	0.314642					323	0.347538
324	0.242616					324	0.373342					336	0.348307					324	0.18226
325	0.306039					325	0.370542					337	0.356916					325	0.252437
326	0.233952					326	0.45462					338	0.338723					326	0.257628
327	0.248053					327	0.308325					339	0.21857					327	0.259468
328	0.368223					328	0.32414					340	0.339592					328	0.239832
329	0.30456					329	0.41432					341	0.356034					329	0.326343
330	0.296156					330	0.292733					342	0.278192					330	0.323751
331	0.362912					331	0.429434					343	0.323592					331	0.209196
332	0.288274					332	0.318522					344	0.348092					332	0.263696
333	0.284527					333	0.383928					345	0.296206					333	0.305775
334	0.318065					334	0.24708					346	0.121853					334	0.648266
335	0.278213					335	0.334114					347	0.431663					335	0.269762
336	0.307541					336	0.333535					348	0.349385					336	0.25784
337	0.232442					337	0.328734					349	0.252097					337	0.434359
338	0.151837					338	0.263661					350	0.192967					338	0.357397
339	0.161794					339	0.434916					351	0.240872					339	0.224113
340	0.308476					340	0.479406					352	0.223217					340	0.33948
341	0.327178					341	0.383049					353	0.189871					341	0.293376
342	0.219923					342	0.461535					354	0.28081					342	0.264777
343	0.248422					343	0.233954					355	0.58757					343	0.251401
344	0.228167					344	0.493286					356	0.252892					344	0.38297
345	0.320579					345	0.29389					357	0.346666					345	0.381061
346	0.360042					346	0.324225					358	0.207276					346	0.24355
347	0.362942					347	0.517162					359	0.35455					347	0.398907
348	0.36929					348	0.308108					360	0.291727					348	0.376255
349	0.33298					349	0.388872					362	0.436404					349	0.266497
350	0.310502					350	0.434314					363	0.41853					350	0.272722
351	0.300073					351	0.352182					364	0.351205					351	0.397245
352	0.256701					352	0.414745					365	0.42228					352	0.389458
353	0.346511					353	0.466713					366	0.315343					353	0.278758
354	0.27643					354	0.274088					367	0.263667					354	0.211655
355	0.268736					355	0.302357					368	0.30771					355	0.245624
356	0.228715					356	0.320844					370	0.296332					356	0.213082
357	0.277898					357	0.253263					371	0.312266					357	0.296136
358	0.37497					358	0.317317					372	0.254813					358	0.311431
359	0.304811					359	0.230633					373	0.339011					359	0.261972
360	0.272918					360	0.330324					374	0.423194					360	0.172253
361	0.317075					361	0.371866					375	0.304658					361	0.24514
362	0.298682					362	0.304116					376	0.170176					362	0.287608
363	0.230486					363	0.275041					377	0.411207					363	0.29172
364	0.24804					364	0.2584					379	0.370802					364	0.261817
365	0.281526					365	0.283623					380	0.281193					365	0.150515
366	0.420879					366	0.394703					381	0.186582					366	0.334056
367	0.302025					367	0.36581					382	0.271692					367	0.320872
368	0.267426					368	0.25484					383	0.563526					368	0.524926
369	0.320421					369	0.3671					384	0.267015					369	0.281396
370	0.348118					370	0.210789					385	0.270665					370	0.233478
371	0.304099					371	0.298846					386	0.21862					371	0.543107
372	0.308114					372	0.505312					387	0.305819					372	0.195214
373	0.393279					373	0.426931					388	0.372054					373	0.23301
374	0.334233					374	0.429027					389	0.28766					374	0.279428
375	0.317482					375	0.423323					390	0.330765					375	0.223221
376	0.32164					376	0.310343					391	0.312859					376	0.213699
377	0.301536					377	0.332925					392	0.523868					377	0.18065
378	0.178464					378	0.276247					393	0.34768					378	0.26085
379	0.337624					379	0.351393					394	0.479872					379	0.38439
380	0.282259					380	0.410511					395	0.575344					380	0.269587
381	0.295518					381	0.38417					396	0.191744					381	0.188428
382	0.303126					382	0.279802					397	0.324853					382	0.23182
383	0.261657					383	0.26475					398	0.365679					383	0.275019
384	0.311697					384	0.394708					399	0.276426					384	0.276786
385	0.410568					385	0.198728					400	0.252316					385	0.386374
386	0.317289					386	0.393451											386	0.297032
387	0.264605					387	0.218928											387	0.218036
388	0.359885					388	0.437345											388	0.220303
389	0.282493					389	0.417447											389	0.630825
390	0.211788					390	0.368889											390	0.313973
391	0.2747					391	0.356874											391	0.359319
392	0.388715					392	0.431739											392	0.424155
393	0.31496					393	0.305317											393	0.207565
394	0.323326					394	0.367372											394	0.327039
395	0.225215					395	0.351254											395	0.241092
396	0.276766					396	0.389057											396	0.286453
397	0.332446					397	0.342991											397	0.334455
398	0.282172					398	0.351067											398	0.282344
399	0.29265					399	0.192784											399	0.240938
400	0.218881					400	0.319006											400	0.474732
