# Supplementary material for: Prediction error signaling explains neuronal mismatch responses in the medial prefrontal cortex
Source: PLoS Biol. 2020 Dec 21;18(12):e3001019. doi: 10.1371/journal.pbio.3001019 (PMC7785337; doi:10.1371/journal.pbio.3001019)
Supplement: S3 Data — ACC, anterior cingulate cortex; CTR, control condition; DEV, deviant condition; IL, infralimbic cortex; iPE, index of prediction error; M2, secondary motor cortex; PE-LFP, prediction error potential; PL, prelimbic cortex; SEM, standard error of the mean; STD, standard condition. (XLSX) [file pbio.3001019.s003.xlsx]

## Sheet: Fig 4B
	M2						ACC						PL						IL
	DEV		CTR		STD		DEV		CTR		STD		DEV		CTR		STD		DEV		CTR		STD
Time	Spike-density function	SEM	Spike-density function	SEM	Spike-density function	SEM	Spike-density function	SEM	Spike-density function	SEM	Spike-density function	SEM	Spike-density function	SEM	Spike-density function	SEM	Spike-density function	SEM	Spike-density function	SEM	Spike-density function	SEM	Spike-density function	SEM
-0.1	0.105405	0.000745772	0.15151	0.00118838	0.119148	0.000883632	0.114427	0.0011346	0.164853	0.0019276	0.135473	0.00156545	0.0952278	0.0011555	0.144096	0.00184754	0.108078	0.00139153	0.108954	0.00139463	0.161736	0.00188564	0.0988734	0.00124868
-0.099	0.105236	0.000739678	0.152407	0.00118631	0.11968	0.000881593	0.114482	0.00113553	0.164973	0.00192747	0.136025	0.00158085	0.0946165	0.00112899	0.144889	0.00182811	0.107867	0.00137596	0.109132	0.00137693	0.161484	0.00185706	0.0979719	0.00124441
-0.098	0.105194	0.000734809	0.153242	0.00118436	0.12023	0.000879143	0.114795	0.00114307	0.165027	0.00192879	0.136474	0.00159959	0.0942402	0.00110675	0.145928	0.00181602	0.107645	0.00136196	0.109242	0.0013594	0.161255	0.00182917	0.0971676	0.00124084
-0.097	0.105313	0.0007313	0.153997	0.00118251	0.120788	0.00087596	0.115369	0.00115638	0.165017	0.00193139	0.13682	0.00162127	0.0941056	0.00109021	0.147217	0.00181294	0.107438	0.00135099	0.109346	0.00134463	0.161049	0.00180471	0.0965287	0.00123923
-0.096	0.105613	0.000729128	0.154651	0.00118069	0.12135	0.000871924	0.1162	0.00117413	0.164942	0.00193473	0.137064	0.00164506	0.0941987	0.00108041	0.148721	0.00181933	0.107266	0.0013439	0.109504	0.00133445	0.160878	0.00178629	0.0961211	0.00124082
-0.095	0.106101	0.00072827	0.155194	0.0011789	0.121913	0.000867142	0.117276	0.00119475	0.164789	0.00193793	0.137207	0.00166985	0.0944879	0.00107763	0.150364	0.00183448	0.107149	0.00134088	0.10976	0.00132975	0.160755	0.00177602	0.0960018	0.00124649
-0.094	0.106768	0.000728773	0.155632	0.00117738	0.122483	0.000861956	0.118587	0.00121672	0.164549	0.00194021	0.137258	0.00169445	0.0949314	0.00108127	0.152049	0.00185683	0.107107	0.00134163	0.110145	0.00133066	0.160702	0.00177515	0.0962172	0.00125653
-0.093	0.107592	0.000730814	0.155975	0.00117648	0.123061	0.000856867	0.120103	0.00123863	0.164208	0.00194088	0.137218	0.00171768	0.0954815	0.00108996	0.153659	0.00188434	0.107161	0.00134554	0.11066	0.00133662	0.160731	0.00178363	0.0967942	0.00127056
-0.092	0.108532	0.00073464	0.156247	0.00117675	0.123645	0.000852424	0.121788	0.00125941	0.163752	0.00193947	0.137087	0.00173843	0.0960897	0.00110187	0.155089	0.00191492	0.107328	0.00135195	0.111291	0.00134679	0.160839	0.00180018	0.0977364	0.00128763
-0.091	0.109542	0.000740508	0.156481	0.00117891	0.124223	0.000849131	0.1236	0.0012785	0.163171	0.00193573	0.13686	0.00175575	0.0967184	0.00111516	0.156238	0.00194651	0.107622	0.00136031	0.112	0.00136	0.161014	0.00182269	0.0990251	0.0013066
-0.09	0.110569	0.000748539	0.156713	0.00118357	0.124775	0.000847327	0.125487	0.00129564	0.162463	0.00192968	0.136534	0.00176884	0.0973431	0.00112852	0.157044	0.00197749	0.108048	0.00137023	0.112738	0.00137495	0.161227	0.00184868	0.100617	0.00132635
-0.089	0.111555	0.000758576	0.156977	0.00119122	0.125272	0.000847134	0.12739	0.00131091	0.161631	0.00192138	0.136108	0.00177699	0.0979573	0.00114139	0.157477	0.00200656	0.108602	0.00138145	0.113445	0.00139022	0.161442	0.00187584	0.102447	0.00134595
-0.088	0.11245	0.000770178	0.157302	0.00120199	0.125683	0.00084838	0.129258	0.00132466	0.160696	0.00191108	0.135583	0.0017796	0.0985676	0.00115376	0.157549	0.0020327	0.10926	0.00139371	0.114069	0.0014044	0.16162	0.00190258	0.10443	0.00136489
-0.087	0.113213	0.000782689	0.157703	0.00121559	0.125974	0.000850647	0.131036	0.00133712	0.159687	0.00189915	0.134975	0.00177617	0.0992	0.00116638	0.1573	0.0020551	0.109986	0.00140664	0.114558	0.0014162	0.161728	0.00192801	0.106472	0.00138285
-0.086	0.113815	0.000795283	0.158181	0.0012313	0.126119	0.000853379	0.132679	0.00134848	0.158646	0.00188604	0.134307	0.00176638	0.0998885	0.0011802	0.1568	0.00207318	0.110722	0.00141956	0.114881	0.00142467	0.161745	0.00195212	0.108471	0.00139973
-0.085	0.114242	0.000807181	0.158725	0.00124812	0.126106	0.000855995	0.134149	0.00135869	0.157628	0.0018723	0.133619	0.00175025	0.100671	0.00119616	0.156135	0.00208639	0.111395	0.0014315	0.115027	0.00142944	0.161659	0.00197514	0.110334	0.00141542
-0.084	0.114499	0.000817741	0.159306	0.00126481	0.125934	0.000858017	0.135415	0.00136751	0.15669	0.00185852	0.13296	0.00172807	0.101577	0.00121487	0.155397	0.00209437	0.11193	0.00144113	0.115002	0.00143078	0.161483	0.00199761	0.11198	0.00142968
-0.083	0.114606	0.000826564	0.159893	0.0012802	0.125623	0.000859176	0.136453	0.00137458	0.155887	0.0018453	0.13239	0.00170062	0.10263	0.0012366	0.15468	0.00209694	0.11225	0.00144697	0.114835	0.00142958	0.161252	0.00201984	0.113351	0.00144201
-0.082	0.114603	0.00083349	0.160449	0.00129326	0.125208	0.000859445	0.137254	0.00137953	0.155265	0.00183319	0.131974	0.00166923	0.10383	0.00126108	0.154066	0.00209415	0.112293	0.00144763	0.114571	0.00142722	0.16101	0.00204178	0.114414	0.00145162
-0.081	0.114538	0.000838581	0.160936	0.00130317	0.124734	0.00085903	0.137812	0.00138208	0.154857	0.00182263	0.131774	0.00163555	0.105156	0.00128772	0.153621	0.0020861	0.112021	0.00144212	0.114262	0.0014253	0.160812	0.00206297	0.115168	0.00145775
-0.08	0.114465	0.00084206	0.161332	0.0013095	0.124257	0.000858312	0.138129	0.00138203	0.154674	0.00181387	0.13184	0.00160162	0.106557	0.00131569	0.153397	0.00207325	0.111425	0.00142999	0.113959	0.00142533	0.16072	0.00208266	0.115641	0.00145984
-0.079	0.114439	0.000844226	0.161618	0.00131203	0.123828	0.000857693	0.138219	0.00137935	0.154711	0.00180694	0.132208	0.00156953	0.107968	0.00134405	0.153426	0.00205606	0.110527	0.00141158	0.113707	0.00142848	0.160792	0.00210007	0.115882	0.00145772
-0.078	0.114507	0.000845436	0.16179	0.00131082	0.1235	0.000857619	0.138104	0.00137419	0.154937	0.00180159	0.132886	0.0015412	0.109301	0.00137185	0.153715	0.00203513	0.109386	0.00138809	0.11353	0.00143529	0.161073	0.0021144	0.115956	0.00145186
-0.077	0.114705	0.000846021	0.161855	0.00130614	0.12331	0.000858392	0.137813	0.00136674	0.155306	0.00179738	0.133855	0.00151808	0.110462	0.00139825	0.15426	0.00201122	0.108082	0.00136134	0.113433	0.00144576	0.161595	0.00212513	0.115933	0.00144331
-0.076	0.115055	0.0008463	0.161825	0.00129843	0.123282	0.000860218	0.137386	0.00135729	0.155759	0.00179369	0.135062	0.00150106	0.111364	0.00142241	0.155037	0.00198526	0.106713	0.00133363	0.113405	0.00145958	0.16237	0.00213213	0.115875	0.00143369
-0.075	0.115557	0.000846547	0.16172	0.00128823	0.123424	0.000863176	0.136865	0.00134607	0.156235	0.00178977	0.136429	0.00149029	0.111928	0.00144363	0.156009	0.00195837	0.105374	0.00130727	0.113408	0.00147594	0.163397	0.00213566	0.115834	0.00142482
-0.074	0.116194	0.000846984	0.161555	0.00127619	0.123726	0.00086718	0.136295	0.0013334	0.156664	0.00178486	0.137854	0.00148528	0.112104	0.00146134	0.157134	0.00193196	0.104156	0.00128417	0.113391	0.00149402	0.164652	0.00213649	0.115833	0.00141832
-0.073	0.116934	0.000847788	0.161343	0.00126299	0.124161	0.000872027	0.135713	0.00131961	0.15699	0.00177833	0.13922	0.0014851	0.111874	0.00147507	0.158359	0.00190741	0.103124	0.00126553	0.113297	0.00151302	0.166099	0.00213563	0.115872	0.00141534
-0.072	0.11773	0.000849027	0.161094	0.00124934	0.124688	0.000877428	0.135149	0.00130514	0.157159	0.00176961	0.140411	0.00148863	0.111248	0.00148444	0.159631	0.00188632	0.102317	0.00125171	0.11307	0.00153228	0.167691	0.00213438	0.115925	0.00141621
-0.071	0.118531	0.000850645	0.160809	0.00123591	0.125255	0.000883003	0.134618	0.00129062	0.157126	0.00175842	0.141319	0.00149457	0.110278	0.00148938	0.160899	0.00186995	0.101749	0.00124234	0.112656	0.00155114	0.169372	0.00213396	0.115945	0.00142045
-0.07	0.119281	0.000852471	0.160489	0.00122322	0.125802	0.000888346	0.13412	0.00127689	0.156863	0.00174476	0.141859	0.00150181	0.109041	0.00149005	0.16211	0.00185921	0.101404	0.00123656	0.112019	0.001569	0.171084	0.00213531	0.115873	0.00142681
-0.069	0.119926	0.000854163	0.160133	0.00121165	0.126265	0.000893018	0.133639	0.00126494	0.15635	0.0017288	0.141974	0.00150933	0.107636	0.00148685	0.16322	0.00185452	0.101249	0.00123331	0.111135	0.00158508	0.172762	0.00213887	0.11565	0.00143367
-0.068	0.120424	0.000855337	0.159741	0.00120136	0.126591	0.000896658	0.133144	0.00125572	0.155574	0.00171098	0.141642	0.0015164	0.106181	0.00148069	0.164185	0.0018556	0.101243	0.00123168	0.109998	0.00159841	0.174342	0.00214443	0.115222	0.00143925
-0.067	0.120744	0.000855581	0.159325	0.00119231	0.126728	0.000898896	0.132604	0.00124993	0.154538	0.00169185	0.140872	0.00152237	0.104791	0.00147258	0.164968	0.00186169	0.101347	0.00123115	0.108615	0.00160787	0.175764	0.00215106	0.114555	0.00144201
-0.066	0.120864	0.000854528	0.158897	0.00118435	0.126644	0.00089944	0.131979	0.00124772	0.153257	0.001672	0.139705	0.00152686	0.103575	0.00146375	0.165548	0.00187186	0.101524	0.00123162	0.107015	0.00161245	0.176974	0.00215742	0.113643	0.00144072
-0.065	0.12078	0.000851927	0.158484	0.00117721	0.126324	0.000898057	0.131238	0.00124856	0.151753	0.00165192	0.138204	0.00152961	0.102631	0.00145543	0.165909	0.00188508	0.101752	0.00123334	0.105238	0.00161125	0.17792	0.00216193	0.112504	0.00143468
-0.064	0.120499	0.000847673	0.158117	0.00117063	0.125774	0.000894587	0.130366	0.00125138	0.150062	0.00163199	0.136444	0.00153037	0.102032	0.00144876	0.166049	0.00190058	0.102025	0.00123686	0.103336	0.00160397	0.178565	0.00216333	0.111185	0.00142367
-0.063	0.120044	0.000841795	0.157831	0.00116443	0.125018	0.000889027	0.129366	0.00125468	0.148236	0.00161239	0.134506	0.00152905	0.101829	0.0014444	0.165983	0.00191798	0.102348	0.00124277	0.101374	0.00159101	0.178886	0.00216099	0.109761	0.00140793
-0.062	0.119444	0.000834446	0.157659	0.00115853	0.124102	0.00088155	0.128255	0.00125697	0.14633	0.00159315	0.132469	0.0015255	0.102045	0.00144256	0.165732	0.00193708	0.102731	0.00125143	0.0994296	0.00157359	0.178873	0.00215513	0.108325	0.00138808
-0.061	0.118738	0.00082585	0.157631	0.00115302	0.12308	0.000872487	0.127076	0.00125703	0.144415	0.00157428	0.130404	0.00151969	0.102677	0.00144279	0.165333	0.00195776	0.103186	0.00126289	0.0975831	0.00155352	0.178537	0.00214691	0.106977	0.00136497
-0.06	0.117974	0.000816339	0.157763	0.00114813	0.122022	0.00086238	0.125887	0.00125424	0.142562	0.00155569	0.128368	0.00151158	0.103701	0.00144411	0.164829	0.0019798	0.10372	0.00127674	0.0959184	0.00153301	0.177903	0.0021381	0.105815	0.0013397
-0.059	0.117197	0.000806298	0.158059	0.00114416	0.120989	0.000851901	0.124752	0.00124859	0.14084	0.00153737	0.126418	0.00150139	0.105068	0.00144526	0.16426	0.00200258	0.104333	0.00129216	0.0945168	0.0015141	0.177016	0.00213069	0.104921	0.00131354
-0.058	0.116455	0.000796213	0.158507	0.00114145	0.120044	0.000841741	0.123737	0.00124068	0.139314	0.00151948	0.124594	0.00148929	0.106721	0.00144493	0.163672	0.00202526	0.10501	0.00130806	0.0934543	0.00149857	0.175928	0.00212633	0.104355	0.00128798
-0.057	0.115792	0.000786616	0.15908	0.00114028	0.119233	0.000832525	0.122909	0.00123167	0.138035	0.00150232	0.122932	0.00147575	0.108589	0.00144217	0.163104	0.00204688	0.105725	0.00132312	0.0928	0.00148743	0.174696	0.00212598	0.104145	0.00126462
-0.056	0.115244	0.000778015	0.159742	0.00114082	0.118589	0.000824716	0.122318	0.00122292	0.137038	0.00148642	0.121463	0.0014613	0.110594	0.00143658	0.162585	0.00206645	0.106438	0.00133611	0.0926073	0.00148115	0.173376	0.00212969	0.104291	0.00124523
-0.055	0.114842	0.000770871	0.160443	0.00114298	0.118129	0.000818589	0.122001	0.00121585	0.136346	0.00147258	0.120215	0.00144652	0.112657	0.00142847	0.162139	0.00208322	0.107111	0.00134596	0.0929152	0.0014796	0.172022	0.00213665	0.10475	0.00123129
-0.054	0.114602	0.000765509	0.161137	0.00114652	0.117854	0.000814267	0.121976	0.00121174	0.135954	0.00146164	0.119213	0.00143204	0.114699	0.00141873	0.161786	0.00209678	0.107702	0.00135219	0.0937419	0.00148237	0.170672	0.00214539	0.105463	0.0012239
-0.053	0.114527	0.000762051	0.161778	0.00115093	0.117748	0.000811683	0.122239	0.00121156	0.135854	0.00145449	0.118478	0.00141846	0.11664	0.00140847	0.161536	0.00210698	0.108174	0.00135474	0.0950898	0.00148903	0.169346	0.00215405	0.106349	0.00122329
-0.052	0.114613	0.000760489	0.162325	0.00115554	0.117792	0.000810763	0.122766	0.00121577	0.136016	0.00145184	0.118024	0.00140634	0.118407	0.00139864	0.161398	0.00211398	0.108501	0.00135421	0.0969366	0.00149913	0.168051	0.00216067	0.107318	0.00122878
-0.051	0.114839	0.00076072	0.162754	0.00115959	0.117955	0.000811427	0.123513	0.0012244	0.136409	0.00145394	0.117858	0.00139626	0.119931	0.00138961	0.161382	0.0021182	0.108666	0.00135175	0.0992382	0.00151239	0.166774	0.0021634	0.108283	0.00123876
-0.05	0.115179	0.000762637	0.163052	0.00116243	0.118204	0.000813592	0.124425	0.00123702	0.136997	0.00146061	0.117978	0.0013887	0.121148	0.00138105	0.16149	0.00212019	0.10867	0.00134889	0.101929	0.00152872	0.1655	0.00216069	0.109169	0.00125115
-0.049	0.115601	0.000766215	0.163213	0.00116354	0.118513	0.000817241	0.125432	0.00125286	0.137746	0.00147112	0.118369	0.00138421	0.122013	0.00137203	0.161722	0.00212063	0.108528	0.0013473	0.104918	0.00154799	0.164201	0.00215137	0.109926	0.00126397
-0.048	0.116073	0.000771504	0.163252	0.00116284	0.118853	0.000822287	0.126462	0.00127078	0.138621	0.0014843	0.119007	0.00138323	0.122487	0.0013613	0.16207	0.00212016	0.108262	0.00134834	0.108094	0.00157013	0.162858	0.00213476	0.110523	0.00127559
-0.047	0.11656	0.000778554	0.163186	0.00116058	0.119203	0.000828651	0.127436	0.00128941	0.139591	0.00149886	0.119854	0.00138606	0.122555	0.00134788	0.162523	0.00211946	0.107906	0.00135284	0.111328	0.00159476	0.161465	0.00211078	0.110952	0.00128515
-0.046	0.117033	0.000787361	0.163038	0.00115743	0.119546	0.000836176	0.128282	0.00130726	0.14063	0.00151351	0.120865	0.00139278	0.122224	0.00133157	0.163063	0.00211901	0.1075	0.00136088	0.114486	0.00162115	0.160026	0.00207989	0.111226	0.00129253
-0.045	0.117469	0.000797765	0.162839	0.0011544	0.119867	0.000844642	0.128928	0.0013228	0.141706	0.00152717	0.121984	0.001403	0.121522	0.00131296	0.163658	0.00211906	0.107082	0.00137171	0.11743	0.00164789	0.158566	0.00204312	0.111369	0.00129809
-0.044	0.117848	0.00080943	0.162616	0.00115261	0.120155	0.000853702	0.12932	0.00133466	0.14279	0.00153914	0.123154	0.00141608	0.120499	0.00129342	0.164276	0.00211973	0.10669	0.00138404	0.120035	0.001673	0.157133	0.00200198	0.111418	0.00130258
-0.043	0.118158	0.000821777	0.162398	0.0011531	0.120401	0.00086292	0.129412	0.00134179	0.143848	0.00154905	0.124316	0.00143089	0.119223	0.0012747	0.164882	0.00212084	0.106361	0.00139632	0.122199	0.00169402	0.155781	0.00195824	0.111404	0.00130665
-0.042	0.118392	0.000834164	0.162208	0.00115661	0.120599	0.000871729	0.129177	0.00134353	0.144847	0.0015568	0.125416	0.00144618	0.117778	0.00125838	0.165444	0.00212226	0.106125	0.0014071	0.12385	0.00170841	0.154578	0.00191396	0.111356	0.0013109
-0.041	0.118546	0.00084589	0.162069	0.00116342	0.120742	0.000879559	0.128606	0.00133986	0.14575	0.00156241	0.126408	0.00146062	0.116254	0.00124536	0.165936	0.00212379	0.106004	0.00141535	0.124959	0.0017142	0.153588	0.00187119	0.111296	0.0013159
-0.04	0.118622	0.000856336	0.162002	0.00117324	0.120831	0.000885874	0.127703	0.0013312	0.146523	0.00156601	0.127255	0.00147302	0.114742	0.00123569	0.166347	0.00212543	0.106017	0.00142072	0.125533	0.00171032	0.152866	0.001832	0.111236	0.00132232
-0.039	0.118619	0.000864987	0.162022	0.00118533	0.120869	0.000890334	0.126497	0.00131844	0.147139	0.0015677	0.127933	0.00148248	0.113321	0.00122846	0.166677	0.00212733	0.106174	0.00142351	0.125624	0.00169706	0.152451	0.00179819	0.111182	0.00133088
-0.038	0.118544	0.000871519	0.162141	0.00119863	0.120864	0.000892838	0.125027	0.00130262	0.147575	0.00156754	0.128435	0.00148858	0.11206	0.00122243	0.166946	0.00212987	0.106479	0.00142463	0.12531	0.00167622	0.152361	0.00177123	0.111139	0.00134226
-0.037	0.118401	0.000875757	0.162368	0.00121192	0.12083	0.000893631	0.123349	0.00128485	0.147816	0.00156571	0.128761	0.00149131	0.111008	0.00121635	0.167183	0.00213354	0.106927	0.00142531	0.124691	0.00165072	0.152586	0.00175213	0.111106	0.00135688
-0.036	0.1182	0.00087767	0.162706	0.00122414	0.120784	0.000893269	0.121526	0.00126601	0.147864	0.00156253	0.128931	0.00149119	0.110198	0.00120952	0.167429	0.0021388	0.107513	0.00142689	0.123873	0.00162405	0.153093	0.0017413	0.111089	0.00137465
-0.035	0.117948	0.000877382	0.163154	0.00123448	0.120745	0.000892509	0.119633	0.00124674	0.147729	0.00155842	0.128963	0.00148895	0.109637	0.00120197	0.167725	0.00214596	0.108219	0.00143049	0.122956	0.00159947	0.153826	0.00173869	0.1111	0.00139483
-0.034	0.117652	0.000875122	0.163707	0.00124259	0.120732	0.00089221	0.117745	0.00122738	0.14743	0.00155396	0.128881	0.00148552	0.109322	0.00119455	0.168108	0.00215496	0.109029	0.0014368	0.122023	0.00157942	0.154715	0.00174395	0.111155	0.0014161
-0.033	0.117321	0.000871224	0.164352	0.0012485	0.120757	0.000893144	0.115934	0.00120814	0.146997	0.00154981	0.128708	0.00148185	0.109236	0.00118855	0.168613	0.00216551	0.109926	0.00144596	0.121138	0.00156495	0.15568	0.00175662	0.111273	0.00143683
-0.032	0.116962	0.000866084	0.165073	0.0012526	0.120825	0.000895794	0.114273	0.00118923	0.146462	0.00154665	0.128456	0.00147858	0.109355	0.00118546	0.169244	0.00217679	0.110886	0.00145756	0.120338	0.00155579	0.156644	0.00177611	0.111477	0.00145542
-0.031	0.116578	0.000860127	0.165852	0.00125547	0.120931	0.000900308	0.112824	0.00117089	0.145862	0.00154503	0.128132	0.00147608	0.109657	0.00118638	0.169999	0.00218778	0.11189	0.00147083	0.119644	0.0015508	0.157546	0.00180189	0.111783	0.00147073
-0.03	0.116173	0.000853776	0.166666	0.00125777	0.121057	0.000906421	0.111637	0.0011536	0.145229	0.00154536	0.127734	0.00147434	0.110122	0.00119193	0.170853	0.00219729	0.112921	0.0014847	0.119055	0.00154848	0.158334	0.00183315	0.112209	0.00148219
-0.029	0.115747	0.000847427	0.167486	0.00126004	0.121175	0.000913529	0.110752	0.00113798	0.144589	0.00154779	0.127253	0.00147306	0.110737	0.00120185	0.171765	0.00220411	0.113962	0.00149814	0.118565	0.00154763	0.158979	0.00186884	0.112758	0.0014899
-0.028	0.115305	0.000841432	0.168285	0.00126258	0.121251	0.000920808	0.110193	0.00112476	0.143965	0.00155222	0.126678	0.00147176	0.111492	0.00121538	0.172685	0.00220725	0.114999	0.00151019	0.118167	0.00154775	0.15947	0.00190739	0.113425	0.00149438
-0.027	0.114844	0.000836029	0.169032	0.00126543	0.121244	0.00092738	0.109967	0.00111467	0.143371	0.00155824	0.126001	0.00146996	0.112382	0.00123142	0.173564	0.00220601	0.116026	0.00152026	0.117863	0.00154905	0.159819	0.00194693	0.114187	0.0014963
-0.026	0.114371	0.000831399	0.169693	0.00126839	0.121122	0.000932429	0.110068	0.00110834	0.142818	0.00156516	0.125219	0.00146721	0.113392	0.00124871	0.174349	0.00220005	0.117037	0.00152797	0.117655	0.00155219	0.160037	0.00198514	0.115015	0.00149625
-0.025	0.113886	0.000827554	0.170239	0.00127112	0.120858	0.000935316	0.110475	0.00110615	0.142302	0.00157206	0.124337	0.0014631	0.114505	0.00126623	0.175004	0.00218954	0.118034	0.00153333	0.117549	0.00155798	0.160148	0.00201975	0.115868	0.00149461
-0.024	0.113394	0.00082442	0.170639	0.00127327	0.12044	0.00093566	0.111151	0.00110816	0.141827	0.00157799	0.123373	0.00145732	0.115689	0.00128322	0.175503	0.00217505	0.119019	0.00153654	0.117562	0.00156697	0.160168	0.00204864	0.116703	0.00149129
-0.023	0.112903	0.000821796	0.170862	0.00127448	0.119876	0.000933355	0.11205	0.00111415	0.141384	0.00158209	0.122353	0.00144972	0.116904	0.00129926	0.175841	0.0021576	0.119998	0.00153799	0.117697	0.00157912	0.1601	0.00207005	0.117474	0.00148619
-0.022	0.112415	0.000819359	0.17089	0.0012746	0.119192	0.000928574	0.113121	0.00112367	0.140971	0.00158379	0.121307	0.00144022	0.11809	0.00131432	0.176023	0.00213847	0.120975	0.00153809	0.117961	0.00159369	0.15994	0.00208273	0.118141	0.00147906
-0.021	0.111938	0.000816817	0.17071	0.00127363	0.118432	0.000921747	0.114303	0.00113614	0.140581	0.00158288	0.120271	0.00142909	0.119189	0.00132862	0.176069	0.00211902	0.12195	0.00153711	0.118342	0.00160931	0.15967	0.0020861	0.11867	0.00146988
-0.02	0.111476	0.000813846	0.170318	0.00127167	0.117651	0.000913437	0.11553	0.00115088	0.14021	0.00157976	0.119285	0.00141701	0.120129	0.00134229	0.17601	0.00210051	0.122916	0.00153519	0.118829	0.00162423	0.159269	0.00208018	0.119036	0.00145891
-0.019	0.111035	0.000810233	0.169723	0.00126892	0.116913	0.000904322	0.116741	0.00116725	0.139858	0.00157514	0.11838	0.00140518	0.120848	0.00135554	0.175877	0.00208391	0.123859	0.00153229	0.1194	0.00163655	0.158715	0.00206558	0.119229	0.00144671
-0.018	0.110622	0.000805904	0.168954	0.00126564	0.116282	0.000895114	0.117875	0.00118466	0.139526	0.00156999	0.117586	0.00139516	0.121291	0.00136829	0.175698	0.00206973	0.124757	0.00152816	0.120026	0.00164467	0.157993	0.0020434	0.119248	0.0014341
-0.017	0.110242	0.000800936	0.168045	0.001262	0.115815	0.000886461	0.118876	0.00120245	0.139218	0.00156526	0.116926	0.00138868	0.121419	0.00138015	0.175498	0.00205806	0.125584	0.00152243	0.120684	0.00164748	0.157107	0.00201503	0.119105	0.00142205
-0.016	0.109905	0.000795552	0.167045	0.00125815	0.115556	0.000878921	0.1197	0.00122008	0.138948	0.00156167	0.116421	0.0013874	0.121208	0.00139047	0.175294	0.00204859	0.126308	0.00151473	0.121352	0.00164464	0.156077	0.00198213	0.11882	0.0014116
-0.015	0.109619	0.000790076	0.166009	0.00125413	0.115531	0.00087288	0.120314	0.00123699	0.138729	0.00155953	0.116078	0.00139229	0.120654	0.0013986	0.175093	0.00204074	0.126897	0.00150479	0.122014	0.00163674	0.154944	0.00194638	0.118418	0.00140382
-0.014	0.109394	0.000784886	0.164996	0.00125003	0.115749	0.000868581	0.120704	0.00125268	0.138584	0.00155884	0.115896	0.00140349	0.119769	0.00140396	0.174898	0.00203397	0.127329	0.00149262	0.12266	0.00162499	0.153761	0.00190942	0.117927	0.00139966
-0.013	0.109237	0.000780392	0.164063	0.00124596	0.116201	0.000866097	0.12087	0.0012666	0.138537	0.00155941	0.115867	0.00142032	0.118586	0.00140632	0.1747	0.00202776	0.127594	0.00147866	0.12329	0.0016114	0.152598	0.00187277	0.117381	0.00140003
-0.012	0.10915	0.00077694	0.163258	0.00124215	0.116863	0.000865384	0.120833	0.00127836	0.138623	0.00156106	0.115971	0.00144137	0.117145	0.00140585	0.174488	0.00202178	0.127692	0.00146368	0.1239	0.00159809	0.151526	0.00183784	0.11681	0.00140533
-0.011	0.109128	0.00077482	0.162618	0.00123892	0.117697	0.000866307	0.120626	0.00128755	0.138869	0.00156378	0.116179	0.00146479	0.115499	0.00140298	0.17425	0.00201596	0.127635	0.00144882	0.12449	0.00158714	0.150613	0.00180579	0.11624	0.0014156
-0.01	0.109162	0.000774215	0.162163	0.00123669	0.118661	0.000868683	0.120298	0.00129377	0.139304	0.00156788	0.116459	0.00148864	0.113713	0.00139826	0.173968	0.00201026	0.127452	0.0014354	0.125053	0.00158026	0.149911	0.00177762	0.115694	0.00143026
-0.009	0.109232	0.000775204	0.161895	0.00123583	0.119708	0.000872337	0.119897	0.00129667	0.139946	0.00157376	0.116777	0.00151123	0.111851	0.00139202	0.173635	0.00200478	0.127176	0.00142456	0.125579	0.00157853	0.149457	0.00175399	0.115194	0.00144814
-0.008	0.109313	0.00077774	0.1618	0.00123657	0.120793	0.000877088	0.119474	0.00129609	0.140801	0.00158188	0.117102	0.00153111	0.109978	0.00138431	0.173246	0.00199961	0.126844	0.001417	0.126054	0.00158222	0.149267	0.00173534	0.114752	0.00146764
-0.007	0.109377	0.00078164	0.161851	0.00123883	0.121872	0.000882756	0.11907	0.00129185	0.141859	0.00159241	0.117411	0.0015473	0.10816	0.0013748	0.172795	0.00199471	0.126488	0.00141272	0.126453	0.00159087	0.149335	0.00172182	0.114387	0.00148699
-0.006	0.109395	0.000786607	0.162002	0.00124217	0.122907	0.000889126	0.118711	0.0012841	0.14309	0.00160518	0.117702	0.00155921	0.106451	0.00136299	0.172292	0.00199005	0.126138	0.00141106	0.126749	0.00160336	0.149638	0.00171355	0.114104	0.00150445
-0.005	0.109341	0.000792276	0.162216	0.00124588	0.123867	0.000895938	0.118405	0.00127309	0.144444	0.00161957	0.117979	0.00156655	0.104898	0.00134835	0.171747	0.00198567	0.125812	0.00141092	0.12691	0.00161814	0.150134	0.00171046	0.113907	0.00151866
-0.004	0.109196	0.000798211	0.162444	0.00124891	0.124729	0.000902868	0.118145	0.00125932	0.145856	0.00163462	0.118268	0.00156939	0.103535	0.00133052	0.171183	0.00198168	0.125519	0.00141116	0.126906	0.00163349	0.150775	0.00171248	0.113797	0.00152886
-0.003	0.108951	0.000804003	0.162647	0.00125025	0.125476	0.000909481	0.117905	0.00124342	0.14725	0.00164921	0.1186	0.00156803	0.102376	0.00130957	0.17062	0.0019783	0.12526	0.00141102	0.126706	0.00164753	0.151509	0.00171935	0.113772	0.00153479
-0.002	0.108607	0.00080934	0.162798	0.00124905	0.126097	0.000915302	0.117654	0.00122609	0.148546	0.00166218	0.119012	0.00156301	0.101422	0.00128591	0.170087	0.00197588	0.125036	0.00141047	0.126278	0.0016585	0.152285	0.00173047	0.113826	0.0015367
-0.001	0.108177	0.000813954	0.162876	0.00124483	0.126589	0.000919815	0.117354	0.00120802	0.149662	0.00167259	0.119532	0.00155493	0.100657	0.00126031	0.169613	0.00197486	0.124838	0.00141012	0.125603	0.00166494	0.153069	0.00174489	0.113946	0.00153496
0	0.107683	0.00081772	0.162878	0.00123758	0.126957	0.000922527	0.116973	0.00118988	0.150533	0.0016797	0.120182	0.00154458	0.100056	0.00123372	0.169222	0.00197567	0.124658	0.00141107	0.124664	0.0016657	0.153834	0.0017613	0.114121	0.00153002
0.001	0.107157	0.00082055	0.162806	0.00122783	0.12721	0.000923044	0.116491	0.00117234	0.151113	0.00168312	0.120961	0.00153273	0.0995818	0.00120723	0.168932	0.00197854	0.124493	0.00141457	0.123453	0.00166	0.154568	0.00177814	0.114344	0.0015221
0.002	0.10663	0.000822429	0.16267	0.00121643	0.127363	0.00092123	0.115902	0.00115607	0.151375	0.00168266	0.121854	0.00152017	0.0991952	0.00118185	0.168758	0.00198359	0.12434	0.00142142	0.121975	0.00164746	0.155272	0.00179403	0.114603	0.00151125
0.003	0.106137	0.000823362	0.162485	0.00120458	0.12743	0.00091719	0.115215	0.00114181	0.151322	0.00167832	0.122831	0.00150765	0.0988635	0.00115857	0.168707	0.00199058	0.124199	0.00143177	0.120243	0.00162804	0.15596	0.00180797	0.114891	0.00149753
0.004	0.105711	0.000823352	0.162265	0.00119342	0.127429	0.000911386	0.11445	0.00113038	0.150979	0.00167039	0.123846	0.00149578	0.0985599	0.00113828	0.168773	0.001999	0.124071	0.00144489	0.118281	0.00160199	0.156646	0.00181959	0.115207	0.00148128
0.005	0.105376	0.000822417	0.162019	0.00118402	0.127376	0.000904525	0.113639	0.00112267	0.15039	0.00165932	0.124848	0.00148503	0.0982733	0.00112182	0.168942	0.00200812	0.123961	0.00145946	0.116121	0.00156976	0.157346	0.00182914	0.115549	0.00146328
0.006	0.105148	0.000820563	0.161755	0.00117711	0.127285	0.000897478	0.112814	0.00111947	0.149615	0.0016458	0.125784	0.00147568	0.0980066	0.00110985	0.169194	0.00201715	0.123875	0.00147386	0.113806	0.00153197	0.158067	0.00183726	0.115914	0.00144481
0.007	0.105034	0.0008178	0.161472	0.00117304	0.127166	0.000891044	0.112001	0.00112123	0.148717	0.00163072	0.126612	0.00146778	0.0977735	0.0011029	0.169494	0.00202522	0.12382	0.00148659	0.111388	0.00148939	0.158808	0.00184477	0.116291	0.00142753
0.008	0.10503	0.000814084	0.161167	0.00117174	0.127028	0.000885789	0.111222	0.00112791	0.147752	0.00161505	0.127295	0.00146112	0.0976026	0.00110133	0.169801	0.00203159	0.123804	0.00149651	0.108923	0.00144299	0.159566	0.00185233	0.116666	0.00141317
0.009	0.105121	0.000809339	0.160834	0.00117277	0.126876	0.000881876	0.110479	0.00113883	0.146771	0.00159989	0.127805	0.00145522	0.0975299	0.00110527	0.170071	0.00203579	0.123837	0.001503	0.106481	0.00139391	0.160321	0.00186032	0.117007	0.00140306
0.01	0.105286	0.00080347	0.160464	0.00117542	0.126712	0.000878976	0.109771	0.00115265	0.145804	0.00158617	0.128124	0.00144941	0.097591	0.00111462	0.170255	0.00203744	0.123929	0.00150597	0.104133	0.00134371	0.161054	0.00186868	0.117271	0.00139784
0.011	0.105501	0.00079642	0.16005	0.00117886	0.126533	0.000876427	0.109085	0.00116755	0.14487	0.00157458	0.128243	0.00144298	0.0978145	0.00112905	0.170307	0.00203654	0.124087	0.00150572	0.101951	0.00129415	0.161751	0.00187732	0.117403	0.00139728
0.012	0.105735	0.000788178	0.159583	0.00118218	0.126339	0.00087337	0.10841	0.00118164	0.143966	0.00156536	0.128156	0.00143529	0.0982229	0.0011482	0.170193	0.00203335	0.124315	0.00150281	0.100003	0.00124722	0.162403	0.00188597	0.117346	0.00140029
0.013	0.105966	0.00077892	0.159056	0.00118463	0.126124	0.000869043	0.107737	0.00119326	0.143083	0.00155838	0.127858	0.00142588	0.0988229	0.00117159	0.169888	0.0020285	0.124613	0.00149809	0.098355	0.00120499	0.163012	0.00189469	0.117037	0.00140517
0.014	0.106173	0.000768941	0.158465	0.00118562	0.125882	0.000862887	0.107071	0.00120143	0.142204	0.00155296	0.127342	0.00141449	0.0996065	0.00119882	0.169385	0.00202286	0.124969	0.00149242	0.0970599	0.00116943	0.163589	0.00190355	0.116428	0.00140987
0.015	0.106343	0.000758671	0.157807	0.00118486	0.125607	0.000854728	0.106433	0.00120604	0.141313	0.00154818	0.12661	0.0014011	0.100554	0.00122946	0.168694	0.00201749	0.125366	0.00148669	0.096149	0.00114203	0.164152	0.00191269	0.115482	0.00141228
0.016	0.106474	0.000748639	0.157079	0.00118229	0.125292	0.000844781	0.105856	0.00120774	0.1404	0.00154297	0.125661	0.001386	0.101633	0.00126299	0.167846	0.00201352	0.125775	0.0014817	0.0956336	0.0011237	0.164723	0.00192203	0.114187	0.00141058
0.017	0.106573	0.000739395	0.156281	0.00117804	0.12493	0.000833546	0.105393	0.00120806	0.139465	0.00153639	0.124505	0.00136964	0.102802	0.00129863	0.166881	0.00201202	0.126159	0.00147784	0.0955006	0.00111453	0.165316	0.00193111	0.112559	0.00140337
0.018	0.106653	0.000731398	0.155418	0.00117244	0.124521	0.00082172	0.105097	0.00120887	0.138518	0.00152784	0.12316	0.00135273	0.104021	0.00133521	0.165861	0.0020137	0.126473	0.00147515	0.0957201	0.00111404	0.165939	0.00193919	0.110639	0.0013899
0.019	0.106732	0.00072504	0.154496	0.00116581	0.124063	0.000810037	0.105027	0.00121217	0.137574	0.00151713	0.121657	0.00133603	0.105245	0.00137105	0.164844	0.00201884	0.126668	0.00147312	0.0962383	0.00112099	0.166584	0.00194525	0.108491	0.00137002
0.02	0.106832	0.000720609	0.153527	0.00115846	0.123564	0.000799185	0.105239	0.00121956	0.136659	0.00150452	0.12004	0.00132044	0.106433	0.0014041	0.163897	0.00202723	0.126697	0.00147087	0.0969886	0.00113376	0.167222	0.0019483	0.106201	0.00134427
0.021	0.106974	0.000718279	0.152528	0.00115062	0.123037	0.000789746	0.105771	0.00123213	0.135799	0.00149073	0.118366	0.00130671	0.107549	0.00143225	0.163075	0.00203825	0.126522	0.00146746	0.0979	0.00115072	0.167805	0.00194767	0.103866	0.00131389
0.022	0.107177	0.000718183	0.151525	0.00114248	0.122504	0.00078216	0.106646	0.00125029	0.135011	0.00147668	0.116698	0.00129545	0.108563	0.00145352	0.162434	0.002051	0.126114	0.00146217	0.0989022	0.00117026	0.168274	0.00194326	0.101584	0.00128047
0.023	0.107455	0.000720416	0.150548	0.00113418	0.121992	0.000776761	0.107869	0.0012738	0.134312	0.00146336	0.115107	0.00128703	0.109448	0.0014665	0.162008	0.00206453	0.125464	0.00145486	0.0999324	0.00119104	0.168561	0.00193539	0.0994477	0.00124597
0.024	0.107816	0.000725012	0.149628	0.00112597	0.12153	0.000773732	0.109425	0.00130197	0.133705	0.00145163	0.113656	0.00128156	0.110182	0.00147052	0.161823	0.00207814	0.124581	0.00144594	0.100938	0.00121201	0.168588	0.0019248	0.0975377	0.00121248
0.025	0.108262	0.000731984	0.148804	0.0011182	0.12115	0.000773164	0.111277	0.00133376	0.133193	0.00144217	0.112405	0.00127892	0.110746	0.00146569	0.161884	0.0020914	0.123496	0.00143642	0.101878	0.00123234	0.16829	0.00191249	0.0959164	0.00118208
0.026	0.108786	0.000741225	0.148105	0.00111128	0.12088	0.000775012	0.113372	0.00136797	0.132769	0.00143534	0.111397	0.0012789	0.111131	0.00145278	0.162186	0.00210433	0.122257	0.00142752	0.10273	0.00125132	0.167613	0.00189947	0.0946252	0.00115656
0.027	0.109375	0.000752489	0.147557	0.00110565	0.120738	0.000779104	0.115648	0.00140322	0.132421	0.00143126	0.110662	0.00128122	0.111326	0.00143295	0.162703	0.00211723	0.120927	0.00142033	0.103483	0.00126845	0.166528	0.00188646	0.0936849	0.00113735
0.028	0.110012	0.000765315	0.147176	0.00110171	0.120729	0.000785189	0.11803	0.00143811	0.132132	0.00142984	0.110199	0.00128553	0.111336	0.00140764	0.163398	0.00213056	0.119573	0.00141563	0.104131	0.00128318	0.165031	0.00187398	0.0930955	0.0011254
0.029	0.110675	0.000779062	0.146964	0.00109969	0.120844	0.000792924	0.120442	0.00147113	0.131891	0.001431	0.110007	0.00129153	0.111175	0.0013784	0.164223	0.00214477	0.118262	0.00141361	0.104682	0.00129497	0.163149	0.00186215	0.0928385	0.00112097
0.03	0.111342	0.00079295	0.146911	0.00109963	0.121056	0.000801917	0.122803	0.00150083	0.131686	0.00143467	0.110051	0.00129875	0.11087	0.00134678	0.165126	0.00216014	0.117049	0.00141411	0.105148	0.00130333	0.160948	0.00185092	0.0928842	0.00112356
0.031	0.11199	0.000806104	0.146996	0.00110132	0.12133	0.00081173	0.125042	0.00152594	0.131503	0.00144071	0.110292	0.00130659	0.110459	0.00131462	0.166057	0.00217662	0.115978	0.00141651	0.105541	0.00130783	0.158518	0.00184009	0.0931924	0.00113196
0.032	0.112599	0.000817769	0.147191	0.00110447	0.121616	0.000821904	0.127095	0.00154548	0.131331	0.00144887	0.110683	0.00131432	0.109993	0.00128382	0.166972	0.00219398	0.115068	0.00142014	0.105881	0.00130828	0.155971	0.00182947	0.0937152	0.00114449
0.033	0.113151	0.000827361	0.147464	0.00110868	0.121869	0.00083196	0.128911	0.00155893	0.131158	0.00145869	0.111172	0.00132113	0.109532	0.0012566	0.167835	0.00221169	0.11432	0.00142432	0.106187	0.00130481	0.153434	0.00181897	0.0944045	0.00115927
0.034	0.113639	0.000834615	0.147782	0.00111359	0.122045	0.000841445	0.130458	0.0015663	0.130974	0.00146943	0.111717	0.00132629	0.109135	0.00123491	0.168623	0.00222912	0.113722	0.00142845	0.106484	0.00129808	0.151039	0.00180865	0.0952133	0.00117455
0.035	0.114058	0.000839577	0.14812	0.00111895	0.122115	0.000849938	0.131719	0.00156813	0.130771	0.00148019	0.112277	0.00132922	0.108857	0.00122016	0.169333	0.0022456	0.113248	0.00143212	0.106797	0.00128931	0.148901	0.00179876	0.0960919	0.00118906
0.036	0.11441	0.000842513	0.148463	0.0011246	0.122066	0.000857132	0.132693	0.00156539	0.130546	0.00148993	0.112829	0.00132972	0.108738	0.00121285	0.169963	0.00226042	0.112871	0.00143508	0.107156	0.00128033	0.147124	0.00178964	0.0969993	0.00120218
0.037	0.114703	0.000843889	0.148808	0.00113051	0.121908	0.000862847	0.133396	0.00155947	0.130295	0.00149784	0.113356	0.00132786	0.108803	0.00121235	0.17052	0.00227299	0.112568	0.00143736	0.107588	0.00127327	0.145779	0.00178182	0.0978933	0.00121379
0.038	0.11495	0.000844186	0.149164	0.00113669	0.121665	0.00086704	0.133855	0.00155187	0.130023	0.00150339	0.113854	0.00132409	0.109056	0.00121706	0.171012	0.0022828	0.112319	0.00143916	0.108111	0.00127028	0.144901	0.00177583	0.098735	0.00122417
0.039	0.115161	0.000843905	0.149553	0.00114314	0.121381	0.0008698	0.134105	0.00154411	0.129739	0.0015066	0.114324	0.00131908	0.109476	0.0012248	0.171439	0.00228935	0.112121	0.00144092	0.108735	0.00127313	0.144497	0.00177223	0.0994871	0.00123375
0.04	0.11535	0.00084348	0.150005	0.00114979	0.1211	0.000871326	0.134185	0.00153737	0.129453	0.00150791	0.114777	0.00131373	0.110035	0.00123338	0.171785	0.00229223	0.111986	0.00144327	0.109448	0.00128284	0.144537	0.00177137	0.10012	0.00124295
0.041	0.115527	0.00084329	0.150554	0.00115657	0.120872	0.000871881	0.13413	0.00153244	0.129181	0.00150808	0.115221	0.00130897	0.110685	0.00124108	0.172027	0.00229112	0.111939	0.00144681	0.110222	0.00129936	0.144961	0.00177335	0.1006	0.00125178
0.042	0.115695	0.000843689	0.151231	0.00116337	0.12073	0.000871744	0.133975	0.00152973	0.128929	0.00150805	0.115661	0.00130564	0.111379	0.00124684	0.172134	0.00228578	0.112012	0.00145205	0.11101	0.00132165	0.145692	0.00177797	0.100909	0.00126007
0.043	0.115856	0.000844971	0.152063	0.00117014	0.120693	0.000871126	0.133746	0.00152911	0.128706	0.00150874	0.116102	0.00130448	0.112068	0.00125048	0.172063	0.00227597	0.112241	0.00145921	0.111745	0.00134783	0.146644	0.00178465	0.101031	0.0012674
0.044	0.116003	0.000847353	0.153064	0.00117695	0.120761	0.000870176	0.133461	0.00153019	0.128511	0.0015108	0.116539	0.00130587	0.112709	0.00125233	0.171781	0.00226159	0.112661	0.00146821	0.112352	0.00137555	0.147722	0.00179249	0.100962	0.00127326
0.045	0.116125	0.000850919	0.154234	0.00118393	0.12091	0.000868898	0.133133	0.00153244	0.128332	0.00151452	0.116961	0.00130985	0.113267	0.00125301	0.171265	0.0022428	0.113304	0.00147877	0.112762	0.00140239	0.148847	0.00180055	0.100707	0.00127733
0.046	0.116206	0.00085556	0.155559	0.00119133	0.121105	0.000867155	0.132768	0.00153526	0.128156	0.00151979	0.117354	0.00131611	0.113714	0.00125297	0.170509	0.00221999	0.11418	0.00149037	0.112918	0.00142627	0.149947	0.00180808	0.100287	0.00127941
0.047	0.116225	0.000860986	0.15701	0.00119939	0.121295	0.000864694	0.132368	0.00153808	0.127965	0.00152618	0.117697	0.00132403	0.114027	0.00125223	0.169532	0.00219389	0.115288	0.00150253	0.112784	0.00144562	0.150966	0.00181457	0.0997325	0.0012796
0.048	0.116161	0.000866701	0.158542	0.00120823	0.12143	0.000861226	0.131935	0.00154037	0.127737	0.00153297	0.117966	0.00133286	0.114196	0.00125033	0.168379	0.00216564	0.116606	0.00151474	0.112358	0.00145966	0.151868	0.00182004	0.0990771	0.00127818
0.049	0.115994	0.000872131	0.160101	0.00121783	0.121468	0.000856489	0.131473	0.00154173	0.127458	0.00153927	0.118139	0.00134188	0.114214	0.00124637	0.167114	0.0021367	0.118087	0.00152648	0.111668	0.00146831	0.152632	0.00182497	0.0983609	0.00127567
0.05	0.115707	0.000876634	0.16163	0.00122804	0.121376	0.000850375	0.130992	0.00154192	0.127118	0.00154424	0.118203	0.00135051	0.114083	0.00123935	0.165816	0.00210873	0.119675	0.00153728	0.110776	0.00147218	0.153247	0.00183025	0.0976229	0.00127259
0.051	0.11529	0.000879627	0.163064	0.00123852	0.121143	0.000842963	0.130513	0.00154092	0.126717	0.00154714	0.118145	0.00135847	0.113818	0.00122863	0.16457	0.00208342	0.121294	0.00154654	0.109767	0.00147236	0.153708	0.00183691	0.0968967	0.00126938
0.052	0.114741	0.000880626	0.164342	0.00124885	0.120776	0.000834553	0.130063	0.00153897	0.12626	0.00154754	0.117963	0.00136558	0.113442	0.00121413	0.16346	0.00206235	0.122865	0.00155376	0.108731	0.0014702	0.15402	0.00184581	0.0962081	0.00126637
0.053	0.11407	0.000879325	0.16541	0.00125858	0.120303	0.000825591	0.129676	0.00153659	0.125767	0.00154544	0.117662	0.00137187	0.112989	0.0011966	0.162551	0.00204667	0.124309	0.00155849	0.107767	0.00146714	0.15418	0.00185737	0.0955763	0.00126374
0.054	0.113296	0.000875649	0.166224	0.00126721	0.119764	0.000816595	0.129391	0.00153456	0.125259	0.00154129	0.117254	0.00137736	0.1125	0.00117754	0.161888	0.00203706	0.125554	0.0015604	0.106962	0.00146443	0.154191	0.00187144	0.0950114	0.00126147
0.055	0.112451	0.000869784	0.166746	0.00127426	0.119208	0.00080806	0.129245	0.0015337	0.124762	0.00153597	0.116756	0.00138203	0.11202	0.00115911	0.161491	0.00203373	0.126543	0.00155938	0.106383	0.00146303	0.154052	0.00188709	0.0945195	0.00125937
0.056	0.111574	0.00086217	0.166954	0.00127929	0.118685	0.000800407	0.129264	0.00153481	0.124309	0.00153068	0.116192	0.00138574	0.111588	0.00114352	0.16135	0.00203642	0.127234	0.00155558	0.10607	0.0014636	0.153765	0.00190277	0.0941019	0.00125713
0.057	0.110712	0.000853466	0.16684	0.00128188	0.118242	0.000793989	0.12946	0.0015383	0.123927	0.00152657	0.115583	0.0013883	0.111235	0.00113277	0.161428	0.00204439	0.127608	0.00154938	0.106043	0.00146649	0.153336	0.00191677	0.0937607	0.00125442
0.058	0.109914	0.000844477	0.166408	0.00128173	0.117916	0.000789113	0.129821	0.00154417	0.123639	0.00152457	0.11495	0.00138941	0.110974	0.0011281	0.161674	0.00205656	0.127664	0.00154122	0.106296	0.00147196	0.152776	0.00192735	0.093493	0.00125095
0.059	0.109227	0.000836031	0.165677	0.00127871	0.117725	0.000786024	0.130313	0.00155192	0.123465	0.00152511	0.11431	0.00138879	0.11081	0.00112993	0.162019	0.00207143	0.127424	0.00153173	0.106801	0.00148021	0.152109	0.00193327	0.0933049	0.00124648
0.06	0.108691	0.000828864	0.164678	0.00127292	0.117675	0.000784927	0.130878	0.00156048	0.123419	0.00152813	0.11368	0.00138611	0.11073	0.00113783	0.162393	0.0020873	0.12692	0.00152137	0.10752	0.00149145	0.151359	0.00193375	0.0931914	0.00124089
0.061	0.10834	0.0008235	0.163458	0.00126474	0.117755	0.000785932	0.131446	0.00156864	0.123503	0.00153304	0.113075	0.00138118	0.110707	0.0011508	0.16273	0.00210248	0.126199	0.0015106	0.108396	0.00150589	0.150565	0.00192876	0.0931483	0.0012342
0.062	0.108192	0.000820183	0.162063	0.00125471	0.11794	0.000788985	0.131935	0.00157493	0.123708	0.00153895	0.112506	0.00137383	0.110718	0.00116761	0.162975	0.00211532	0.125314	0.00149976	0.109374	0.00152352	0.149759	0.00191874	0.0931635	0.00122654
0.063	0.108255	0.000818854	0.160555	0.0012436	0.118201	0.000793842	0.13227	0.00157811	0.124025	0.00154496	0.111986	0.00136405	0.110739	0.00118704	0.163095	0.00212467	0.124323	0.00148911	0.110391	0.00154404	0.148983	0.00190454	0.0932211	0.00121818
0.064	0.108526	0.000819173	0.158992	0.00123225	0.1185	0.000800001	0.13239	0.00157723	0.124431	0.00155028	0.111525	0.00135207	0.110755	0.00120805	0.163069	0.00212987	0.123284	0.00147885	0.11139	0.00156668	0.148272	0.00188718	0.0933005	0.0012094
0.065	0.108982	0.000820557	0.157433	0.00122149	0.118801	0.000806863	0.132263	0.00157196	0.124896	0.00155425	0.111134	0.00133832	0.110764	0.00122993	0.162901	0.00213093	0.122257	0.00146928	0.112313	0.00159026	0.147656	0.00186778	0.0933766	0.0012004
0.066	0.109596	0.000822372	0.155931	0.00121203	0.119074	0.000813748	0.131884	0.00156252	0.125391	0.00155653	0.110822	0.00132351	0.110776	0.0012522	0.162608	0.00212843	0.12129	0.00146067	0.113114	0.00161338	0.147157	0.00184746	0.0934239	0.00119134
0.067	0.110326	0.000823974	0.15453	0.00120441	0.119296	0.000820016	0.131287	0.00154973	0.125889	0.00155692	0.110591	0.00130859	0.110807	0.00127457	0.162217	0.00212326	0.120427	0.00145351	0.113754	0.00163463	0.146788	0.00182742	0.0934254	0.00118227
0.068	0.111126	0.000824855	0.153268	0.00119897	0.119456	0.000825182	0.130539	0.00153489	0.126367	0.00155538	0.110444	0.00129465	0.11088	0.00129692	0.161758	0.00211643	0.1197	0.00144836	0.114212	0.00165282	0.146551	0.00180892	0.0933699	0.00117322
0.069	0.111947	0.000824733	0.152163	0.00119582	0.119551	0.000828952	0.129726	0.00151949	0.12681	0.00155193	0.110378	0.00128273	0.111017	0.00131913	0.161266	0.00210882	0.119128	0.00144589	0.11448	0.00166717	0.146432	0.00179325	0.0932544	0.00116422
0.07	0.112738	0.00082358	0.151224	0.00119482	0.119584	0.000831193	0.12895	0.00150496	0.127219	0.00154684	0.11038	0.00127367	0.111236	0.00134118	0.160763	0.00210089	0.118715	0.00144666	0.114574	0.0016774	0.146412	0.00178171	0.0930918	0.00115559
0.071	0.113452	0.000821671	0.150447	0.00119566	0.119567	0.000831957	0.128306	0.00149241	0.127602	0.00154041	0.11044	0.00126796	0.111555	0.00136285	0.160269	0.00209281	0.118452	0.00145106	0.11452	0.00168344	0.146459	0.00177527	0.0928987	0.00114783
0.072	0.114048	0.000819526	0.149814	0.00119793	0.119508	0.000831434	0.127881	0.00148243	0.127979	0.00153322	0.110545	0.0012656	0.111979	0.00138395	0.159785	0.00208444	0.118316	0.00145903	0.114366	0.00168546	0.146539	0.00177449	0.0926965	0.00114163
0.073	0.11449	0.000817811	0.149296	0.00120109	0.11942	0.000829886	0.127727	0.00147514	0.128385	0.00152597	0.110681	0.00126617	0.112513	0.00140418	0.159317	0.00207555	0.118273	0.00146995	0.114169	0.00168376	0.146617	0.00177924	0.0925117	0.00113792
0.074	0.114755	0.000817193	0.148863	0.00120463	0.119308	0.000827589	0.127863	0.00147006	0.128854	0.00151949	0.110843	0.00126897	0.113149	0.00142328	0.158852	0.00206592	0.118282	0.00148275	0.113991	0.00167863	0.146663	0.00178876	0.0923635	0.00113758
0.075	0.114829	0.000818181	0.14848	0.00120803	0.119174	0.000824801	0.12827	0.00146645	0.129425	0.00151463	0.111024	0.00127312	0.113883	0.00144112	0.158381	0.00205547	0.118299	0.00149591	0.113887	0.00167042	0.146664	0.00180181	0.0922695	0.00114128
0.076	0.114706	0.000820955	0.148114	0.00121084	0.11902	0.000821738	0.128892	0.00146327	0.130135	0.00151209	0.111231	0.0012778	0.114701	0.00145757	0.157894	0.00204425	0.118281	0.00150775	0.113907	0.00165979	0.146614	0.00181694	0.0922354	0.00114918
0.077	0.114387	0.000825251	0.147739	0.00121266	0.118842	0.000818581	0.129649	0.00145949	0.131012	0.00151229	0.111475	0.00128234	0.115583	0.00147263	0.157386	0.0020325	0.118199	0.00151684	0.114079	0.00164757	0.146529	0.00183283	0.0922621	0.00116089
0.078	0.113885	0.000830398	0.147342	0.0012132	0.118642	0.000815483	0.130434	0.001454	0.132067	0.0015153	0.111773	0.00128635	0.116505	0.00148647	0.156861	0.00202048	0.118023	0.00152213	0.11441	0.00163488	0.146436	0.00184835	0.0923439	0.00117538
0.079	0.11321	0.000835374	0.146916	0.00121227	0.118422	0.000812616	0.131139	0.0014459	0.1333	0.00152083	0.112148	0.00128957	0.117433	0.00149909	0.15633	0.00200862	0.117745	0.00152318	0.114884	0.00162282	0.146369	0.00186263	0.0924706	0.00119109
0.08	0.112383	0.000839015	0.146471	0.00120981	0.118193	0.000810166	0.131659	0.00143453	0.134694	0.00152822	0.11262	0.00129205	0.118327	0.00151045	0.155819	0.00199739	0.117363	0.00152024	0.115456	0.00161211	0.146358	0.00187506	0.0926347	0.00120622
0.081	0.111424	0.000840223	0.146025	0.00120588	0.117967	0.000808328	0.131908	0.00141961	0.136212	0.00153651	0.113213	0.001294	0.11914	0.00152037	0.155366	0.00198739	0.116889	0.00151412	0.116065	0.00160287	0.146425	0.0018851	0.0928302	0.00121911
0.082	0.110361	0.00083819	0.14561	0.00120073	0.117767	0.00080731	0.131825	0.00140132	0.137807	0.0015447	0.113942	0.00129574	0.11982	0.00152839	0.15501	0.0019793	0.11634	0.00150603	0.116637	0.00159451	0.146573	0.00189226	0.093058	0.00122845
0.083	0.109219	0.000832465	0.145256	0.0011947	0.117617	0.000807304	0.131375	0.00138031	0.139418	0.00155175	0.114813	0.00129765	0.12032	0.00153383	0.154798	0.00197375	0.115737	0.00149723	0.117097	0.00158596	0.146786	0.00189618	0.0933238	0.00123372
0.084	0.108031	0.00082312	0.144998	0.00118828	0.117541	0.000808443	0.130562	0.00135784	0.140983	0.00155687	0.115823	0.00130015	0.120596	0.00153583	0.154776	0.00197132	0.115099	0.00148887	0.117376	0.00157585	0.147023	0.00189671	0.0936431	0.00123533
0.085	0.106836	0.000810679	0.144867	0.00118206	0.117564	0.000810806	0.129417	0.00133534	0.142445	0.00155955	0.116959	0.00130367	0.120617	0.00153341	0.154975	0.00197219	0.114443	0.00148158	0.117421	0.00156326	0.147233	0.00189407	0.0940362	0.00123456
0.086	0.105674	0.000796051	0.144883	0.00117658	0.117703	0.000814392	0.128	0.00131439	0.143753	0.00155961	0.118197	0.00130847	0.120369	0.00152565	0.155419	0.00197618	0.113783	0.00147573	0.117208	0.00154794	0.147352	0.00188898	0.0945283	0.00123343
0.087	0.104584	0.000780383	0.145055	0.0011724	0.117968	0.000819084	0.126387	0.00129631	0.144873	0.00155717	0.119504	0.0013147	0.119862	0.00151179	0.156105	0.00198262	0.113131	0.00147118	0.116732	0.00153053	0.147322	0.00188247	0.0951422	0.00123414
0.088	0.10361	0.000765022	0.145378	0.00116994	0.118362	0.000824636	0.124673	0.00128193	0.145785	0.00155259	0.120842	0.00132234	0.119118	0.00149141	0.15701	0.00199032	0.112498	0.00146756	0.116017	0.00151252	0.147094	0.00187567	0.0958998	0.00123858
0.089	0.102789	0.000751209	0.145833	0.00116943	0.118872	0.000830621	0.122954	0.00127136	0.146494	0.00154643	0.12217	0.00133126	0.118184	0.00146462	0.158089	0.00199792	0.111901	0.00146441	0.115113	0.00149601	0.146642	0.00186964	0.0968131	0.00124784
0.09	0.102153	0.000740049	0.146386	0.00117089	0.119482	0.000836485	0.121322	0.00126403	0.147012	0.00153921	0.12345	0.00134131	0.117127	0.0014321	0.159275	0.00200385	0.111355	0.00146137	0.114083	0.00148309	0.145963	0.001865	0.097877	0.00126181
0.091	0.101726	0.000732387	0.146995	0.00117409	0.120164	0.000841563	0.119863	0.00125898	0.147364	0.0015314	0.124646	0.00135245	0.116025	0.00139525	0.160488	0.00200671	0.110893	0.00145843	0.113002	0.00147553	0.145082	0.00186188	0.0990737	0.00127938
0.092	0.101515	0.000728657	0.147613	0.00117859	0.12088	0.000845195	0.118636	0.00125502	0.147581	0.00152331	0.125734	0.00136487	0.114965	0.00135606	0.16164	0.00200535	0.110547	0.00145582	0.111946	0.00147415	0.144049	0.00186	0.100371	0.00129879
0.093	0.101519	0.000728887	0.148192	0.00118381	0.121593	0.000846841	0.117686	0.00125119	0.147692	0.00151511	0.126689	0.00137894	0.114032	0.00131699	0.162647	0.00199902	0.110352	0.00145407	0.11099	0.00147883	0.142926	0.00185892	0.101718	0.00131819
0.094	0.101722	0.000732743	0.148688	0.00118908	0.122262	0.000846177	0.117029	0.00124701	0.147717	0.00150679	0.127499	0.00139523	0.113312	0.00128083	0.163434	0.00198755	0.110344	0.00145404	0.110204	0.00148853	0.141788	0.00185824	0.103054	0.00133602
0.095	0.102092	0.000739552	0.149068	0.00119382	0.122849	0.000843197	0.116665	0.00124264	0.147671	0.00149831	0.128157	0.00141426	0.112873	0.00125022	0.163946	0.00197133	0.110555	0.00145645	0.109651	0.00150167	0.140717	0.00185802	0.104309	0.0013512
0.096	0.10259	0.000748478	0.149311	0.00119753	0.123319	0.000838222	0.116568	0.00123881	0.147562	0.00148969	0.128664	0.00143621	0.11277	0.00122731	0.164148	0.00195115	0.110994	0.00146166	0.109381	0.00151643	0.139777	0.00185865	0.105418	0.00136329
0.097	0.103173	0.000758666	0.149414	0.00119988	0.123642	0.000831824	0.116699	0.00123664	0.147385	0.00148095	0.129021	0.00146074	0.113038	0.00121357	0.164028	0.00192826	0.111662	0.00146943	0.109434	0.00153139	0.139032	0.0018609	0.10632	0.00137226
0.098	0.103795	0.000769335	0.149386	0.00120071	0.123799	0.000824744	0.117017	0.00123735	0.147135	0.0014723	0.129232	0.00148693	0.113684	0.00120936	0.163598	0.00190406	0.112532	0.00147868	0.109833	0.00154556	0.13852	0.00186549	0.106968	0.00137818
0.099	0.104409	0.000779823	0.14926	0.00120007	0.123778	0.000817727	0.117471	0.00124183	0.146804	0.0014641	0.1293	0.00151333	0.114687	0.00121414	0.16289	0.00188009	0.11356	0.00148769	0.110589	0.00155872	0.138259	0.00187286	0.107336	0.00138121
0.1	0.10498	0.000789675	0.149075	0.00119816	0.123579	0.000811368	0.118021	0.00125047	0.146393	0.00145688	0.129223	0.0015381	0.116006	0.00122636	0.161947	0.0018577	0.114687	0.00149445	0.111688	0.00157114	0.13825	0.00188295	0.107418	0.00138137
0.101	0.105481	0.00079854	0.148882	0.00119532	0.12321	0.000806026	0.118632	0.00126299	0.14591	0.00145117	0.129	0.00155943	0.117572	0.00124394	0.160824	0.00183804	0.11584	0.00149717	0.113093	0.00158325	0.138469	0.00189514	0.107228	0.00137863
0.102	0.105892	0.000806133	0.14873	0.00119198	0.122696	0.000801825	0.119281	0.00127859	0.145373	0.00144756	0.128625	0.00157577	0.119294	0.00126444	0.159575	0.00182189	0.116938	0.00149481	0.114742	0.00159535	0.138882	0.00190844	0.106801	0.00137309
0.103	0.10621	0.000812168	0.148672	0.00118861	0.122066	0.000798598	0.119959	0.00129619	0.144812	0.00144653	0.128094	0.00158595	0.121073	0.00128551	0.158259	0.00180971	0.117912	0.00148747	0.116548	0.00160731	0.139439	0.00192173	0.106186	0.00136496
0.104	0.106434	0.000816362	0.148745	0.00118571	0.12136	0.000796069	0.120665	0.00131467	0.144267	0.00144842	0.127405	0.00158946	0.122807	0.00130513	0.156932	0.00180174	0.118693	0.00147648	0.118408	0.00161856	0.140092	0.00193414	0.105444	0.00135473
0.105	0.106577	0.000818434	0.148973	0.00118369	0.120623	0.000793945	0.121409	0.00133322	0.14378	0.0014534	0.126563	0.00158633	0.124391	0.00132175	0.155641	0.0017979	0.119224	0.00146397	0.120204	0.00162813	0.140786	0.00194515	0.104638	0.00134302
0.106	0.106652	0.000818207	0.149362	0.00118285	0.1199	0.000791958	0.122199	0.00135132	0.143398	0.00146137	0.125584	0.00157715	0.12574	0.00133453	0.154433	0.00179803	0.119464	0.00145247	0.121824	0.00163504	0.141474	0.00195464	0.103829	0.00133043
0.107	0.106682	0.000815614	0.149891	0.00118325	0.119237	0.000790004	0.123052	0.00136885	0.143159	0.00147204	0.124497	0.00156292	0.126793	0.0013433	0.15334	0.00180178	0.11939	0.00144396	0.123164	0.00163861	0.142117	0.00196295	0.103073	0.0013176
0.108	0.106683	0.000810819	0.150526	0.00118471	0.118674	0.000788079	0.12397	0.00138602	0.143089	0.001485	0.123337	0.00154487	0.127507	0.00134839	0.152389	0.00180866	0.118992	0.00143934	0.124144	0.00163868	0.142688	0.00197049	0.102416	0.00130499
0.109	0.106672	0.000804192	0.151207	0.00118675	0.118237	0.000786269	0.124951	0.00140319	0.143202	0.00149964	0.122152	0.00152446	0.127876	0.00135042	0.151598	0.00181798	0.118274	0.00143799	0.12472	0.00163576	0.143167	0.00197761	0.101884	0.0012929
0.11	0.106665	0.00079623	0.151866	0.00118867	0.117947	0.000784758	0.125987	0.00142074	0.143485	0.00151544	0.120994	0.00150312	0.127914	0.00135025	0.150975	0.00182893	0.117258	0.00143814	0.124883	0.00163083	0.143544	0.00198432	0.101498	0.00128164
0.111	0.106672	0.000787554	0.152432	0.00118958	0.117806	0.000783702	0.127051	0.0014388	0.14391	0.00153182	0.119909	0.00148219	0.127666	0.00134871	0.150507	0.00184041	0.115983	0.00143746	0.124658	0.00162523	0.14381	0.00199025	0.101256	0.00127136
0.112	0.106699	0.000778759	0.152835	0.00118858	0.117808	0.000783273	0.128109	0.00145718	0.144429	0.00154837	0.118935	0.00146283	0.127189	0.0013465	0.150181	0.00185131	0.114502	0.00143382	0.124103	0.00162029	0.143957	0.00199459	0.101144	0.00126214
0.113	0.106743	0.000770346	0.153023	0.0011849	0.117938	0.000783623	0.129123	0.0014752	0.144982	0.00156467	0.118093	0.00144581	0.126554	0.0013442	0.149969	0.00186052	0.112882	0.00142593	0.1233	0.00161714	0.143981	0.00199642	0.101136	0.00125397
0.114	0.106799	0.000762754	0.152959	0.001178	0.118171	0.000784815	0.130048	0.00149177	0.145504	0.00158042	0.11739	0.00143145	0.125838	0.00134225	0.149845	0.00186718	0.111208	0.00141374	0.122347	0.00161658	0.143874	0.00199466	0.101199	0.00124673
0.115	0.106852	0.00075629	0.152634	0.00116773	0.118476	0.000786916	0.130844	0.00150542	0.145928	0.00159534	0.116816	0.00141951	0.125113	0.00134109	0.149778	0.00187076	0.109569	0.00139822	0.121341	0.00161909	0.143629	0.00198846	0.101298	0.00124018
0.116	0.106891	0.000751215	0.152061	0.00115431	0.118823	0.000789951	0.131481	0.00151472	0.1462	0.0016092	0.116348	0.00140932	0.124447	0.00134112	0.149738	0.00187122	0.108061	0.00138113	0.120378	0.00162484	0.143241	0.00197741	0.101402	0.00123412
0.117	0.106897	0.000747711	0.151277	0.00113837	0.119183	0.000793918	0.131943	0.00151844	0.146275	0.00162171	0.115956	0.00139978	0.123894	0.00134271	0.149703	0.00186898	0.106774	0.00136443	0.119537	0.00163381	0.14271	0.00196159	0.101487	0.00122845
0.118	0.106857	0.000745902	0.150336	0.00112088	0.11953	0.000798818	0.132231	0.00151592	0.14613	0.00163256	0.11561	0.00138977	0.123493	0.00134612	0.149653	0.00186495	0.105788	0.00134982	0.118875	0.00164576	0.142043	0.00194172	0.101538	0.00122321
0.119	0.10676	0.000745814	0.149297	0.00110295	0.119839	0.000804512	0.132367	0.00150726	0.145756	0.00164145	0.115285	0.00137824	0.123271	0.0013515	0.149574	0.00186017	0.105161	0.00133835	0.118429	0.00166017	0.141259	0.00191914	0.101558	0.00121859
0.12	0.106607	0.000747368	0.148222	0.00108568	0.120095	0.000810794	0.132393	0.00149329	0.145167	0.00164798	0.114973	0.00136457	0.123234	0.00135862	0.149456	0.00185578	0.104928	0.00133045	0.118212	0.00167607	0.140384	0.00189565	0.101559	0.00121489
0.121	0.106405	0.000750346	0.147165	0.00107003	0.120285	0.000817352	0.132367	0.00147562	0.144385	0.00165164	0.114674	0.00134864	0.123377	0.00136696	0.149286	0.00185255	0.105096	0.00132597	0.118218	0.00169202	0.139452	0.0018734	0.101564	0.0012124
0.122	0.10617	0.000754424	0.14616	0.00105661	0.120402	0.000823785	0.132359	0.00145632	0.143444	0.00165186	0.11441	0.00133095	0.123681	0.00137574	0.149057	0.00185081	0.10564	0.00132444	0.118414	0.00170604	0.1385	0.00185441	0.101604	0.00121128
0.123	0.105924	0.000759239	0.145227	0.00104566	0.120445	0.000829696	0.13244	0.00143761	0.142378	0.00164809	0.114213	0.00131259	0.124114	0.00138394	0.14876	0.00185028	0.106515	0.00132527	0.118767	0.00171596	0.137562	0.00184043	0.101707	0.00121171
0.124	0.105692	0.000764497	0.144368	0.00103704	0.12042	0.000834746	0.132678	0.00142154	0.141229	0.00163994	0.114122	0.00129496	0.12464	0.00139073	0.148392	0.0018503	0.10765	0.00132787	0.119229	0.00171977	0.136668	0.00183265	0.101896	0.00121375
0.125	0.105499	0.000770043	0.143567	0.00103029	0.120334	0.000838768	0.133125	0.0014096	0.140032	0.0016273	0.114183	0.00127968	0.125221	0.00139551	0.147952	0.00184995	0.108959	0.00133164	0.119757	0.00171599	0.135834	0.00183137	0.102184	0.00121752
0.126	0.105361	0.000775943	0.142803	0.00102487	0.120196	0.000841761	0.133816	0.00140266	0.13882	0.00161038	0.114437	0.00126823	0.125817	0.00139815	0.147448	0.00184853	0.110349	0.00133597	0.120309	0.00170422	0.13507	0.00183628	0.10257	0.00122313
0.127	0.10529	0.000782459	0.142048	0.00102027	0.120021	0.000843907	0.134754	0.00140073	0.137624	0.00158989	0.114913	0.00126167	0.126395	0.00139892	0.146902	0.00184578	0.111725	0.00134027	0.120849	0.00168529	0.134372	0.0018464	0.103041	0.00123083
0.128	0.105286	0.000789944	0.141279	0.0010161	0.119817	0.000845477	0.135925	0.00140331	0.136472	0.00156693	0.115624	0.00126043	0.126928	0.00139832	0.146335	0.00184197	0.113001	0.00134388	0.121359	0.00166146	0.133733	0.00186025	0.103572	0.00124088
0.129	0.105338	0.000798698	0.14048	0.00101221	0.119595	0.000846769	0.137283	0.0014095	0.135388	0.00154288	0.116564	0.00126436	0.127396	0.00139696	0.145777	0.00183795	0.114104	0.00134618	0.121821	0.00163604	0.133139	0.00187612	0.104128	0.00125357
0.13	0.105427	0.000808746	0.139647	0.00100862	0.119355	0.000847958	0.138763	0.00141818	0.134395	0.0015193	0.117701	0.00127264	0.127787	0.00139521	0.145259	0.00183497	0.114979	0.00134669	0.122232	0.00161294	0.132577	0.00189213	0.104671	0.00126919
0.131	0.105533	0.000819818	0.138786	0.00100548	0.119098	0.000849091	0.14029	0.00142844	0.133514	0.00149758	0.118989	0.00128411	0.128094	0.00139316	0.1448	0.00183445	0.115595	0.00134523	0.122591	0.00159588	0.132042	0.00190646	0.105156	0.00128787
0.132	0.105628	0.000831104	0.137915	0.00100292	0.118818	0.000850073	0.141779	0.00143952	0.132759	0.00147873	0.120356	0.00129734	0.128315	0.00139068	0.144415	0.00183756	0.115943	0.00134187	0.122908	0.00158793	0.13154	0.00191748	0.105548	0.00130964
0.133	0.105692	0.000841576	0.137059	0.00100099	0.118505	0.000850719	0.143156	0.00145099	0.13214	0.00146337	0.121725	0.00131078	0.128446	0.00138738	0.144102	0.00184499	0.116035	0.00133705	0.12319	0.00159059	0.131088	0.00192401	0.105812	0.00133419
0.134	0.105709	0.000850062	0.136247	0.000999704	0.11815	0.000850835	0.144352	0.00146262	0.131652	0.00145144	0.123014	0.00132303	0.128485	0.00138288	0.143848	0.00185686	0.115902	0.00133139	0.123447	0.0016039	0.13071	0.00192529	0.105919	0.00136084
0.135	0.105669	0.000855548	0.135512	0.000998952	0.11774	0.000850295	0.145322	0.00147435	0.131286	0.00144237	0.12415	0.00133302	0.128425	0.00137679	0.143631	0.00187259	0.115581	0.00132559	0.123696	0.00162671	0.130436	0.00192141	0.105845	0.00138842
0.136	0.105575	0.000857335	0.134882	0.000998633	0.117269	0.000849065	0.146046	0.00148616	0.13102	0.00143515	0.125071	0.00134006	0.128261	0.00136872	0.143419	0.00189106	0.115121	0.00132025	0.123951	0.00165684	0.13031	0.00191338	0.105571	0.00141526
0.137	0.105432	0.000855168	0.134384	0.0009987	0.11673	0.000847214	0.146528	0.00149801	0.130815	0.0014285	0.12574	0.0013441	0.127987	0.00135843	0.143179	0.00191061	0.114567	0.00131575	0.124228	0.00169184	0.130361	0.00190288	0.105088	0.00143936
0.138	0.105253	0.000849236	0.13404	0.000999198	0.116124	0.000844861	0.146802	0.00150977	0.130639	0.00142124	0.126144	0.00134571	0.127599	0.00134575	0.14288	0.00192942	0.113959	0.00131202	0.124543	0.00172913	0.130618	0.00189227	0.104395	0.00145864
0.139	0.105058	0.00084006	0.133863	0.00100027	0.115457	0.000842188	0.146916	0.00152133	0.130448	0.00141233	0.126287	0.00134596	0.127102	0.00133063	0.142498	0.00194557	0.113328	0.00130881	0.124912	0.00176624	0.131091	0.00188402	0.1035	0.0014711
0.14	0.104868	0.000828381	0.133862	0.00100208	0.114741	0.000839318	0.146947	0.00153283	0.130203	0.00140112	0.126199	0.0013463	0.126513	0.00131338	0.142016	0.00195738	0.112693	0.00130566	0.125345	0.00180102	0.131771	0.00188027	0.102428	0.00147531
0.141	0.104705	0.00081503	0.134034	0.0010048	0.113993	0.000836391	0.146971	0.00154447	0.129877	0.00138748	0.125923	0.00134828	0.125856	0.00129447	0.141428	0.00196351	0.112066	0.00130207	0.125849	0.0018314	0.13263	0.00188241	0.101213	0.00147058
0.142	0.10459	0.000800818	0.134369	0.00100846	0.113234	0.000833473	0.147065	0.00155682	0.129456	0.00137174	0.125511	0.00135317	0.125161	0.00127482	0.140733	0.00196299	0.111455	0.00129769	0.126427	0.00185571	0.13362	0.00189077	0.0999083	0.00145717
0.143	0.104546	0.000786507	0.134853	0.00101296	0.112486	0.000830609	0.1473	0.00157063	0.128938	0.00135471	0.125017	0.00136165	0.124475	0.00125567	0.139941	0.00195556	0.110862	0.00129234	0.127071	0.00187266	0.134675	0.0019045	0.0985816	0.00143636
0.144	0.104588	0.0007728	0.135463	0.00101804	0.111775	0.000827815	0.147728	0.00158664	0.128339	0.00133762	0.12449	0.00137372	0.12384	0.00123832	0.139073	0.00194144	0.110295	0.00128611	0.12777	0.0018816	0.135722	0.00192187	0.0973111	0.00141032
0.145	0.10473	0.000760315	0.136172	0.00102337	0.111126	0.000825087	0.148376	0.00160517	0.127685	0.0013218	0.123975	0.00138871	0.123302	0.00122403	0.13816	0.00192141	0.109762	0.0012793	0.12851	0.00188259	0.136679	0.00194064	0.0961803	0.00138173
0.146	0.104978	0.000749594	0.136949	0.00102868	0.110559	0.000822383	0.149242	0.00162597	0.127019	0.00130862	0.123514	0.00140554	0.122899	0.00121381	0.137237	0.00189661	0.109277	0.00127223	0.129276	0.00187654	0.137475	0.00195844	0.0952729	0.00135348
0.147	0.105333	0.000741052	0.137762	0.00103385	0.110093	0.000819598	0.150305	0.00164812	0.126383	0.00129911	0.123144	0.00142297	0.122658	0.00120813	0.136347	0.0018686	0.108864	0.00126537	0.130057	0.00186515	0.138054	0.0019731	0.0946638	0.00132819
0.148	0.10579	0.000734961	0.138582	0.00103904	0.109745	0.000816603	0.151519	0.00167004	0.125822	0.00129397	0.122891	0.00143986	0.122597	0.00120696	0.135542	0.00183906	0.108545	0.00125902	0.130848	0.00185071	0.138376	0.00198289	0.0944096	0.00130766
0.149	0.106335	0.000731337	0.139379	0.00104465	0.109524	0.000813233	0.152823	0.00168984	0.125376	0.00129337	0.122783	0.00145548	0.122718	0.00120984	0.134869	0.00180983	0.108351	0.00125352	0.131645	0.00183575	0.138419	0.00198658	0.0945468	0.00129279
0.15	0.106945	0.000729991	0.140124	0.00105122	0.109436	0.00080936	0.15415	0.0017058	0.125075	0.00129712	0.122836	0.00146934	0.123016	0.0012161	0.134375	0.00178256	0.108303	0.00124921	0.132444	0.00182272	0.138184	0.00198353	0.0950829	0.00128338
0.151	0.107598	0.000730548	0.140794	0.00105936	0.10948	0.00080497	0.155433	0.00171665	0.124937	0.00130467	0.123055	0.00148127	0.123479	0.00122493	0.134094	0.00175871	0.10842	0.00124655	0.133255	0.00181367	0.137693	0.00197368	0.095999	0.00127842
0.152	0.108265	0.00073249	0.14137	0.00106948	0.109653	0.000800181	0.156615	0.00172197	0.124966	0.00131538	0.123438	0.00149118	0.124086	0.00123553	0.134047	0.00173932	0.10871	0.00124612	0.134081	0.00181011	0.136971	0.00195739	0.0972511	0.00127648
0.153	0.108926	0.000735312	0.141832	0.00108156	0.109943	0.000795278	0.157648	0.00172212	0.125145	0.00132854	0.123965	0.00149887	0.124822	0.00124726	0.134232	0.00172493	0.109167	0.00124859	0.134931	0.00181283	0.136064	0.00193551	0.0987755	0.001276
0.154	0.109557	0.000738509	0.142162	0.00109506	0.110338	0.000790704	0.158493	0.00171804	0.125448	0.00134347	0.124603	0.00150397	0.12567	0.00125944	0.13463	0.00171544	0.10977	0.00125458	0.13581	0.00182198	0.135012	0.00190904	0.100496	0.00127571
0.155	0.110152	0.000741743	0.142349	0.00110892	0.11082	0.000786891	0.159135	0.0017111	0.125834	0.00135948	0.125309	0.00150587	0.126621	0.00127149	0.1352	0.0017103	0.110491	0.00126438	0.136722	0.00183722	0.133865	0.00187915	0.102331	0.00127476
0.156	0.110714	0.000744863	0.142376	0.00112164	0.111372	0.000784288	0.159554	0.0017026	0.126259	0.00137595	0.126029	0.00150388	0.127673	0.00128291	0.135877	0.00170847	0.111292	0.0012779	0.137671	0.00185774	0.132665	0.00184702	0.104201	0.00127278
0.157	0.111257	0.000747932	0.142237	0.00113162	0.111978	0.000783217	0.159748	0.00169351	0.126668	0.0013921	0.126706	0.00149731	0.128832	0.00129326	0.136593	0.00170882	0.112135	0.00129458	0.138653	0.00188225	0.131457	0.00181367	0.106035	0.00126996
0.158	0.111813	0.000751228	0.141925	0.00113734	0.112623	0.000783849	0.159714	0.00168441	0.127017	0.00140729	0.127287	0.00148576	0.130105	0.00130244	0.137269	0.00171014	0.112985	0.00131362	0.139659	0.00190919	0.130285	0.00178008	0.10778	0.00126692
0.159	0.112421	0.000755162	0.141436	0.00113767	0.113299	0.000786262	0.159458	0.0016755	0.127265	0.00142094	0.127728	0.00146918	0.131512	0.00131081	0.137836	0.00171145	0.113815	0.00133413	0.140674	0.00193675	0.129192	0.00174716	0.109394	0.00126439
0.16	0.113126	0.000760299	0.140773	0.00113202	0.113996	0.000790431	0.158989	0.00166667	0.127388	0.00143274	0.128	0.00144816	0.133059	0.00131907	0.138234	0.00171192	0.11461	0.00135544	0.141675	0.00196301	0.128219	0.00171583	0.110856	0.00126323
0.161	0.113974	0.000767244	0.139944	0.00112043	0.114713	0.000796266	0.158321	0.00165769	0.127373	0.00144259	0.128091	0.00142371	0.134753	0.00132835	0.138422	0.00171104	0.11536	0.00137715	0.142629	0.00198618	0.127401	0.00168707	0.11216	0.00126402
0.162	0.115004	0.000776505	0.138964	0.00110352	0.115449	0.000803643	0.157483	0.00164833	0.127222	0.00145078	0.128001	0.00139736	0.136585	0.00134007	0.13838	0.00170847	0.116068	0.0013991	0.143495	0.00200468	0.126767	0.00166203	0.113312	0.00126711
0.163	0.11624	0.000788345	0.137853	0.0010824	0.116204	0.000812312	0.156515	0.00163839	0.126951	0.00145781	0.127743	0.00137084	0.138538	0.00135561	0.138113	0.00170419	0.116736	0.00142109	0.144224	0.00201751	0.126334	0.00164181	0.114328	0.00127258
0.164	0.117689	0.000802702	0.136636	0.00105846	0.116974	0.000821915	0.155465	0.00162759	0.126585	0.00146428	0.127346	0.00134601	0.14058	0.00137606	0.137647	0.00169836	0.117359	0.00144268	0.144766	0.00202421	0.126109	0.00162733	0.115221	0.00128029
0.165	0.119339	0.00081915	0.135342	0.00103324	0.117755	0.000831978	0.154396	0.00161569	0.126155	0.00147071	0.126842	0.00132449	0.142665	0.00140188	0.137025	0.00169136	0.11793	0.00146291	0.14507	0.0020249	0.126081	0.00161905	0.116006	0.00129004
0.166	0.121153	0.000836858	0.134001	0.00100817	0.118538	0.000841918	0.153379	0.00160246	0.125698	0.00147744	0.126265	0.00130748	0.144735	0.00143279	0.136295	0.0016836	0.118432	0.00148039	0.145092	0.00202007	0.126223	0.00161683	0.116694	0.00130168
0.167	0.123082	0.000854741	0.132638	0.000984482	0.119311	0.000851123	0.152479	0.00158762	0.125245	0.00148447	0.125653	0.00129561	0.146738	0.00146782	0.135506	0.00167562	0.118841	0.00149339	0.1448	0.00201049	0.126499	0.00161996	0.117281	0.00131513
0.168	0.125064	0.000871562	0.131278	0.000963077	0.120057	0.000859077	0.151759	0.00157115	0.124827	0.00149165	0.125036	0.00128898	0.148623	0.00150554	0.134703	0.00166774	0.119129	0.00150027	0.144182	0.00199678	0.126859	0.00162723	0.117759	0.00133021
0.169	0.127035	0.000886146	0.12994	0.000944485	0.120757	0.000865369	0.151269	0.00155328	0.12447	0.00149868	0.124444	0.00128725	0.150346	0.00154424	0.133916	0.00166004	0.119274	0.00149991	0.14325	0.00197947	0.127255	0.00163734	0.11811	0.00134648
0.17	0.128932	0.000897521	0.128642	0.000928906	0.121391	0.000869823	0.151038	0.00153445	0.124197	0.0015053	0.123898	0.00128981	0.15189	0.00158231	0.133161	0.00165229	0.11926	0.00149203	0.142042	0.00195899	0.127639	0.00164904	0.118311	0.0013632
0.171	0.130707	0.000905034	0.127395	0.000916227	0.121938	0.000872477	0.151072	0.00151526	0.124023	0.00151127	0.12342	0.00129604	0.153247	0.00161819	0.132441	0.00164403	0.119086	0.00147736	0.140621	0.00193565	0.127982	0.00166152	0.11834	0.00137927
0.172	0.132323	0.000908422	0.12621	0.000906127	0.122378	0.000873559	0.151357	0.00149624	0.123965	0.0015165	0.123024	0.00130535	0.154436	0.00165068	0.131741	0.00163463	0.118771	0.00145767	0.139081	0.00190998	0.128266	0.00167432	0.118181	0.00139337
0.173	0.133761	0.000907863	0.125099	0.000898197	0.122695	0.000873399	0.151857	0.00147776	0.124029	0.00152082	0.122713	0.00131715	0.155491	0.00167892	0.131046	0.00162351	0.118345	0.00143535	0.137529	0.00188281	0.128502	0.00168745	0.117824	0.00140421
0.174	0.135017	0.000903882	0.124074	0.000892053	0.122877	0.00087242	0.152527	0.00145986	0.124221	0.00152404	0.122494	0.00133086	0.15646	0.00170235	0.130338	0.00161034	0.117849	0.00141308	0.136085	0.00185525	0.128715	0.00170113	0.117278	0.00141096
0.175	0.136104	0.00089731	0.123152	0.000887408	0.122917	0.000871014	0.153311	0.00144233	0.124541	0.00152593	0.122365	0.00134577	0.157397	0.00172075	0.129602	0.00159503	0.117325	0.00139325	0.134866	0.00182864	0.128952	0.00171571	0.116571	0.00141343
0.176	0.13704	0.000889066	0.122356	0.000884108	0.122814	0.000869504	0.154161	0.00142485	0.124979	0.00152623	0.12232	0.00136094	0.158351	0.00173433	0.128834	0.0015779	0.116814	0.00137762	0.133972	0.0018044	0.129275	0.00173152	0.115744	0.00141235
0.177	0.137854	0.000880141	0.121703	0.000882117	0.122578	0.00086811	0.155033	0.00140722	0.125522	0.00152473	0.122351	0.00137539	0.159372	0.00174366	0.128043	0.0015596	0.116347	0.00136697	0.133481	0.00178397	0.129744	0.00174857	0.11485	0.00140934
0.178	0.138574	0.000871375	0.121215	0.000881445	0.122225	0.000866958	0.155904	0.00138978	0.126149	0.0015214	0.12245	0.00138803	0.160492	0.00174962	0.127244	0.001541	0.115938	0.00136102	0.133435	0.0017686	0.130416	0.00176678	0.113953	0.00140668
0.179	0.139226	0.000863458	0.120908	0.000882035	0.121779	0.000866062	0.156762	0.00137337	0.126829	0.00151644	0.122604	0.00139795	0.161728	0.0017534	0.126464	0.00152307	0.115585	0.00135866	0.133832	0.00175922	0.13133	0.00178566	0.113117	0.0014067
0.18	0.139838	0.000856883	0.120787	0.000883709	0.121273	0.000865366	0.15761	0.00135949	0.127527	0.00151038	0.122801	0.00140455	0.163079	0.0017562	0.125737	0.00150691	0.115277	0.00135832	0.134629	0.00175636	0.132497	0.00180451	0.112396	0.00141127
0.181	0.140431	0.000852015	0.120852	0.000886126	0.120739	0.000864744	0.158463	0.00135001	0.128202	0.00150389	0.123029	0.00140762	0.164533	0.00175921	0.125097	0.00149351	0.114986	0.00135832	0.135743	0.00176011	0.133905	0.00182239	0.111834	0.0014212
0.182	0.141022	0.0008491	0.121084	0.000888874	0.120212	0.000864053	0.159342	0.0013469	0.128813	0.0014978	0.123278	0.00140743	0.166057	0.00176336	0.124578	0.0014837	0.114685	0.00135732	0.13707	0.00176983	0.135507	0.00183818	0.111456	0.00143595
0.183	0.141627	0.000848377	0.121455	0.000891483	0.119721	0.000863116	0.160264	0.0013516	0.129322	0.00149283	0.123532	0.00140461	0.16761	0.00176923	0.124209	0.00147817	0.11435	0.00135468	0.138486	0.00178431	0.13724	0.00185079	0.111266	0.00145376
0.184	0.142259	0.000850082	0.121921	0.000893539	0.119285	0.000861772	0.161248	0.00136481	0.129694	0.00148958	0.123778	0.00140004	0.169145	0.00177708	0.124016	0.00147731	0.113955	0.0013505	0.139879	0.00180175	0.139013	0.00185909	0.111254	0.00147208
0.185	0.142924	0.000854436	0.122433	0.000894818	0.118916	0.000859862	0.162298	0.00138628	0.129914	0.00148845	0.124001	0.00139476	0.170616	0.00178698	0.124016	0.00148133	0.113491	0.00134564	0.141145	0.00182025	0.140738	0.00186232	0.111387	0.00148825
0.186	0.143633	0.00086162	0.122936	0.000895216	0.118609	0.000857203	0.163417	0.00141485	0.129971	0.00148954	0.124185	0.00138968	0.171976	0.00179891	0.124217	0.00149008	0.112957	0.00134142	0.142217	0.00183813	0.142325	0.00186011	0.11163	0.00149996
0.187	0.144388	0.000871655	0.123377	0.00089482	0.118352	0.000853682	0.164595	0.00144875	0.129879	0.00149282	0.124319	0.00138553	0.173189	0.00181294	0.124617	0.00150316	0.112362	0.00133912	0.143066	0.00185414	0.143696	0.00185272	0.111943	0.00150584
0.188	0.145199	0.000884413	0.123714	0.000893815	0.118122	0.000849153	0.16581	0.00148593	0.129659	0.0014982	0.12439	0.0013827	0.174228	0.00182921	0.1252	0.00151981	0.111726	0.00133962	0.143707	0.00186779	0.144795	0.00184104	0.112286	0.00150544
0.189	0.146074	0.000899593	0.123911	0.000892464	0.117891	0.000843528	0.167043	0.00152447	0.129356	0.00150557	0.124396	0.00138125	0.175073	0.00184789	0.125933	0.00153901	0.111077	0.00134307	0.144185	0.00187922	0.145585	0.00182643	0.11263	0.00149936
0.19	0.147021	0.00091673	0.123954	0.000891103	0.117632	0.000836732	0.168261	0.0015627	0.129016	0.00151472	0.124342	0.001381	0.17572	0.00186902	0.126774	0.0015595	0.110447	0.00134877	0.144573	0.00188915	0.146056	0.00181049	0.112955	0.001489
0.191	0.148057	0.000935333	0.123841	0.000890082	0.117323	0.000828742	0.169434	0.00159923	0.12869	0.00152539	0.124236	0.00138166	0.176174	0.00189226	0.127659	0.00157976	0.109871	0.00135546	0.144963	0.00189856	0.146215	0.00179466	0.113257	0.00147623
0.192	0.149193	0.000954873	0.123586	0.000889804	0.11695	0.000819637	0.17053	0.00163295	0.128431	0.00153725	0.124093	0.00138294	0.176451	0.00191676	0.128519	0.0015983	0.109387	0.00136157	0.145437	0.0019084	0.14609	0.00177997	0.113539	0.00146313
0.193	0.150445	0.000974906	0.123217	0.000890695	0.116508	0.00080956	0.17152	0.00166289	0.128279	0.00154991	0.123937	0.00138474	0.17658	0.00194104	0.129276	0.00161362	0.109039	0.00136584	0.146064	0.00191939	0.145716	0.00176683	0.113815	0.00145158
0.194	0.151825	0.000995048	0.122764	0.00089309	0.116007	0.000798805	0.172376	0.0016881	0.128264	0.00156291	0.123781	0.0013871	0.176602	0.00196336	0.129864	0.00162448	0.108864	0.00136746	0.14689	0.00193204	0.145139	0.00175513	0.114107	0.0014432
0.195	0.153344	0.00101501	0.122265	0.000897201	0.115465	0.000787823	0.173082	0.00170773	0.128407	0.00157603	0.123646	0.00139032	0.176565	0.00198171	0.130227	0.00163007	0.108892	0.00136633	0.147925	0.00194646	0.144405	0.00174444	0.114433	0.00143902
0.196	0.155004	0.00103459	0.12175	0.000903022	0.114904	0.00077713	0.173633	0.00172104	0.128707	0.00158904	0.12354	0.00139471	0.176536	0.0019944	0.130326	0.0016299	0.109149	0.00136314	0.149157	0.00196259	0.143569	0.00173433	0.114811	0.00143966
0.197	0.156807	0.0010537	0.121245	0.000910316	0.114353	0.000767342	0.17404	0.00172765	0.129159	0.00160203	0.123468	0.00140054	0.176582	0.00200025	0.130159	0.00162416	0.109644	0.00135917	0.150543	0.00198018	0.142676	0.00172448	0.115248	0.00144526
0.198	0.158741	0.00107229	0.120767	0.000918605	0.113837	0.000759024	0.174326	0.00172761	0.129744	0.00161513	0.123427	0.00140793	0.176782	0.00199883	0.129744	0.00161351	0.110366	0.00135601	0.152025	0.0019989	0.141777	0.00171495	0.115734	0.00145565
0.199	0.16079	0.00109035	0.120322	0.00092727	0.113373	0.000752631	0.174534	0.00172157	0.130443	0.00162849	0.12341	0.00141666	0.177209	0.00199054	0.12913	0.00159902	0.111286	0.00135517	0.153538	0.00201844	0.140917	0.00170598	0.116245	0.00147024
0.2	0.162929	0.00110791	0.11991	0.00093563	0.112976	0.000748465	0.174715	0.00171074	0.131226	0.00164208	0.12341	0.00142622	0.177928	0.00197655	0.128381	0.00158211	0.112352	0.00135769	0.155013	0.00203838	0.140146	0.00169805	0.116737	0.00148809
0.201	0.16513	0.00112503	0.119527	0.000943052	0.112646	0.000746549	0.174926	0.00169679	0.132067	0.00165562	0.12342	0.00143578	0.178986	0.00195867	0.127571	0.00156421	0.11349	0.00136381	0.156385	0.00205813	0.139503	0.00169157	0.117158	0.00150798
0.202	0.167365	0.00114177	0.119162	0.000948979	0.112376	0.000746759	0.175227	0.00168168	0.132941	0.00166859	0.123443	0.00144436	0.180408	0.00193897	0.126775	0.00154653	0.114614	0.00137293	0.157606	0.002077	0.139036	0.00168707	0.117441	0.00152834
0.203	0.169601	0.00115815	0.118806	0.000952989	0.112157	0.000748827	0.175665	0.00166723	0.13382	0.00168013	0.123488	0.00145094	0.182186	0.00191956	0.126055	0.00153004	0.115634	0.00138378	0.158629	0.0020939	0.138781	0.00168491	0.117523	0.00154752
0.204	0.171809	0.00117417	0.118455	0.000954813	0.111974	0.000752356	0.176276	0.00165489	0.134675	0.00168933	0.123575	0.00145472	0.18428	0.00190222	0.125461	0.0015152	0.116463	0.00139488	0.159422	0.0021076	0.138769	0.00168567	0.117346	0.0015639
0.205	0.173964	0.00118986	0.118103	0.000954297	0.111812	0.000756895	0.177071	0.00164563	0.13548	0.00169529	0.123729	0.00145515	0.186611	0.00188824	0.125018	0.00150209	0.117033	0.00140489	0.159973	0.00211696	0.139018	0.00169005	0.116869	0.00157611
0.206	0.17605	0.00120526	0.117753	0.000951448	0.111661	0.000761987	0.178043	0.00163964	0.136212	0.00169737	0.123973	0.00145217	0.189079	0.00187813	0.124734	0.00149052	0.117303	0.00141301	0.160281	0.00212098	0.139533	0.00169891	0.116079	0.00158319
0.207	0.178057	0.00122047	0.117407	0.000946425	0.111513	0.000767144	0.179161	0.00163653	0.136842	0.00169508	0.124332	0.00144626	0.191555	0.00187177	0.1246	0.00148017	0.117261	0.00141902	0.160359	0.00211925	0.140292	0.00171297	0.114989	0.00158466
0.208	0.179985	0.00123562	0.117072	0.000939519	0.11137	0.000771941	0.18038	0.00163546	0.137348	0.00168817	0.124819	0.0014383	0.193901	0.00186829	0.124591	0.00147078	0.11693	0.00142329	0.160253	0.00211225	0.141248	0.00173257	0.113646	0.00158057
0.209	0.181847	0.00125092	0.116755	0.000931223	0.111234	0.000776027	0.181643	0.00163533	0.137711	0.00167665	0.12544	0.00142958	0.19598	0.00186651	0.124676	0.00146213	0.116369	0.00142649	0.160025	0.00210129	0.142327	0.00175723	0.112124	0.00157136
0.21	0.183663	0.00126659	0.11646	0.000922112	0.111111	0.00077921	0.182886	0.00163504	0.137917	0.0016606	0.126179	0.00142141	0.197669	0.00186515	0.124821	0.00145413	0.115664	0.00142934	0.159755	0.00208841	0.143425	0.0017854	0.110515	0.00155781
0.211	0.185463	0.00128284	0.11619	0.00091284	0.111011	0.000781496	0.184051	0.00163374	0.137958	0.00164023	0.127011	0.00141489	0.198862	0.00186308	0.124989	0.00144668	0.11491	0.00143226	0.159545	0.00207596	0.144417	0.00181442	0.108926	0.00154104
0.212	0.18729	0.00129984	0.115943	0.000904047	0.110938	0.000783051	0.185085	0.00163088	0.137831	0.00161582	0.127898	0.00141071	0.199498	0.00185937	0.125153	0.00143959	0.114212	0.00143527	0.159505	0.00206599	0.145171	0.00184108	0.10746	0.00152237
0.213	0.189185	0.00131762	0.115715	0.000896259	0.1109	0.000784201	0.185943	0.00162624	0.137544	0.0015879	0.128792	0.00140894	0.199545	0.00185348	0.125285	0.00143269	0.113658	0.00143797	0.159733	0.00205987	0.145559	0.00186183	0.106202	0.00150323
0.214	0.191195	0.00133606	0.115495	0.000889825	0.110893	0.000785275	0.186598	0.00161992	0.137106	0.00155723	0.129639	0.00140907	0.199025	0.00184527	0.125369	0.00142585	0.113324	0.00143964	0.160322	0.00205797	0.145471	0.00187369	0.105214	0.00148504
0.215	0.19337	0.00135491	0.115275	0.000884901	0.110917	0.000786524	0.187037	0.00161232	0.136532	0.00152494	0.130394	0.00141016	0.197998	0.00183476	0.125394	0.00141919	0.113255	0.00143939	0.161342	0.00205972	0.144839	0.00187468	0.104523	0.00146897
0.216	0.19575	0.00137374	0.115043	0.000881435	0.110964	0.000788	0.187263	0.00160382	0.135843	0.00149252	0.131018	0.00141116	0.196561	0.00182215	0.125358	0.00141316	0.113463	0.00143633	0.162831	0.00206384	0.143639	0.00186418	0.10412	0.00145578
0.217	0.198363	0.00139204	0.11479	0.00087926	0.111029	0.000789515	0.187291	0.0015948	0.135059	0.00146174	0.131484	0.00141103	0.194843	0.00180787	0.125265	0.00140855	0.113931	0.00142984	0.164799	0.00206904	0.141902	0.00184308	0.103964	0.00144559
0.218	0.201231	0.00140931	0.114511	0.000878142	0.111105	0.000790664	0.187148	0.00158553	0.134206	0.00143428	0.13178	0.00140901	0.192989	0.00179249	0.125123	0.00140642	0.114615	0.00141968	0.167226	0.00207443	0.139714	0.00181378	0.103987	0.00143783
0.219	0.204356	0.00142515	0.114204	0.000877873	0.111187	0.0007909	0.186877	0.00157636	0.133304	0.0014116	0.131919	0.00140486	0.191153	0.00177666	0.12494	0.0014078	0.11545	0.00140614	0.170056	0.00207973	0.137197	0.00177956	0.104112	0.00143129
0.22	0.207718	0.0014394	0.113873	0.000878346	0.111272	0.000789768	0.18653	0.00156774	0.132381	0.0013946	0.131925	0.00139864	0.189474	0.00176096	0.124728	0.00141346	0.116359	0.00139004	0.173223	0.00208541	0.134508	0.00174436	0.104258	0.00142451
0.221	0.211282	0.00145208	0.113523	0.000879528	0.11136	0.000786974	0.186163	0.00156038	0.131457	0.00138348	0.131839	0.00139098	0.188077	0.00174601	0.124493	0.00142362	0.117263	0.00137265	0.17664	0.00209234	0.131815	0.00171186	0.104364	0.00141614
0.222	0.214994	0.00146347	0.113162	0.000881408	0.111451	0.0007825	0.185835	0.0015552	0.130553	0.00137769	0.131711	0.00138286	0.18705	0.00173213	0.124238	0.00143783	0.118087	0.00135538	0.18021	0.00210142	0.129276	0.00168498	0.104384	0.00140523
0.223	0.218779	0.00147391	0.112802	0.000883992	0.111548	0.000776633	0.185606	0.00155329	0.129692	0.0013762	0.1316	0.00137559	0.186447	0.00171959	0.123963	0.00145491	0.118772	0.00133973	0.183846	0.00211312	0.127027	0.00166536	0.104309	0.0013916
0.224	0.222554	0.00148377	0.112451	0.000887185	0.111653	0.000769921	0.185531	0.00155553	0.128887	0.00137754	0.131555	0.00137071	0.186284	0.00170856	0.12366	0.00147336	0.119271	0.00132667	0.187455	0.00212719	0.125165	0.00165324	0.104155	0.00137587
0.225	0.226228	0.00149329	0.112117	0.000890824	0.111766	0.000762998	0.185657	0.00156236	0.128153	0.00138014	0.131617	0.00136975	0.186535	0.00169914	0.123328	0.00149148	0.119552	0.00131664	0.19096	0.00214253	0.123743	0.00164774	0.103963	0.00135933
0.226	0.229716	0.00150251	0.111809	0.00089473	0.111883	0.000756475	0.186026	0.00157361	0.127496	0.0013825	0.131813	0.00137409	0.187146	0.00169163	0.122967	0.00150779	0.119606	0.0013094	0.194309	0.00215766	0.122776	0.0016472	0.103787	0.00134368
0.227	0.232938	0.00151128	0.11153	0.000898772	0.112	0.000750805	0.186666	0.0015885	0.126922	0.0013833	0.132152	0.00138456	0.18804	0.00168653	0.122586	0.00152118	0.119433	0.00130405	0.197465	0.00217105	0.122233	0.00164969	0.103683	0.0013306
0.228	0.235831	0.00151922	0.111284	0.000902964	0.112114	0.000746286	0.187597	0.00160589	0.126427	0.00138155	0.132619	0.00140143	0.18913	0.00168455	0.122203	0.0015311	0.11905	0.00129937	0.200429	0.00218175	0.122057	0.00165345	0.103694	0.00132146
0.229	0.238355	0.00152593	0.11107	0.000907481	0.112222	0.00074306	0.188831	0.00162465	0.126007	0.00137674	0.133189	0.00142427	0.190326	0.00168649	0.121849	0.00153751	0.118481	0.00129407	0.203223	0.00218969	0.122175	0.00165715	0.103842	0.00131689
0.23	0.240498	0.00153106	0.110887	0.000912603	0.112327	0.000741203	0.190364	0.00164387	0.125659	0.0013689	0.133823	0.00145215	0.19155	0.00169302	0.12156	0.00154076	0.117761	0.00128704	0.205901	0.00219592	0.122505	0.00165997	0.104129	0.00131683
0.231	0.242269	0.00153439	0.110728	0.000918571	0.112439	0.000740862	0.192184	0.00166304	0.125375	0.0013586	0.13448	0.00148381	0.19273	0.00170453	0.121377	0.00154137	0.116927	0.00127757	0.208534	0.00220231	0.122967	0.00166159	0.104523	0.0013205
0.232	0.243706	0.00153598	0.110588	0.000925476	0.112577	0.000742322	0.194266	0.00168191	0.125153	0.00134699	0.135125	0.0015179	0.193822	0.00172077	0.121335	0.00153997	0.116024	0.00126546	0.2112	0.00221107	0.123498	0.0016622	0.104975	0.0013267
0.233	0.24486	0.00153608	0.110458	0.000933087	0.112762	0.000745951	0.196566	0.00170028	0.124994	0.00133568	0.135728	0.00155314	0.194791	0.00174074	0.121459	0.00153697	0.115105	0.00125084	0.21397	0.00222415	0.124044	0.00166219	0.105416	0.00133401
0.234	0.245794	0.00153511	0.110331	0.000940837	0.113022	0.000752123	0.199024	0.00171773	0.124902	0.00132655	0.136274	0.00158841	0.195623	0.00176278	0.121757	0.00153277	0.11422	0.0012343	0.216896	0.0022428	0.124569	0.00166209	0.105782	0.00134118
0.235	0.246572	0.00153359	0.110201	0.000947949	0.113378	0.000761036	0.201565	0.00173353	0.124887	0.00132134	0.136759	0.00162266	0.196317	0.00178467	0.12222	0.0015274	0.113426	0.00121668	0.219997	0.00226717	0.125051	0.00166234	0.106006	0.00134719
0.236	0.247253	0.001532	0.110068	0.000953626	0.113849	0.000772617	0.204112	0.00174656	0.124951	0.00132134	0.137188	0.00165488	0.196895	0.00180413	0.122819	0.00152078	0.112777	0.00119884	0.223247	0.00229623	0.125476	0.00166332	0.106043	0.00135152
0.237	0.247887	0.00153076	0.109937	0.000957217	0.114439	0.000786408	0.206577	0.00175567	0.125098	0.00132715	0.137563	0.00168393	0.197386	0.00181912	0.123509	0.0015127	0.112317	0.00118176	0.226581	0.00232816	0.125837	0.00166515	0.105867	0.00135402
0.238	0.248505	0.00153013	0.109818	0.000958427	0.11514	0.000801597	0.208878	0.00175974	0.125322	0.00133843	0.137888	0.00170859	0.197832	0.00182847	0.124234	0.00150288	0.112084	0.00116638	0.2299	0.00236076	0.126126	0.00166769	0.105481	0.00135491
0.239	0.249123	0.00153022	0.109732	0.000957357	0.115929	0.000817193	0.210945	0.00175815	0.125614	0.00135402	0.138159	0.00172755	0.198287	0.00183192	0.124939	0.00149122	0.112097	0.00115353	0.233075	0.00239175	0.126335	0.00167069	0.104911	0.00135482
0.24	0.249744	0.00153112	0.109701	0.000954525	0.116772	0.000832152	0.212735	0.00175108	0.125951	0.00137211	0.138356	0.00173963	0.198808	0.00183027	0.125573	0.00147782	0.112361	0.00114396	0.23597	0.00241931	0.12645	0.00167374	0.104209	0.00135452
0.241	0.250364	0.00153285	0.109747	0.000950701	0.117632	0.000845567	0.214227	0.00173948	0.126307	0.00139058	0.138458	0.00174394	0.199463	0.00182507	0.126097	0.00146304	0.112856	0.00113813	0.23847	0.00244237	0.126458	0.00167632	0.103444	0.00135498
0.242	0.250967	0.00153542	0.109895	0.000946817	0.118465	0.000856704	0.215432	0.00172497	0.126645	0.00140729	0.138442	0.00174021	0.200321	0.0018185	0.126485	0.00144758	0.113544	0.00113632	0.240478	0.00246058	0.126339	0.0016778	0.102696	0.00135705
0.243	0.251538	0.00153886	0.110157	0.00094374	0.119239	0.000865175	0.216378	0.00170953	0.126934	0.00142051	0.138284	0.00172872	0.201439	0.00181267	0.126728	0.00143228	0.114373	0.0011385	0.241946	0.00247446	0.12608	0.00167758	0.102043	0.00136156
0.244	0.252069	0.00154315	0.110539	0.000942141	0.119934	0.000870899	0.217113	0.00169513	0.127142	0.00142901	0.13798	0.00171054	0.20287	0.00180922	0.126833	0.00141801	0.115275	0.00114454	0.24287	0.0024851	0.125675	0.00167517	0.10156	0.00136904
0.245	0.252555	0.00154819	0.111031	0.000942396	0.120543	0.000874021	0.217694	0.00168342	0.127243	0.00143225	0.137545	0.00168728	0.204647	0.00180913	0.126812	0.0014055	0.116184	0.00115421	0.243302	0.00249411	0.125131	0.00167027	0.101304	0.00137961
0.246	0.253002	0.00155376	0.111613	0.000944476	0.121074	0.000874869	0.218178	0.00167553	0.127221	0.00143032	0.137016	0.00166099	0.206785	0.00181259	0.126688	0.00139527	0.117027	0.00116725	0.243338	0.00250317	0.124461	0.00166279	0.10131	0.00139306
0.247	0.253428	0.00155953	0.112253	0.000948012	0.121548	0.000873897	0.218614	0.00167198	0.127065	0.00142386	0.136454	0.00163379	0.209274	0.00181932	0.126481	0.00138756	0.117747	0.00118348	0.243101	0.00251379	0.123696	0.00165309	0.101592	0.00140879
0.248	0.253861	0.00156515	0.112908	0.000952295	0.121994	0.000871602	0.21905	0.00167298	0.12678	0.00141384	0.13594	0.00160777	0.212086	0.00182904	0.12621	0.00138248	0.118291	0.0012026	0.242738	0.00252704	0.122874	0.00164169	0.102128	0.00142581
0.249	0.254333	0.00157019	0.113534	0.00095646	0.122442	0.000868526	0.219516	0.00167842	0.126373	0.00140146	0.135556	0.00158467	0.215169	0.00184181	0.125888	0.00138	0.118621	0.00122412	0.242391	0.00254336	0.122045	0.00162943	0.102877	0.00144309
0.25	0.254887	0.00157434	0.114089	0.00095966	0.122915	0.000865195	0.22004	0.00168818	0.125857	0.00138776	0.135387	0.00156584	0.218454	0.00185825	0.125524	0.0013801	0.118715	0.00124719	0.242188	0.00256256	0.121265	0.00161716	0.103775	0.00145956
0.251	0.255567	0.00157734	0.114536	0.000961144	0.123423	0.000862143	0.220649	0.00170208	0.125253	0.00137369	0.135498	0.00155218	0.221861	0.00187945	0.125121	0.00138265	0.118557	0.00127056	0.242236	0.00258373	0.120587	0.00160572	0.104746	0.00147432
0.252	0.256416	0.00157907	0.114849	0.000960427	0.123962	0.000859902	0.221371	0.0017198	0.124585	0.00135994	0.135925	0.00154413	0.2253	0.00190651	0.124675	0.00138745	0.118147	0.0012926	0.242608	0.00260556	0.120056	0.00159573	0.10571	0.00148664
0.253	0.257472	0.0015795	0.115014	0.000957381	0.124511	0.000858901	0.22225	0.00174083	0.123882	0.00134708	0.136676	0.00154171	0.228681	0.00194009	0.124181	0.00139418	0.117495	0.00131162	0.243346	0.00262644	0.119711	0.00158766	0.106598	0.00149611
0.254	0.258763	0.0015788	0.115031	0.000952146	0.125031	0.000859376	0.22333	0.00176431	0.123178	0.00133559	0.137721	0.00154448	0.231918	0.00197994	0.123633	0.00140246	0.116617	0.001326	0.244468	0.0026449	0.119578	0.00158174	0.10735	0.00150242
0.255	0.26031	0.00157721	0.114912	0.00094514	0.125472	0.000861301	0.224662	0.00178921	0.12251	0.00132604	0.138998	0.00155152	0.234942	0.00202471	0.123024	0.00141174	0.115538	0.00133446	0.245964	0.00266001	0.119668	0.00157795	0.107931	0.00150557
0.256	0.262125	0.00157511	0.114679	0.000936985	0.125774	0.000864377	0.2263	0.00181453	0.121921	0.001319	0.140421	0.0015615	0.237697	0.00207214	0.122349	0.00142145	0.11429	0.00133626	0.247806	0.00267143	0.119978	0.0015762	0.108329	0.00150561
0.257	0.2642	0.00157301	0.114363	0.000928357	0.125883	0.000868075	0.228294	0.00183942	0.121453	0.00131493	0.141891	0.00157288	0.240154	0.00211946	0.121609	0.00143092	0.112917	0.00133127	0.249962	0.00267978	0.120496	0.00157632	0.108544	0.00150267
0.258	0.266517	0.0015714	0.114	0.00091993	0.125746	0.000871759	0.230675	0.00186349	0.121144	0.00131391	0.143306	0.00158402	0.242314	0.00216411	0.120812	0.00143957	0.111466	0.00131984	0.252393	0.00268635	0.121195	0.00157795	0.1086	0.00149693
0.259	0.269053	0.00157083	0.113624	0.000912226	0.125329	0.000874877	0.233453	0.00188682	0.121022	0.00131555	0.144576	0.00159345	0.244201	0.00220397	0.11997	0.00144687	0.109993	0.0013028	0.255067	0.00269297	0.122048	0.00158086	0.108521	0.00148845
0.26	0.271767	0.00157164	0.11327	0.000905574	0.124615	0.000877025	0.236614	0.00190986	0.121107	0.00131889	0.145627	0.00159997	0.245865	0.00223787	0.119105	0.00145251	0.108556	0.00128133	0.257949	0.00270132	0.12302	0.00158462	0.108332	0.00147742
0.261	0.274613	0.00157396	0.112968	0.000900092	0.12361	0.00087801	0.240113	0.00193329	0.121397	0.00132251	0.146411	0.00160278	0.247377	0.00226558	0.118251	0.00145647	0.107218	0.00125697	0.261006	0.00271254	0.124072	0.00158888	0.108052	0.00146392
0.262	0.277545	0.0015776	0.112739	0.000895649	0.122345	0.000877869	0.243877	0.0019577	0.121879	0.00132489	0.146907	0.00160156	0.248807	0.00228772	0.117443	0.00145897	0.106038	0.00123147	0.264212	0.00272689	0.12517	0.00159329	0.107687	0.00144821
0.263	0.280502	0.00158202	0.112595	0.000891976	0.120867	0.000876753	0.247807	0.0019833	0.12252	0.00132483	0.147117	0.00159636	0.250233	0.0023055	0.11672	0.0014604	0.10507	0.00120682	0.267531	0.00274356	0.126276	0.00159754	0.10723	0.00143064
0.264	0.283437	0.00158651	0.112541	0.000888765	0.119246	0.000874849	0.251801	0.00200972	0.123281	0.00132184	0.147068	0.00158756	0.251718	0.00232044	0.116123	0.00146131	0.104357	0.00118511	0.270936	0.00276107	0.127357	0.0016013	0.106668	0.00141167
0.265	0.286303	0.00159036	0.112571	0.000885781	0.117552	0.000872317	0.255747	0.00203604	0.124119	0.00131635	0.146804	0.00157573	0.253314	0.00233396	0.115688	0.00146218	0.10393	0.00116846	0.274394	0.00277763	0.128379	0.00160423	0.105982	0.00139187
0.266	0.289058	0.00159299	0.112672	0.000882944	0.115867	0.000869231	0.259548	0.00206087	0.124993	0.00130968	0.146375	0.00156148	0.255046	0.00234713	0.11544	0.00146327	0.103802	0.00115871	0.277873	0.00279178	0.129314	0.00160596	0.105157	0.00137182
0.267	0.291682	0.00159428	0.112824	0.000880402	0.114265	0.000865597	0.26313	0.00208263	0.125871	0.00130371	0.145829	0.00154536	0.256921	0.00236047	0.115392	0.00146452	0.103967	0.00115716	0.281348	0.00280279	0.130139	0.00160616	0.104188	0.00135221
0.268	0.294159	0.00159447	0.113008	0.00087845	0.112815	0.000861349	0.266445	0.00209963	0.12673	0.00130049	0.145217	0.00152802	0.258933	0.00237386	0.115537	0.0014656	0.1044	0.0011643	0.284792	0.00281085	0.130826	0.00160458	0.103086	0.00133369
0.269	0.296496	0.00159422	0.113205	0.000877512	0.111572	0.000856447	0.269482	0.00211054	0.12757	0.00130173	0.144576	0.00150996	0.261062	0.00238664	0.115854	0.00146591	0.105058	0.00117953	0.288188	0.00281693	0.131359	0.00160117	0.10188	0.00131694
0.27	0.29871	0.00159441	0.113403	0.000877942	0.110573	0.000850879	0.27226	0.00211453	0.1284	0.00130828	0.143937	0.00149184	0.263291	0.0023977	0.116306	0.00146478	0.105884	0.00120118	0.291524	0.00282269	0.131725	0.00159615	0.100622	0.00130272
0.271	0.300831	0.00159602	0.113597	0.000879949	0.109842	0.000844739	0.274826	0.00211137	0.129235	0.00131999	0.143317	0.00147439	0.265602	0.00240583	0.116838	0.0014616	0.106804	0.00122661	0.29479	0.00282988	0.131919	0.00159003	0.0993732	0.00129168
0.272	0.302897	0.0015998	0.113795	0.000883526	0.109387	0.000838266	0.277239	0.00210167	0.130102	0.00133599	0.142726	0.0014585	0.267985	0.00240997	0.117392	0.00145594	0.107745	0.00125259	0.297983	0.00284023	0.13195	0.00158343	0.0982079	0.00128438
0.273	0.304938	0.00160623	0.114012	0.000888463	0.109196	0.000831794	0.279558	0.00208664	0.131023	0.00135483	0.142166	0.00144507	0.270436	0.00240958	0.117901	0.00144756	0.108634	0.00127582	0.301104	0.0028549	0.131831	0.00157698	0.0971997	0.00128109
0.274	0.306986	0.00161544	0.114269	0.000894409	0.109254	0.000825816	0.281842	0.00206802	0.132019	0.00137504	0.141633	0.00143495	0.272953	0.00240474	0.118303	0.00143651	0.109409	0.00129336	0.304144	0.00287445	0.131586	0.00157119	0.0964151	0.00128178
0.275	0.309058	0.00162722	0.114592	0.000901001	0.109528	0.000820825	0.284127	0.0020478	0.133091	0.00139528	0.141118	0.00142875	0.275535	0.00239637	0.118542	0.00142311	0.110021	0.00130302	0.307098	0.00289879	0.131248	0.00156645	0.0959059	0.00128607
0.276	0.311152	0.00164105	0.115006	0.000907909	0.109979	0.000817289	0.286422	0.00202777	0.134228	0.00141454	0.140608	0.00142668	0.278166	0.00238616	0.118574	0.00140787	0.110439	0.00130364	0.309957	0.0029273	0.130854	0.00156302	0.0956992	0.00129306
0.277	0.313249	0.00165614	0.115531	0.000914889	0.110569	0.00081562	0.28872	0.00200936	0.135399	0.00143214	0.14009	0.00142845	0.280818	0.00237621	0.11837	0.00139155	0.110656	0.00129528	0.312705	0.00295893	0.130444	0.00156116	0.0958023	0.00130164
0.278	0.315316	0.00167164	0.116174	0.000921781	0.111257	0.000816065	0.290984	0.00199341	0.136557	0.00144761	0.139544	0.00143327	0.283442	0.00236897	0.117922	0.001375	0.110684	0.00127925	0.315322	0.00299239	0.130052	0.00156115	0.0961921	0.0013104
0.279	0.317308	0.00168661	0.116937	0.000928437	0.112006	0.000818659	0.293165	0.00198015	0.137636	0.00146061	0.13895	0.00143999	0.285963	0.00236663	0.117235	0.0013591	0.110552	0.00125795	0.317788	0.00302633	0.129709	0.00156329	0.0968255	0.00131806
0.28	0.31917	0.00170008	0.117803	0.000934705	0.112784	0.000823263	0.295204	0.00196939	0.138563	0.00147082	0.138296	0.00144727	0.288288	0.0023709	0.116334	0.00134465	0.1103	0.00123463	0.320078	0.00305944	0.129436	0.00156773	0.0976426	0.00132335
0.281	0.320854	0.00171115	0.118747	0.000940418	0.113566	0.000829548	0.29704	0.00196069	0.139263	0.00147805	0.137565	0.00145386	0.290314	0.0023828	0.115258	0.00133222	0.109974	0.00121287	0.322178	0.00309043	0.129243	0.00157431	0.0985693	0.00132543
0.282	0.322324	0.00171906	0.119736	0.000945464	0.114332	0.000837087	0.298626	0.00195357	0.139662	0.00148201	0.136753	0.00145883	0.291941	0.00240253	0.114057	0.00132203	0.109618	0.00119599	0.324071	0.00311799	0.129131	0.00158248	0.0995269	0.00132391
0.283	0.323568	0.00172326	0.120729	0.000949824	0.115072	0.000845433	0.299937	0.00194768	0.139706	0.00148254	0.135869	0.00146179	0.293081	0.00242944	0.11279	0.00131403	0.109267	0.00118634	0.325759	0.00314072	0.129097	0.00159135	0.100439	0.00131886
0.284	0.324591	0.00172347	0.121688	0.000953668	0.115776	0.000854148	0.300957	0.00194268	0.139363	0.00147963	0.134926	0.00146289	0.293669	0.00246224	0.111518	0.00130795	0.108953	0.00118482	0.327252	0.0031571	0.129131	0.00159972	0.101239	0.00131083
0.285	0.32543	0.00171971	0.122572	0.000957367	0.116442	0.000862917	0.301709	0.00193842	0.138624	0.00147335	0.133951	0.0014628	0.293684	0.00249914	0.110306	0.00130337	0.108691	0.00119075	0.32857	0.00316563	0.129222	0.00160633	0.101871	0.00130059
0.286	0.326138	0.00171238	0.123353	0.000961423	0.117067	0.000871508	0.302233	0.0019346	0.137508	0.00146399	0.132985	0.00146257	0.293146	0.00253812	0.109213	0.00130005	0.108484	0.00120209	0.329749	0.0031651	0.12936	0.00161021	0.102299	0.0012891
0.287	0.326783	0.00170215	0.124006	0.000966341	0.117648	0.0008798	0.302599	0.00193101	0.136066	0.00145196	0.132065	0.00146324	0.292126	0.00257706	0.108285	0.00129781	0.108327	0.0012162	0.33084	0.00315483	0.129537	0.00161075	0.102503	0.00127726
0.288	0.327434	0.00168995	0.124516	0.0009725	0.118177	0.000887709	0.302889	0.00192728	0.134359	0.00143774	0.131228	0.00146562	0.290733	0.00261411	0.107559	0.00129674	0.108205	0.00123024	0.331895	0.00313487	0.129742	0.00160786	0.102484	0.00126573
0.289	0.328146	0.00167673	0.124877	0.000980016	0.118647	0.000895163	0.303203	0.00192316	0.132471	0.00142193	0.130507	0.0014701	0.28912	0.00264776	0.107054	0.001297	0.108101	0.00124195	0.332969	0.00310627	0.129969	0.00160194	0.102258	0.00125504
0.29	0.328963	0.00166348	0.125093	0.000988711	0.119055	0.00090215	0.303638	0.00191856	0.13049	0.00140513	0.129915	0.00147641	0.287456	0.00267702	0.106771	0.00129873	0.107994	0.00124972	0.334106	0.00307079	0.130208	0.0015938	0.101861	0.00124542
0.291	0.329897	0.00165103	0.125171	0.000998149	0.119389	0.000908564	0.304287	0.0019137	0.128495	0.00138785	0.129458	0.00148371	0.285916	0.00270146	0.106701	0.00130202	0.107867	0.0012528	0.335345	0.00303082	0.130451	0.00158447	0.101336	0.00123696
0.292	0.330938	0.00163999	0.125122	0.00100772	0.119648	0.000914337	0.305228	0.00190912	0.126559	0.00137053	0.129122	0.00149072	0.284676	0.00272134	0.106816	0.00130668	0.107703	0.00125119	0.336703	0.00298887	0.130684	0.00157491	0.100737	0.00122975
0.293	0.332058	0.00163075	0.124957	0.00101675	0.119834	0.000919401	0.306519	0.00190586	0.124741	0.00135347	0.128884	0.00149592	0.283893	0.00273739	0.107081	0.00131233	0.107492	0.00124559	0.338173	0.00294713	0.1309	0.00156593	0.100121	0.00122391
0.294	0.333218	0.00162341	0.124688	0.00102469	0.119955	0.000923751	0.30819	0.00190512	0.123081	0.00133685	0.128717	0.00149789	0.28368	0.00275082	0.107463	0.00131849	0.107226	0.00123722	0.339735	0.00290737	0.131093	0.00155793	0.0995364	0.00121963
0.295	0.334373	0.00161788	0.12432	0.00103107	0.120023	0.000927377	0.310234	0.00190818	0.121606	0.00132076	0.128592	0.00149566	0.284119	0.00276303	0.107925	0.00132459	0.106903	0.00122763	0.341345	0.00287072	0.131259	0.00155101	0.0990281	0.00121714
0.296	0.335486	0.00161382	0.123861	0.00103571	0.120058	0.000930376	0.312623	0.00191617	0.120324	0.00130531	0.128489	0.00148896	0.285241	0.00277528	0.108444	0.00133013	0.106524	0.00121858	0.342954	0.00283775	0.131407	0.00154501	0.0986275	0.00121663
0.297	0.336542	0.00161091	0.123316	0.00103853	0.12008	0.00093291	0.315288	0.00192983	0.119228	0.00129069	0.128398	0.00147828	0.287044	0.0027886	0.109006	0.00133475	0.106095	0.00121156	0.344517	0.00280862	0.131549	0.00153962	0.0983507	0.00121804
0.298	0.337543	0.00160877	0.12269	0.00103966	0.120113	0.0009352	0.318144	0.0019493	0.118306	0.00127722	0.128318	0.00146483	0.289473	0.00280352	0.109608	0.00133827	0.105621	0.00120765	0.345983	0.00278322	0.131701	0.00153469	0.0982029	0.00122104
0.299	0.338509	0.0016071	0.121995	0.00103936	0.120174	0.00093744	0.32108	0.00197402	0.117532	0.00126537	0.128263	0.00145037	0.292437	0.00281994	0.110255	0.00134061	0.105111	0.00120721	0.347321	0.00276118	0.131884	0.00153027	0.098176	0.00122501
0.3	0.339472	0.0016057	0.121247	0.00103797	0.12028	0.000939803	0.323976	0.0020027	0.116882	0.0012558	0.12825	0.00143669	0.295832	0.00283733	0.110958	0.0013419	0.104575	0.0012098	0.348519	0.00274206	0.132122	0.0015267	0.0982557	0.00122915
0.301	0.340476	0.00160453	0.120471	0.0010359	0.12044	0.000942354	0.326711	0.00203368	0.116325	0.00124911	0.128291	0.00142532	0.299516	0.0028548	0.11173	0.00134237	0.104022	0.0012143	0.349575	0.00272504	0.132437	0.00152454	0.0984207	0.00123272
0.302	0.341556	0.0016036	0.1197	0.0010336	0.12066	0.000945025	0.32918	0.00206504	0.115836	0.00124582	0.128399	0.00141718	0.303354	0.00287138	0.112575	0.00134225	0.10346	0.00121919	0.350511	0.00270941	0.132838	0.00152451	0.098654	0.00123522
0.303	0.34274	0.00160299	0.118976	0.00103157	0.120943	0.00094766	0.331295	0.00209488	0.115396	0.00124619	0.128579	0.00141255	0.307195	0.00288616	0.113489	0.00134177	0.102898	0.001223	0.351368	0.00269435	0.133333	0.00152721	0.0989402	0.00123661
0.304	0.344043	0.00160286	0.118343	0.00103033	0.121288	0.000950053	0.333013	0.00212162	0.114995	0.00125011	0.128819	0.00141086	0.3109	0.00289843	0.114459	0.001341	0.102342	0.00122455	0.352195	0.00267945	0.133921	0.00153307	0.0992719	0.00123743
0.305	0.345468	0.0016033	0.117844	0.00103045	0.121692	0.00095202	0.334322	0.00214432	0.114632	0.00125696	0.129102	0.00141119	0.314338	0.00290772	0.115461	0.00133972	0.101798	0.00122325	0.353056	0.00266464	0.134591	0.00154213	0.0996502	0.00123883
0.306	0.347002	0.00160439	0.117519	0.00103243	0.122155	0.000953477	0.335279	0.00216273	0.114314	0.00126589	0.129402	0.00141245	0.317399	0.0029138	0.116465	0.00133743	0.101269	0.00121911	0.354022	0.00265043	0.135331	0.00155419	0.10008	0.00124228
0.307	0.348624	0.00160611	0.117396	0.00103666	0.12267	0.000954404	0.335961	0.0021773	0.114063	0.00127582	0.129695	0.00141362	0.319992	0.00291673	0.117438	0.00133344	0.100762	0.00121276	0.355162	0.00263754	0.136126	0.00156881	0.100573	0.00124939
0.308	0.350319	0.00160848	0.117492	0.00104335	0.123229	0.000954877	0.336492	0.00218918	0.113896	0.00128567	0.12996	0.00141391	0.322053	0.0029168	0.118348	0.00132693	0.100275	0.0012051	0.356549	0.00262699	0.13696	0.00158548	0.101142	0.00126146
0.309	0.352071	0.00161146	0.117801	0.0010523	0.123822	0.000954974	0.337013	0.00219997	0.113834	0.0012946	0.130186	0.0014128	0.323552	0.00291432	0.119173	0.00131733	0.0998127	0.00119722	0.35825	0.00261971	0.137816	0.00160374	0.101792	0.00127916
0.31	0.353873	0.00161503	0.118304	0.00106297	0.124428	0.000954693	0.337668	0.00221139	0.113888	0.00130215	0.130373	0.0014101	0.324481	0.00290985	0.119899	0.00130456	0.0993712	0.00118996	0.360315	0.00261612	0.138686	0.00162318	0.102526	0.00130213
0.311	0.355741	0.00161923	0.118965	0.00107446	0.125024	0.000953953	0.338579	0.00222509	0.114053	0.00130818	0.130538	0.0014059	0.324864	0.00290376	0.120522	0.00128906	0.0989474	0.00118382	0.362767	0.00261616	0.139549	0.00164338	0.103337	0.00132909
0.312	0.3577	0.00162409	0.119737	0.00108568	0.125585	0.000952623	0.339831	0.00224229	0.114313	0.00131291	0.130706	0.00140056	0.32476	0.00289629	0.121051	0.00127186	0.0985341	0.00117882	0.365604	0.00261929	0.140396	0.00166394	0.104216	0.00135801
0.313	0.359791	0.00162963	0.120567	0.00109548	0.126082	0.000950517	0.341468	0.0022636	0.11464	0.00131679	0.130905	0.00139461	0.324239	0.0028876	0.121494	0.0012543	0.0981197	0.00117459	0.368789	0.00262466	0.141204	0.00168438	0.105139	0.00138634
0.314	0.362061	0.00163594	0.1214	0.00110287	0.126491	0.000947473	0.343488	0.002289	0.114992	0.00132024	0.131169	0.00138879	0.323403	0.00287768	0.121868	0.0012379	0.097694	0.00117048	0.372249	0.00263142	0.141951	0.00170414	0.106083	0.00141163
0.315	0.364556	0.00164299	0.122183	0.00110714	0.126795	0.000943465	0.345832	0.00231786	0.115332	0.00132369	0.131521	0.00138398	0.322359	0.00286644	0.122189	0.00122398	0.0972453	0.00116571	0.375867	0.00263884	0.142611	0.00172257	0.107021	0.00143183
0.316	0.367322	0.00165082	0.122877	0.00110802	0.126985	0.000938603	0.348422	0.00234909	0.115626	0.00132742	0.131977	0.00138103	0.32122	0.00285389	0.122468	0.00121341	0.0967638	0.00115949	0.379506	0.00264651	0.143153	0.00173901	0.107927	0.00144562
0.317	0.370376	0.00165938	0.123446	0.00110558	0.12706	0.000933066	0.351155	0.00238133	0.115853	0.00133162	0.132535	0.0013806	0.320102	0.00284026	0.122711	0.0012066	0.0962528	0.00115122	0.383019	0.00265428	0.143541	0.00175277	0.108776	0.00145251
0.318	0.373717	0.00166854	0.123871	0.00110029	0.127031	0.000927108	0.353922	0.00241305	0.116018	0.00133656	0.133177	0.00138305	0.319116	0.00282606	0.122925	0.00120351	0.0957151	0.00114034	0.386251	0.00266219	0.143751	0.00176328	0.109543	0.00145283
0.319	0.377317	0.00167812	0.124139	0.00109287	0.126914	0.000920928	0.356636	0.00244283	0.116144	0.00134257	0.133868	0.00138822	0.318364	0.00281197	0.123106	0.00120379	0.095171	0.00112653	0.389076	0.0026702	0.14376	0.00176997	0.110206	0.0014476
0.32	0.381113	0.0016878	0.124251	0.00108421	0.126728	0.000914645	0.359231	0.00246949	0.116277	0.0013501	0.134566	0.00139548	0.317938	0.00279886	0.123254	0.00120697	0.0946453	0.00110963	0.391401	0.00267814	0.143559	0.00177238	0.110743	0.00143826
0.321	0.385019	0.00169715	0.124219	0.00107524	0.126494	0.00090831	0.361677	0.00249234	0.116479	0.00135969	0.135216	0.00140367	0.317914	0.00278765	0.123369	0.00121266	0.0941763	0.00108987	0.393175	0.00268566	0.143153	0.00177016	0.111138	0.00142639
0.322	0.388921	0.00170577	0.124057	0.00106679	0.126232	0.000901848	0.363963	0.00251107	0.11681	0.00137174	0.135765	0.00141138	0.318347	0.00277904	0.123455	0.00122057	0.0938029	0.00106792	0.394405	0.00269261	0.142562	0.00176323	0.111374	0.0014135
0.323	0.392703	0.00171324	0.12379	0.00105953	0.12596	0.000895185	0.366113	0.00252622	0.117327	0.00138651	0.136168	0.00141716	0.319269	0.00277337	0.123517	0.00123063	0.0935708	0.00104511	0.395136	0.00269874	0.14182	0.00175179	0.111443	0.00140078
0.324	0.396248	0.00171931	0.123448	0.00105391	0.125693	0.00088826	0.368162	0.00253868	0.11807	0.00140394	0.136388	0.00141975	0.320687	0.00277065	0.123563	0.00124295	0.0935204	0.0010232	0.395466	0.00270441	0.140978	0.00173642	0.111341	0.00138917
0.325	0.399458	0.00172384	0.123062	0.0010501	0.125441	0.000881011	0.370148	0.00254976	0.119055	0.00142358	0.136402	0.00141833	0.322581	0.0027706	0.123605	0.00125777	0.093681	0.00100436	0.395505	0.00271033	0.140093	0.00171806	0.111079	0.00137933
0.326	0.402259	0.00172684	0.12267	0.0010481	0.125219	0.000873481	0.372103	0.00256076	0.120267	0.00144471	0.13621	0.00141273	0.324894	0.00277253	0.123652	0.00127527	0.0940713	0.000990723	0.395392	0.00271768	0.139233	0.001698	0.110676	0.00137189
0.327	0.40461	0.00172845	0.122305	0.00104769	0.125039	0.000865757	0.374039	0.00257256	0.121666	0.00146642	0.135824	0.00140342	0.32754	0.00277576	0.123711	0.00129536	0.0946908	0.000983898	0.395255	0.00272768	0.138462	0.00167772	0.110171	0.00136746
0.328	0.40651	0.0017289	0.121992	0.00104859	0.12491	0.000857962	0.375957	0.00258528	0.123188	0.00148772	0.135274	0.00139145	0.330404	0.00277945	0.123786	0.00131746	0.0955218	0.000984536	0.395217	0.00274141	0.137842	0.00165881	0.109615	0.00136687
0.329	0.40799	0.00172844	0.121755	0.0010505	0.124842	0.000850306	0.377839	0.00259813	0.124748	0.00150763	0.134599	0.0013783	0.333348	0.00278278	0.123875	0.00134042	0.0965321	0.000992205	0.395375	0.00275922	0.137425	0.00164285	0.10906	0.00137072
0.33	0.409104	0.00172735	0.121598	0.00105307	0.124845	0.000843101	0.379653	0.00260959	0.126264	0.00152532	0.133845	0.0013656	0.336229	0.00278484	0.123974	0.00136266	0.0976758	0.00100546	0.39581	0.00278045	0.137248	0.00163129	0.108568	0.00137957
0.331	0.409922	0.00172593	0.121515	0.001056	0.124918	0.000836623	0.381362	0.00261748	0.127652	0.0015401	0.133055	0.00135478	0.338897	0.00278462	0.124069	0.00138225	0.0989009	0.00102229	0.396582	0.00280354	0.137329	0.00162527	0.108195	0.00139352
0.332	0.410527	0.00172449	0.121486	0.00105893	0.125058	0.000831208	0.382943	0.00261966	0.128845	0.0015516	0.132266	0.00134695	0.34123	0.00278113	0.124148	0.0013973	0.100154	0.00104067	0.397742	0.00282622	0.137667	0.00162541	0.107979	0.001412
0.333	0.410987	0.00172334	0.121478	0.00106153	0.125252	0.000827087	0.38438	0.00261438	0.129794	0.00155965	0.131506	0.00134273	0.343125	0.00277347	0.124196	0.00140625	0.10139	0.00105906	0.399338	0.00284583	0.138237	0.00163156	0.107949	0.00143382
0.334	0.411364	0.0017228	0.121454	0.00106349	0.125481	0.000824314	0.385672	0.00260084	0.130477	0.00156441	0.130789	0.00134217	0.344513	0.00276106	0.124202	0.00140812	0.102577	0.00107664	0.401408	0.00286005	0.138997	0.0016427	0.108108	0.0014571
0.335	0.411705	0.00172309	0.121379	0.00106451	0.125721	0.00082276	0.386832	0.00257935	0.130899	0.00156622	0.130111	0.00134494	0.345381	0.00274393	0.124152	0.00140264	0.103696	0.00109339	0.403992	0.00286746	0.139894	0.00165708	0.108442	0.00147965
0.336	0.41204	0.00172443	0.121224	0.00106443	0.125941	0.000822005	0.387884	0.00255138	0.131093	0.00156563	0.129458	0.00135031	0.345747	0.00272267	0.124037	0.00139032	0.104746	0.00110997	0.407123	0.00286764	0.140855	0.00167233	0.108919	0.0014991
0.337	0.412394	0.00172691	0.120974	0.00106324	0.126116	0.000821459	0.388853	0.00251934	0.131108	0.00156318	0.128804	0.00135739	0.345668	0.00269848	0.123859	0.00137239	0.105743	0.00112745	0.41083	0.00286157	0.141811	0.0016861	0.1095	0.00151338
0.338	0.412783	0.00173056	0.120635	0.00106109	0.12622	0.000820405	0.389757	0.00248616	0.131009	0.00155941	0.12812	0.00136517	0.34523	0.00267314	0.123626	0.00135053	0.106709	0.00114685	0.415117	0.00285122	0.142692	0.00169646	0.110144	0.00152094
0.339	0.413223	0.00173539	0.120226	0.0010583	0.126236	0.00081824	0.390608	0.00245471	0.130869	0.0015549	0.127373	0.00137256	0.344534	0.00264856	0.123351	0.00132666	0.107671	0.00116881	0.419962	0.00283922	0.143432	0.00170223	0.110815	0.001521
0.34	0.413734	0.00174136	0.119789	0.00105533	0.126156	0.00081458	0.3914	0.00242717	0.130762	0.00155023	0.12654	0.00137859	0.343676	0.00262672	0.123065	0.00130263	0.108652	0.00119329	0.425311	0.00282811	0.143986	0.00170348	0.111485	0.00151369
0.341	0.41434	0.00174847	0.119375	0.00105268	0.125982	0.000809393	0.39211	0.00240482	0.130758	0.00154601	0.125605	0.00138244	0.342747	0.00260939	0.122807	0.00128004	0.109666	0.00121957	0.431065	0.00281997	0.144315	0.00170115	0.112143	0.0015002
0.342	0.415069	0.00175663	0.119043	0.00105086	0.125723	0.000803054	0.392717	0.00238791	0.130909	0.00154288	0.124571	0.00138355	0.341814	0.00259764	0.122619	0.00126022	0.110712	0.00124627	0.437089	0.0028156	0.144402	0.00169708	0.112785	0.00148256
0.343	0.415953	0.00176579	0.118851	0.00105028	0.125399	0.000796329	0.393191	0.00237588	0.131256	0.00154151	0.123454	0.00138167	0.340922	0.00259182	0.122553	0.00124426	0.111772	0.0012716	0.443214	0.0028147	0.144246	0.00169351	0.113418	0.00146341
0.344	0.417013	0.0017758	0.118851	0.00105115	0.125034	0.000790175	0.393509	0.00236749	0.131824	0.00154257	0.122282	0.00137679	0.340089	0.00259172	0.122651	0.00123324	0.112816	0.00129365	0.449247	0.0028159	0.143858	0.0016926	0.114055	0.00144553
0.345	0.418259	0.00178649	0.119081	0.00105356	0.124652	0.000785576	0.393672	0.00236156	0.132622	0.00154645	0.121101	0.00136931	0.339306	0.00259637	0.122946	0.00122833	0.113797	0.00131072	0.454993	0.00281717	0.143271	0.00169608	0.114699	0.00143138
0.346	0.41969	0.00179767	0.119567	0.00105741	0.124278	0.000783283	0.393691	0.00235699	0.133642	0.00155329	0.11996	0.00135976	0.33856	0.00260453	0.123449	0.00123071	0.114663	0.00132152	0.460257	0.00281681	0.14253	0.00170478	0.115353	0.00142254
0.347	0.421289	0.0018092	0.120315	0.00106248	0.123934	0.000783677	0.393608	0.00235307	0.134866	0.00156288	0.118912	0.00134896	0.337828	0.00261478	0.124144	0.0012413	0.115361	0.00132536	0.464882	0.0028137	0.141691	0.00171864	0.116009	0.00141958
0.348	0.423022	0.0018209	0.121315	0.00106853	0.123636	0.000786676	0.39348	0.00234946	0.136264	0.00157466	0.118014	0.00133784	0.337085	0.00262565	0.124987	0.00126035	0.115839	0.00132223	0.468739	0.0028079	0.14082	0.00173681	0.116652	0.00142208
0.349	0.424848	0.00183263	0.122538	0.00107523	0.123397	0.000791817	0.393375	0.00234611	0.137801	0.00158778	0.117305	0.00132729	0.336328	0.00263588	0.125904	0.00128699	0.116058	0.00131285	0.471759	0.00280065	0.139991	0.00175791	0.11726	0.00142885
0.35	0.426721	0.00184417	0.123947	0.00108235	0.123226	0.000798457	0.393372	0.00234334	0.139434	0.0016013	0.116822	0.00131813	0.33556	0.00264408	0.126804	0.00131937	0.115991	0.00129859	0.473919	0.00279392	0.139281	0.00178032	0.117805	0.00143844
0.351	0.428597	0.00185524	0.125486	0.00108953	0.123124	0.000805886	0.39354	0.00234165	0.141112	0.00161424	0.116588	0.001311	0.334806	0.00264918	0.127577	0.0013546	0.115631	0.00128136	0.475252	0.00278997	0.138766	0.0018025	0.118264	0.00144946
0.352	0.430445	0.00186546	0.127096	0.00109644	0.123088	0.000813538	0.393936	0.0023416	0.142778	0.00162577	0.116616	0.00130617	0.3341	0.00265024	0.128121	0.00138948	0.114988	0.00126334	0.475832	0.0027906	0.138512	0.00182319	0.118614	0.0014608
0.353	0.432245	0.0018744	0.128713	0.00110272	0.123116	0.000821084	0.394604	0.00234363	0.144374	0.00163526	0.116912	0.00130358	0.333488	0.00264664	0.128344	0.00142095	0.11409	0.00124673	0.475753	0.00279671	0.138576	0.00184165	0.118841	0.00147176
0.354	0.433994	0.0018817	0.130268	0.00110798	0.123198	0.000828413	0.395557	0.00234768	0.145832	0.00164237	0.117476	0.0013029	0.333009	0.00263821	0.128179	0.00144663	0.112982	0.00123346	0.475142	0.002808	0.138994	0.00185749	0.118936	0.00148197
0.355	0.435708	0.00188712	0.131696	0.00111184	0.123318	0.000835619	0.396793	0.0023532	0.147083	0.0016469	0.118298	0.00130362	0.332709	0.00262518	0.127596	0.00146496	0.11172	0.00122488	0.47412	0.00282289	0.13978	0.00187079	0.118899	0.00149141
0.356	0.437407	0.00189066	0.132943	0.00111404	0.123461	0.000842863	0.39828	0.00235904	0.148066	0.00164891	0.119366	0.00130524	0.332609	0.00260846	0.126599	0.00147539	0.110371	0.00122156	0.47279	0.00283892	0.140926	0.00188178	0.118733	0.00150018
0.357	0.439119	0.00189254	0.13396	0.00111443	0.123604	0.000850299	0.399979	0.00236355	0.148725	0.00164863	0.120666	0.00130753	0.33272	0.00258929	0.125225	0.00147818	0.109001	0.0012232	0.471245	0.00285312	0.142406	0.00189082	0.118444	0.00150842
0.358	0.440869	0.0018932	0.134717	0.001113	0.123726	0.00085803	0.401832	0.00236497	0.14902	0.00164641	0.122173	0.00131049	0.333052	0.00256926	0.123542	0.00147416	0.107679	0.00122891	0.469549	0.00286263	0.144165	0.00189827	0.118045	0.00151613
0.359	0.442663	0.00189318	0.135197	0.00110985	0.123803	0.000866026	0.403778	0.00236184	0.148936	0.00164271	0.123854	0.00131439	0.333588	0.00254993	0.121634	0.00146441	0.106466	0.00123728	0.467752	0.00286516	0.146137	0.00190435	0.117544	0.00152303
0.36	0.444498	0.00189297	0.135401	0.00110516	0.123812	0.000874144	0.405756	0.00235366	0.148483	0.00163807	0.125664	0.00131967	0.334314	0.00253281	0.119601	0.00145021	0.105413	0.00124687	0.465885	0.00285943	0.148247	0.00190919	0.116952	0.00152845
0.361	0.446347	0.00189292	0.135343	0.00109909	0.123739	0.000882231	0.407699	0.00234081	0.147695	0.00163298	0.127547	0.00132679	0.335206	0.00251918	0.117541	0.00143261	0.104558	0.00125631	0.463968	0.00284531	0.150418	0.00191279	0.11628	0.00153152
0.362	0.448171	0.00189316	0.135054	0.00109186	0.123571	0.000890093	0.409541	0.00232468	0.146634	0.00162789	0.129431	0.00133594	0.336246	0.00250981	0.115545	0.00141257	0.103921	0.0012645	0.462028	0.00282386	0.152573	0.00191509	0.115538	0.00153116
0.363	0.449922	0.00189355	0.134568	0.00108364	0.12331	0.000897548	0.411228	0.00230728	0.145382	0.00162315	0.131237	0.00134694	0.337419	0.00250509	0.113693	0.00139086	0.103501	0.00127065	0.460095	0.00279719	0.154648	0.00191585	0.114744	0.00152649
0.364	0.451545	0.00189376	0.133928	0.00107468	0.122967	0.000904446	0.412703	0.00229067	0.144036	0.00161885	0.132881	0.00135913	0.338714	0.00250502	0.112048	0.00136817	0.103281	0.00127424	0.458207	0.00276788	0.15659	0.00191476	0.11391	0.00151694
0.365	0.452999	0.00189331	0.133176	0.00106534	0.122564	0.000910632	0.413922	0.00227649	0.142698	0.00161487	0.134283	0.00137145	0.340126	0.00250926	0.11065	0.00134509	0.103224	0.00127493	0.456406	0.00273862	0.158355	0.00191144	0.113057	0.00150254
0.366	0.454256	0.00189174	0.132352	0.00105608	0.122131	0.000915885	0.414854	0.00226537	0.141461	0.0016108	0.135374	0.00138251	0.341643	0.00251712	0.109523	0.00132223	0.10327	0.00127252	0.454734	0.00271161	0.15991	0.00190551	0.112207	0.00148384
0.367	0.455304	0.0018886	0.131493	0.00104751	0.121706	0.000919961	0.415482	0.00225694	0.14041	0.00160614	0.136103	0.00139097	0.343258	0.00252774	0.108674	0.00130027	0.103353	0.00126703	0.453228	0.0026883	0.161234	0.00189675	0.111383	0.00146199
0.368	0.456157	0.00188366	0.130629	0.00104024	0.121328	0.000922641	0.415822	0.00224999	0.139609	0.00160036	0.136439	0.00139555	0.34495	0.00254017	0.108096	0.00127985	0.103399	0.00125851	0.451915	0.00266904	0.162313	0.00188519	0.110606	0.00143848
0.369	0.456848	0.00187691	0.12979	0.00103487	0.121037	0.000923773	0.415919	0.00224286	0.1391	0.00159307	0.136386	0.00139542	0.346706	0.00255345	0.107762	0.00126151	0.103336	0.00124721	0.450806	0.00265325	0.163139	0.00187122	0.1099	0.00141494
0.37	0.457416	0.00186855	0.129004	0.00103187	0.120866	0.00092337	0.415841	0.00223407	0.1389	0.001584	0.13597	0.00139014	0.348495	0.00256689	0.107647	0.00124576	0.103103	0.00123345	0.449894	0.00263959	0.163706	0.00185554	0.109281	0.00139297
0.371	0.457909	0.00185912	0.128298	0.00103147	0.120836	0.000921553	0.415687	0.00222261	0.139003	0.00157325	0.135243	0.00137986	0.350296	0.00257989	0.107718	0.00123294	0.102655	0.00121768	0.44916	0.00262637	0.164019	0.00183915	0.108763	0.00137395
0.372	0.458361	0.00184923	0.127701	0.00103366	0.120958	0.000918633	0.41557	0.00220824	0.13938	0.00156113	0.134277	0.00136525	0.352081	0.00259234	0.107945	0.00122328	0.101976	0.00120063	0.448568	0.00261198	0.16409	0.00182316	0.108346	0.00135873
0.373	0.458794	0.0018396	0.12724	0.00103817	0.121224	0.000914989	0.415622	0.00219147	0.139984	0.00154823	0.13316	0.00134742	0.353831	0.00260418	0.1083	0.00121694	0.101081	0.00118314	0.448086	0.00259523	0.163941	0.00180839	0.108032	0.00134773
0.374	0.459207	0.00183092	0.126945	0.00104458	0.121617	0.000911021	0.415961	0.00217347	0.140754	0.00153527	0.131981	0.00132778	0.355534	0.00261561	0.108767	0.00121392	0.100013	0.00116644	0.447673	0.00257581	0.163605	0.00179544	0.107811	0.00134082
0.375	0.45958	0.00182372	0.126835	0.00105232	0.122107	0.000907047	0.416688	0.00215573	0.14162	0.00152297	0.130834	0.00130784	0.357189	0.00262673	0.109334	0.00121421	0.0988473	0.00115209	0.447298	0.00255436	0.163135	0.00178451	0.107668	0.00133742
0.376	0.459865	0.00181828	0.126925	0.00106084	0.122654	0.000903271	0.417867	0.00213991	0.142507	0.00151203	0.1298	0.00128904	0.358807	0.00263769	0.109997	0.00121768	0.0976792	0.001142	0.446932	0.00253246	0.162598	0.00177543	0.107586	0.00133661
0.377	0.460011	0.00181466	0.127213	0.00106966	0.123214	0.000899748	0.419521	0.00212758	0.143345	0.00150296	0.12895	0.00127264	0.360407	0.00264859	0.11076	0.00122396	0.0966105	0.00113808	0.446558	0.00251241	0.162068	0.00176788	0.107546	0.00133749
0.378	0.459953	0.00181271	0.127684	0.00107835	0.123746	0.000896451	0.421634	0.00212001	0.144065	0.00149601	0.128333	0.00125953	0.362009	0.00265956	0.111623	0.00123245	0.0957457	0.00114204	0.446161	0.00249685	0.161631	0.00176166	0.107526	0.00133911
0.379	0.459638	0.00181209	0.128302	0.0010866	0.124211	0.000893352	0.424136	0.00211818	0.144615	0.00149126	0.127981	0.00125036	0.363634	0.00267083	0.112598	0.00124239	0.0951711	0.00115488	0.445733	0.00248816	0.161375	0.00175669	0.107508	0.00134077
0.38	0.459024	0.0018124	0.129019	0.00109421	0.124577	0.000890445	0.42693	0.0021226	0.144953	0.00148851	0.1279	0.00124549	0.365292	0.00268248	0.113675	0.00125281	0.0949478	0.00117666	0.445263	0.00248787	0.161375	0.0017532	0.107475	0.00134192
0.381	0.458089	0.00181317	0.129774	0.00110099	0.12482	0.000887811	0.429886	0.00213331	0.145055	0.00148746	0.128073	0.00124506	0.366984	0.00269473	0.114849	0.0012629	0.0951066	0.00120635	0.444741	0.00249643	0.161689	0.00175156	0.107415	0.0013421
0.382	0.456841	0.00181379	0.130499	0.00110676	0.124924	0.000885627	0.432873	0.00214977	0.144915	0.0014878	0.12846	0.00124909	0.368699	0.00270762	0.116104	0.00127213	0.0956366	0.00124211	0.444157	0.00251283	0.162347	0.00175207	0.107319	0.00134098
0.383	0.455314	0.00181369	0.131128	0.00111138	0.124882	0.000884044	0.435766	0.00217088	0.144542	0.00148925	0.129002	0.00125739	0.37041	0.00272086	0.117415	0.00128042	0.0964923	0.00128161	0.443511	0.00253491	0.163345	0.00175497	0.107178	0.0013382
0.384	0.453567	0.00181217	0.131608	0.00111468	0.124699	0.000883167	0.438461	0.00219491	0.143963	0.00149149	0.129623	0.00126955	0.372073	0.00273398	0.118757	0.00128813	0.097598	0.00132238	0.442803	0.00255964	0.164643	0.00176017	0.106989	0.00133351
0.385	0.451679	0.00180865	0.1319	0.00111658	0.12438	0.000882883	0.440876	0.00221987	0.14322	0.00149433	0.130241	0.00128496	0.37365	0.00274615	0.1201	0.00129609	0.0988552	0.00136208	0.442042	0.00258362	0.166165	0.00176734	0.106756	0.00132692
0.386	0.449743	0.00180271	0.131993	0.00111706	0.123942	0.000882881	0.442965	0.00224378	0.142359	0.00149743	0.130769	0.00130269	0.375099	0.00275655	0.121421	0.00130533	0.100155	0.00139852	0.441244	0.00260371	0.167807	0.00177579	0.106484	0.00131867
0.387	0.447858	0.00179424	0.131898	0.00111616	0.123406	0.000882667	0.44471	0.00226476	0.14143	0.00150035	0.131135	0.0013216	0.376393	0.00276436	0.122704	0.00131694	0.10139	0.00142972	0.440443	0.00261742	0.169453	0.00178484	0.106188	0.00130934
0.388	0.446126	0.00178355	0.131649	0.00111395	0.122795	0.000881655	0.446125	0.00228168	0.14049	0.00150257	0.13128	0.0013403	0.37751	0.002769	0.123938	0.00133187	0.102466	0.00145405	0.43967	0.00262309	0.170979	0.00179371	0.105882	0.00129973
0.389	0.444632	0.00177139	0.131306	0.00111048	0.122137	0.000879358	0.447233	0.002294	0.139587	0.00150352	0.131174	0.00135736	0.378449	0.00277043	0.125128	0.00135061	0.103312	0.00147013	0.438969	0.00261993	0.172278	0.00180172	0.105588	0.00129061
0.39	0.443453	0.00175886	0.130937	0.00110575	0.121463	0.000875544	0.44808	0.00230198	0.138768	0.00150263	0.130811	0.00137137	0.379218	0.00276918	0.126287	0.00137321	0.10388	0.00147711	0.438381	0.00260811	0.17327	0.00180841	0.105325	0.00128265
0.391	0.442639	0.00174719	0.130619	0.00109968	0.120802	0.000870267	0.448708	0.00230642	0.138064	0.00149947	0.13022	0.00138119	0.379842	0.00276651	0.127427	0.00139915	0.104154	0.0014747	0.437954	0.00258837	0.173907	0.0018134	0.105106	0.00127606
0.392	0.44222	0.00173758	0.13043	0.0010922	0.120182	0.000863919	0.449157	0.00230865	0.137498	0.0014938	0.129456	0.00138607	0.380346	0.00276402	0.128565	0.00142735	0.104146	0.00146326	0.437723	0.00256184	0.174187	0.00181661	0.104943	0.00127078
0.393	0.442199	0.00173091	0.130434	0.00108324	0.11963	0.000857121	0.44946	0.00231033	0.137077	0.00148563	0.128592	0.00138583	0.380764	0.00276342	0.129708	0.00145645	0.103889	0.00144388	0.437721	0.00252997	0.174144	0.00181808	0.104837	0.00126638
0.394	0.442548	0.00172765	0.130679	0.00107291	0.119168	0.000850545	0.449649	0.00231329	0.136794	0.00147532	0.127711	0.00138096	0.381114	0.00276593	0.130852	0.00148481	0.103438	0.00141817	0.43797	0.00249444	0.173844	0.00181803	0.104785	0.00126234
0.395	0.443208	0.00172779	0.131195	0.00106151	0.118818	0.000844762	0.449741	0.00231932	0.136637	0.00146357	0.126898	0.00137252	0.381414	0.00277187	0.131978	0.00151073	0.102852	0.00138799	0.438487	0.00245699	0.173381	0.00181686	0.104777	0.0012581
0.396	0.444104	0.00173091	0.131985	0.00104958	0.118596	0.000840094	0.449754	0.00232995	0.136573	0.00145127	0.126228	0.00136202	0.381671	0.00278053	0.133057	0.00153246	0.102199	0.00135533	0.439282	0.00241939	0.172857	0.00181502	0.104799	0.00125322
0.397	0.445136	0.00173632	0.133036	0.00103795	0.118514	0.000836591	0.449693	0.00234614	0.136573	0.00143955	0.125761	0.00135114	0.381876	0.00279023	0.134041	0.00154828	0.101539	0.00132187	0.440358	0.00238349	0.172375	0.00181299	0.104847	0.00124747
0.398	0.44619	0.00174319	0.13431	0.00102753	0.118586	0.000834084	0.449566	0.00236816	0.136609	0.00142967	0.125531	0.00134147	0.382014	0.00279891	0.134883	0.00155657	0.100924	0.00128898	0.441707	0.00235098	0.17203	0.00181121	0.104922	0.00124081
0.399	0.447154	0.00175065	0.13576	0.00101927	0.118818	0.000832272	0.449372	0.00239532	0.136652	0.00142273	0.12556	0.00133423	0.382062	0.00280458	0.135535	0.00155603	0.100392	0.0012576	0.44331	0.00232346	0.171897	0.00181013	0.10504	0.0012335
0.4	0.447923	0.00175798	0.137327	0.00101389	0.119214	0.00083094	0.449104	0.00242613	0.13668	0.00141967	0.125845	0.00133002	0.381996	0.00280578	0.135964	0.00154592	0.0999623	0.00122849	0.445143	0.00230227	0.172028	0.00181009	0.105225	0.00122598
0.401	0.448402	0.00176455	0.138947	0.00101182	0.119775	0.000829976	0.448753	0.00245845	0.136687	0.00142107	0.126375	0.00132894	0.381793	0.00280196	0.136146	0.00152628	0.099645	0.00120229	0.447171	0.00228838	0.17245	0.00181136	0.105514	0.00121905
0.402	0.448537	0.00176988	0.140558	0.00101306	0.120494	0.000829492	0.448314	0.00248983	0.136676	0.00142706	0.12713	0.00133047	0.381436	0.00279331	0.136086	0.00149825	0.0994278	0.00117981	0.449331	0.00228245	0.17316	0.00181415	0.105949	0.00121386
0.403	0.448294	0.00177368	0.142106	0.00101726	0.121353	0.000829738	0.447774	0.00251777	0.136662	0.00143739	0.128092	0.00133385	0.380931	0.00278067	0.135808	0.0014641	0.0992871	0.00116196	0.451551	0.00228479	0.174133	0.00181854	0.10657	0.00121175
0.404	0.447688	0.0017758	0.143543	0.00102378	0.122332	0.000831107	0.447125	0.00254009	0.13667	0.00145159	0.129243	0.00133821	0.380295	0.00276502	0.135355	0.00142705	0.0991936	0.00114969	0.453739	0.00229523	0.175321	0.00182444	0.107402	0.00121402
0.405	0.44677	0.00177628	0.144832	0.00103189	0.123399	0.000833935	0.446358	0.00255508	0.136727	0.00146889	0.13057	0.00134273	0.379578	0.00274732	0.134787	0.00139098	0.0991121	0.00114361	0.455794	0.00231303	0.176658	0.00183161	0.108459	0.00122172
0.406	0.445616	0.00177524	0.145948	0.0010409	0.124515	0.000838467	0.445473	0.00256179	0.136868	0.00148849	0.132063	0.00134688	0.378844	0.00272821	0.134168	0.00135972	0.0990099	0.00114364	0.457607	0.00233675	0.178065	0.00183981	0.109728	0.00123526
0.407	0.444337	0.00177297	0.146876	0.00105028	0.125639	0.000844718	0.444475	0.00255988	0.137125	0.00150951	0.133715	0.00135046	0.378186	0.00270809	0.133558	0.00133631	0.0988627	0.00114881	0.459061	0.00236437	0.17946	0.00184879	0.111171	0.00125407
0.408	0.443046	0.00176976	0.147612	0.00105971	0.126727	0.000852504	0.443373	0.00254958	0.137521	0.00153107	0.135508	0.00135356	0.377708	0.00268708	0.133014	0.00132259	0.0986546	0.00115726	0.460062	0.00239334	0.180756	0.00185839	0.112734	0.00127685
0.409	0.441862	0.00176591	0.14816	0.0010691	0.127736	0.000861407	0.442188	0.00253172	0.138074	0.00155231	0.137427	0.00135664	0.377527	0.00266528	0.132571	0.00131881	0.0983879	0.0011667	0.460529	0.00242117	0.181875	0.00186852	0.11434	0.00130157
0.41	0.440888	0.00176163	0.14853	0.00107852	0.128628	0.000870909	0.440941	0.0025074	0.138795	0.00157247	0.13944	0.0013602	0.377741	0.00264273	0.13225	0.00132399	0.0980781	0.00117484	0.460411	0.00244576	0.182754	0.00187908	0.11591	0.00132611
0.411	0.440202	0.00175696	0.14874	0.00108818	0.129368	0.000880439	0.439652	0.002478	0.139677	0.00159082	0.141507	0.00136477	0.378435	0.00261984	0.132056	0.00133638	0.0977545	0.00118006	0.45969	0.00246582	0.183348	0.00188969	0.117363	0.00134855
0.412	0.439851	0.00175183	0.14881	0.00109832	0.129933	0.000889497	0.438352	0.00244474	0.140709	0.00160688	0.143577	0.00137065	0.379662	0.00259727	0.13198	0.00135405	0.097454	0.00118161	0.458386	0.00248114	0.183626	0.00189963	0.118634	0.00136764
0.413	0.439851	0.00174605	0.148761	0.00110909	0.130309	0.000897726	0.437062	0.00240865	0.141873	0.00162037	0.145591	0.00137787	0.381434	0.00257591	0.132009	0.00137533	0.0972258	0.00118006	0.456552	0.00249263	0.183584	0.00190783	0.119672	0.0013828
0.414	0.440174	0.00173948	0.148618	0.00112061	0.130491	0.000904835	0.4358	0.0023705	0.143142	0.00163123	0.147486	0.00138622	0.383723	0.00255685	0.132121	0.00139884	0.0971128	0.00117681	0.454272	0.00250185	0.183237	0.00191309	0.120452	0.00139417
0.415	0.440779	0.00173207	0.148403	0.00113279	0.130486	0.000910667	0.434577	0.00233061	0.144484	0.0016395	0.1492	0.00139534	0.386455	0.00254109	0.1323	0.0014235	0.0971512	0.00117378	0.45164	0.00251065	0.182616	0.0019142	0.120977	0.00140238
0.416	0.44159	0.00172395	0.148137	0.00114543	0.130309	0.000915088	0.433408	0.00228921	0.145866	0.00164529	0.150678	0.00140479	0.389522	0.00252916	0.132537	0.0014484	0.0973631	0.00117276	0.448767	0.00252078	0.181766	0.00191042	0.12127	0.00140833
0.417	0.442529	0.00171548	0.147837	0.00115814	0.129987	0.000918001	0.432302	0.00224654	0.147252	0.0016488	0.15187	0.00141415	0.392787	0.00252098	0.132831	0.00147275	0.0977568	0.00117494	0.445763	0.00253338	0.180745	0.00190161	0.121379	0.00141294
0.418	0.443518	0.00170716	0.147516	0.00117048	0.129556	0.000919306	0.431274	0.00220318	0.148612	0.00165024	0.152744	0.00142314	0.396094	0.00251592	0.133187	0.00149583	0.0983145	0.00118042	0.442725	0.00254908	0.179615	0.00188833	0.121356	0.00141701
0.419	0.444483	0.00169947	0.147181	0.00118192	0.129059	0.000918971	0.430345	0.00216022	0.149915	0.00164975	0.15328	0.00143149	0.399296	0.00251283	0.133617	0.00151713	0.0989982	0.00118844	0.439744	0.00256798	0.178437	0.00187183	0.121261	0.0014212
0.42	0.445367	0.00169286	0.146838	0.00119191	0.12854	0.000917029	0.429541	0.00211935	0.151135	0.00164748	0.15348	0.00143908	0.402253	0.00251039	0.134135	0.00153646	0.0997503	0.00119768	0.436894	0.00258988	0.177279	0.00185372	0.121144	0.00142597
0.421	0.446133	0.00168752	0.14649	0.00119996	0.12805	0.000913681	0.428889	0.00208282	0.152255	0.00164353	0.153361	0.00144559	0.404854	0.00250764	0.134747	0.00155379	0.100501	0.00120682	0.434237	0.00261453	0.176192	0.00183577	0.121042	0.00143164
0.422	0.446755	0.00168332	0.146136	0.00120563	0.127631	0.000909241	0.428423	0.00205316	0.153258	0.0016379	0.152958	0.00145082	0.407036	0.00250429	0.135456	0.00156929	0.101171	0.00121478	0.431832	0.00264161	0.175236	0.00181965	0.120974	0.00143841
0.423	0.447232	0.00167993	0.145779	0.00120859	0.127324	0.000904179	0.428169	0.00203297	0.154132	0.00163073	0.152321	0.00145448	0.408775	0.00250099	0.136252	0.00158296	0.101682	0.00122105	0.42972	0.00267049	0.174458	0.00180657	0.12094	0.00144638
0.424	0.447568	0.00167681	0.145419	0.00120871	0.127154	0.000899038	0.428142	0.00202436	0.154874	0.00162224	0.151509	0.00145626	0.410105	0.00249897	0.137112	0.00159461	0.101969	0.00122557	0.427947	0.00270021	0.173898	0.00179714	0.120927	0.00145574
0.425	0.447768	0.00167342	0.145061	0.00120604	0.127135	0.000894323	0.428345	0.00202858	0.155479	0.00161276	0.150588	0.00145596	0.411106	0.00249988	0.138005	0.0016038	0.101981	0.0012285	0.426543	0.00272922	0.173585	0.00179145	0.120902	0.0014666
0.426	0.447841	0.00166927	0.144714	0.0012009	0.127264	0.000890408	0.428743	0.00204552	0.155942	0.00160276	0.149624	0.00145347	0.411896	0.00250512	0.138894	0.00160987	0.101697	0.00123008	0.425528	0.00275551	0.173541	0.00178903	0.120832	0.00147924
0.427	0.447787	0.00166412	0.144385	0.00119376	0.127523	0.000887469	0.429287	0.00207367	0.156259	0.00159271	0.148673	0.00144873	0.412618	0.00251559	0.139738	0.00161219	0.101121	0.00123027	0.424909	0.00277691	0.173772	0.001789	0.120683	0.00149406
0.428	0.447599	0.00165788	0.144085	0.00118532	0.127879	0.000885397	0.429908	0.00211005	0.156425	0.00158296	0.147787	0.00144199	0.41342	0.00253141	0.140511	0.00161037	0.100284	0.00122886	0.424681	0.00279142	0.174269	0.00179034	0.120427	0.00151132
0.429	0.447259	0.00165078	0.143827	0.00117633	0.128288	0.000883905	0.430521	0.00215067	0.156429	0.00157351	0.146993	0.00143351	0.414431	0.00255194	0.141191	0.00160441	0.0992474	0.00122564	0.424823	0.00279776	0.17502	0.00179208	0.120042	0.00153108
0.43	0.446747	0.0016431	0.143621	0.00116753	0.128704	0.000882606	0.431035	0.00219112	0.156261	0.00156409	0.146303	0.00142384	0.415738	0.00257589	0.141777	0.00159481	0.0980892	0.00122052	0.425299	0.00279548	0.175997	0.00179361	0.119522	0.00155301
0.431	0.446041	0.00163528	0.143476	0.00115961	0.12908	0.000881105	0.431366	0.00222706	0.155909	0.00155416	0.145712	0.00141366	0.417377	0.0026016	0.142278	0.00158243	0.0969017	0.00121387	0.42606	0.00278531	0.177168	0.00179473	0.118861	0.00157618
0.432	0.445135	0.00162771	0.143404	0.00115315	0.129377	0.000879177	0.431436	0.00225492	0.155364	0.00154311	0.145201	0.0014038	0.419329	0.00262713	0.14272	0.00156849	0.0957861	0.00120671	0.427057	0.00276895	0.178501	0.00179577	0.118067	0.00159912
0.433	0.444026	0.00162071	0.143411	0.00114848	0.129573	0.000876817	0.431201	0.00227232	0.154623	0.00153053	0.144741	0.00139517	0.421509	0.00265041	0.143128	0.0015543	0.0948352	0.00120051	0.428232	0.00274884	0.179967	0.00179756	0.117145	0.00161989
0.434	0.442741	0.00161448	0.143509	0.00114583	0.129653	0.000874179	0.430624	0.00227829	0.153694	0.00151633	0.144301	0.00138848	0.423789	0.00266933	0.14353	0.00154122	0.0941315	0.00119705	0.429531	0.00272781	0.181546	0.00180127	0.11611	0.00163657
0.435	0.441321	0.00160913	0.143701	0.00114514	0.129623	0.000871532	0.429703	0.00227327	0.152596	0.00150065	0.143854	0.00138427	0.426022	0.00268217	0.143945	0.00153048	0.0937424	0.00119807	0.430896	0.00270879	0.183217	0.00180792	0.114975	0.00164731
0.436	0.439829	0.00160468	0.143991	0.0011462	0.129504	0.000869158	0.428451	0.00225898	0.151358	0.00148396	0.143386	0.0013828	0.428063	0.00268763	0.144379	0.00152302	0.0937141	0.00120466	0.432272	0.00269419	0.184973	0.00181825	0.113755	0.0016509
0.437	0.43834	0.00160114	0.144382	0.00114861	0.129325	0.000867204	0.426893	0.00223807	0.150022	0.00146675	0.142897	0.00138399	0.429788	0.00268533	0.144824	0.0015195	0.09407	0.00121689	0.433601	0.00268565	0.186803	0.00183256	0.112472	0.00164694
0.438	0.436931	0.00159857	0.144871	0.00115189	0.12912	0.00086561	0.425076	0.00221355	0.14864	0.00144958	0.142398	0.00138751	0.431122	0.00267591	0.145257	0.00152002	0.0948086	0.00123367	0.434822	0.00268389	0.188691	0.0018505	0.111154	0.00163598
0.439	0.43568	0.00159713	0.145454	0.00115554	0.128923	0.000864147	0.423048	0.00218848	0.14727	0.0014329	0.141917	0.00139294	0.432045	0.00266094	0.145653	0.00152442	0.0959102	0.00125294	0.43588	0.0026887	0.190609	0.00187134	0.109835	0.00161937
0.44	0.434649	0.00159698	0.146124	0.00115922	0.128771	0.000862489	0.420868	0.0021653	0.145973	0.00141714	0.141488	0.00139989	0.432602	0.00264277	0.145981	0.0015321	0.0973387	0.00127213	0.436718	0.00269889	0.192513	0.00189406	0.108559	0.00159917
0.441	0.433876	0.00159832	0.146872	0.00116278	0.128688	0.000860336	0.418597	0.00214575	0.144799	0.0014027	0.141144	0.00140794	0.432882	0.00262411	0.146218	0.0015423	0.0990443	0.00128874	0.437295	0.00271267	0.194336	0.0019176	0.10737	0.00157759
0.442	0.433374	0.00160129	0.147687	0.00116628	0.128692	0.000857521	0.41629	0.0021307	0.143796	0.00138995	0.140914	0.00141678	0.433008	0.00260739	0.14635	0.0015542	0.100973	0.00130086	0.437587	0.00272802	0.195998	0.00194097	0.106317	0.00155681
0.443	0.433132	0.001606	0.148554	0.00116999	0.128793	0.000854074	0.41401	0.00212036	0.142993	0.00137918	0.140818	0.00142604	0.433119	0.00259461	0.146376	0.00156712	0.103067	0.00130759	0.437594	0.00274304	0.197401	0.0019632	0.105445	0.00153835
0.444	0.433112	0.00161241	0.149462	0.00117424	0.128992	0.000850239	0.411808	0.00211456	0.142403	0.00137063	0.140858	0.00143537	0.433352	0.0025868	0.146308	0.00158057	0.105268	0.00130914	0.437351	0.00275605	0.198456	0.00198341	0.1048	0.00152321
0.445	0.433261	0.00162038	0.150397	0.00117934	0.129283	0.000846414	0.409736	0.00211306	0.142024	0.00136438	0.141022	0.00144439	0.433823	0.00258417	0.146165	0.00159434	0.107524	0.0013068	0.436925	0.00276591	0.199076	0.00200081	0.104415	0.00151152
0.446	0.433512	0.00162966	0.151347	0.00118549	0.129655	0.000843057	0.407833	0.00211557	0.141829	0.00136038	0.141287	0.00145284	0.434627	0.00258622	0.145966	0.00160843	0.109785	0.00130254	0.436399	0.00277197	0.199201	0.00201468	0.104314	0.00150281
0.447	0.433795	0.00163979	0.152301	0.00119269	0.130091	0.000840609	0.406133	0.00212184	0.14178	0.00135859	0.141624	0.00146059	0.435825	0.00259218	0.145731	0.00162285	0.112002	0.00129849	0.435878	0.00277409	0.198802	0.00202455	0.104516	0.00149635
0.448	0.434041	0.00165019	0.153249	0.00120071	0.13057	0.000839409	0.404662	0.00213143	0.141833	0.00135895	0.141996	0.00146786	0.437451	0.0026012	0.14547	0.00163746	0.114136	0.0012965	0.435456	0.00277254	0.197894	0.0020303	0.105029	0.00149121
0.449	0.434199	0.00166014	0.154184	0.00120916	0.131063	0.000839618	0.403443	0.0021436	0.141931	0.00136143	0.142373	0.001475	0.43951	0.00261255	0.145184	0.00165187	0.116143	0.00129754	0.435215	0.00276806	0.196528	0.00203221	0.105848	0.00148673
0.45	0.434219	0.00166877	0.155101	0.00121756	0.131543	0.000841227	0.402487	0.00215719	0.142022	0.00136597	0.142734	0.00148254	0.441993	0.00262581	0.144869	0.00166536	0.117981	0.00130161	0.435208	0.00276172	0.194795	0.00203091	0.106961	0.00148267
0.451	0.434072	0.00167534	0.155994	0.00122531	0.131975	0.000844082	0.401801	0.00217081	0.142059	0.00137237	0.143065	0.00149087	0.444873	0.00264061	0.144517	0.00167701	0.119616	0.00130796	0.435437	0.00275469	0.192813	0.00202741	0.108343	0.00147915
0.452	0.43375	0.0016792	0.156865	0.00123188	0.13233	0.000847874	0.401393	0.00218296	0.142003	0.0013802	0.143362	0.00150012	0.448108	0.00265656	0.144117	0.00168588	0.121013	0.00131532	0.43587	0.00274815	0.190714	0.0020228	0.109956	0.0014768
0.453	0.433261	0.00167993	0.157713	0.00123684	0.132572	0.00085216	0.401264	0.00219236	0.141828	0.00138881	0.143628	0.00150999	0.451641	0.00267331	0.143664	0.0016913	0.122143	0.00132259	0.436424	0.00274283	0.188641	0.0020183	0.111749	0.00147648
0.454	0.432629	0.0016774	0.158538	0.0012399	0.132675	0.000856445	0.401406	0.00219804	0.141521	0.00139731	0.143872	0.00151988	0.455404	0.00269042	0.143167	0.00169307	0.122993	0.00132911	0.436996	0.00273893	0.186714	0.00201499	0.113661	0.00147903
0.455	0.43189	0.00167178	0.159343	0.00124103	0.13262	0.000860221	0.401804	0.00219973	0.141084	0.00140479	0.144097	0.00152902	0.459311	0.00270743	0.142641	0.00169156	0.123554	0.0013348	0.437468	0.002736	0.185042	0.00201387	0.115621	0.00148476
0.456	0.431095	0.00166358	0.160126	0.00124047	0.132396	0.000863055	0.402434	0.00219755	0.140531	0.0014104	0.144302	0.00153679	0.463262	0.0027241	0.142114	0.00168762	0.123839	0.00134006	0.437727	0.00273322	0.183696	0.00201558	0.11755	0.00149335
0.457	0.430292	0.00165356	0.160891	0.00123876	0.132004	0.000864625	0.403268	0.00219193	0.139889	0.00141359	0.144475	0.00154283	0.467141	0.00274046	0.141621	0.00168243	0.123866	0.00134541	0.437677	0.00272956	0.182708	0.00202037	0.119372	0.00150372
0.458	0.429536	0.00164275	0.161631	0.00123664	0.131459	0.000864809	0.404262	0.00218348	0.139183	0.00141408	0.144593	0.0015473	0.47083	0.0027568	0.141196	0.0016772	0.123675	0.00135117	0.43726	0.00272441	0.182078	0.00202806	0.121015	0.00151412
0.459	0.428875	0.00163229	0.162345	0.001235	0.130787	0.000863669	0.405365	0.0021727	0.138453	0.00141218	0.144626	0.0015507	0.474198	0.00277355	0.140867	0.00167299	0.123316	0.00135717	0.436452	0.00271751	0.18177	0.00203788	0.122419	0.00152267
0.46	0.428347	0.00162331	0.163024	0.00123473	0.130027	0.000861376	0.406517	0.00215984	0.137732	0.00140848	0.144533	0.00155372	0.477122	0.00279098	0.140652	0.0016706	0.122844	0.00136278	0.435265	0.00270938	0.181721	0.00204868	0.123543	0.00152763
0.461	0.427981	0.00161671	0.163665	0.00123651	0.129219	0.000858186	0.407656	0.00214477	0.137057	0.00140399	0.144278	0.00155707	0.479484	0.00280904	0.140551	0.00167049	0.122314	0.00136704	0.433738	0.00270074	0.181853	0.0020591	0.124366	0.00152791
0.462	0.427782	0.00161298	0.164262	0.00124071	0.128409	0.000854357	0.40871	0.0021272	0.136458	0.0013999	0.143826	0.0015612	0.481181	0.00282708	0.140546	0.00167286	0.121785	0.00136909	0.43193	0.00269244	0.182084	0.0020676	0.124886	0.00152334
0.463	0.427749	0.00161214	0.164819	0.0012473	0.12764	0.000850116	0.409617	0.00210654	0.135959	0.00139739	0.143155	0.00156604	0.482141	0.002844	0.140609	0.00167759	0.121301	0.00136842	0.429909	0.00268509	0.182336	0.00207286	0.125122	0.00151452
0.464	0.427864	0.0016137	0.16534	0.00125579	0.126947	0.000845589	0.410302	0.00208227	0.13558	0.00139746	0.142261	0.00157122	0.482318	0.00285814	0.140694	0.00168425	0.120899	0.00136514	0.427733	0.00267902	0.182538	0.00207376	0.125105	0.00150256
0.465	0.428097	0.00161697	0.165836	0.0012654	0.126355	0.000840895	0.410707	0.00205419	0.135328	0.0014006	0.141161	0.00157597	0.481695	0.00286763	0.140754	0.00169231	0.120602	0.00135982	0.425451	0.00267409	0.182637	0.00206954	0.124872	0.00148881
0.466	0.428413	0.00162116	0.166325	0.00127514	0.125877	0.000836129	0.410777	0.00202249	0.135207	0.00140687	0.13989	0.00157943	0.480309	0.0028708	0.140746	0.00170091	0.120423	0.00135357	0.423107	0.00267003	0.1826	0.00205979	0.124471	0.00147455
0.467	0.428771	0.00162571	0.166828	0.00128405	0.125514	0.000831384	0.410474	0.00198796	0.13521	0.00141572	0.1385	0.00158076	0.478231	0.00286628	0.140638	0.00170917	0.12036	0.00134748	0.420728	0.0026664	0.182407	0.00204451	0.123946	0.00146071
0.468	0.429138	0.00163034	0.167367	0.00129143	0.125254	0.000826775	0.409772	0.00195216	0.135322	0.00142608	0.137061	0.00157937	0.475575	0.00285342	0.140412	0.00171622	0.120411	0.00134243	0.418343	0.00266313	0.182047	0.0020241	0.123342	0.00144778
0.469	0.429474	0.00163497	0.167963	0.00129689	0.125075	0.000822365	0.408669	0.0019172	0.135519	0.00143666	0.135645	0.00157499	0.472489	0.00283212	0.140078	0.0017214	0.120571	0.00133889	0.415973	0.00266013	0.181525	0.00199943	0.122702	0.00143596
0.47	0.429759	0.00163967	0.168628	0.00130037	0.124951	0.000818207	0.407186	0.00188571	0.135769	0.00144604	0.134324	0.00156773	0.46915	0.00280311	0.139666	0.00172431	0.120835	0.00133677	0.413652	0.00265751	0.180846	0.00197181	0.122062	0.00142529
0.471	0.429969	0.00164444	0.169366	0.00130215	0.124852	0.000814305	0.405358	0.00186026	0.136032	0.0014528	0.133161	0.00155804	0.465748	0.00276765	0.139225	0.00172495	0.121203	0.00133557	0.411417	0.00265541	0.180011	0.00194268	0.121462	0.00141587
0.472	0.430089	0.00164913	0.170166	0.00130261	0.124752	0.000810638	0.403247	0.00184316	0.136268	0.00145578	0.13221	0.00154661	0.462469	0.00272758	0.138821	0.00172371	0.121675	0.00133465	0.409297	0.00265368	0.179032	0.00191364	0.120941	0.00140804
0.473	0.430106	0.00165346	0.171005	0.00130211	0.124628	0.000807256	0.400934	0.00183578	0.136433	0.00145413	0.131506	0.00153431	0.459493	0.00268506	0.138528	0.00172121	0.122257	0.00133352	0.407335	0.00265207	0.177926	0.0018861	0.120542	0.00140235
0.474	0.430013	0.00165704	0.171846	0.00130092	0.124469	0.000804302	0.398505	0.00183857	0.136493	0.00144739	0.131066	0.00152191	0.456963	0.00264281	0.138413	0.00171819	0.12294	0.0013319	0.40556	0.00265008	0.176704	0.00186116	0.120305	0.00139944
0.475	0.429798	0.00165952	0.172648	0.00129913	0.12427	0.000802059	0.396054	0.00185079	0.136416	0.00143548	0.130887	0.00150994	0.454994	0.00260378	0.138534	0.00171539	0.123707	0.00133003	0.403988	0.00264706	0.175399	0.00183961	0.120262	0.00139985
0.476	0.429454	0.00166067	0.173359	0.00129668	0.124036	0.000800918	0.393667	0.00187074	0.136193	0.00141885	0.130951	0.00149873	0.453646	0.00257115	0.138929	0.00171314	0.12453	0.00132856	0.402616	0.00264244	0.174041	0.00182194	0.120447	0.00140399
0.477	0.428976	0.00166039	0.173929	0.0012934	0.123781	0.00080137	0.391422	0.00189618	0.135829	0.00139836	0.13123	0.00148832	0.452931	0.00254783	0.139608	0.00171154	0.12536	0.00132826	0.401426	0.00263588	0.17268	0.00180854	0.120874	0.00141179
0.478	0.428361	0.00165878	0.17432	0.00128919	0.123524	0.000803831	0.38938	0.00192474	0.135351	0.00137537	0.131684	0.00147867	0.452812	0.00253606	0.140551	0.00171025	0.126136	0.00132998	0.400384	0.00262743	0.171366	0.00179962	0.121547	0.00142282
0.479	0.427611	0.00165591	0.174504	0.001284	0.123289	0.0008086	0.387578	0.00195411	0.134799	0.0013515	0.132275	0.00146978	0.453204	0.00253686	0.141715	0.00170891	0.126791	0.00133422	0.39945	0.00261738	0.170161	0.00179533	0.122452	0.00143626
0.48	0.426745	0.00165188	0.174467	0.00127787	0.123099	0.000815702	0.386045	0.00198247	0.134234	0.00132853	0.132954	0.0014617	0.453987	0.00254952	0.143029	0.00170705	0.12725	0.00134094	0.398581	0.00260626	0.169125	0.00179566	0.123562	0.00145118
0.481	0.425796	0.00164681	0.174212	0.00127099	0.122978	0.000824932	0.384777	0.00200861	0.133717	0.00130808	0.133684	0.0014547	0.455018	0.00257151	0.144411	0.0017044	0.127455	0.00134963	0.397743	0.00259468	0.168315	0.00180029	0.124838	0.00146661
0.482	0.42481	0.00164077	0.173757	0.00126355	0.122947	0.000835823	0.383768	0.00203187	0.133309	0.00129137	0.13443	0.00144927	0.456134	0.00259903	0.14577	0.00170105	0.127356	0.00135913	0.396927	0.00258317	0.167772	0.0018085	0.126227	0.00148185
0.483	0.423842	0.00163392	0.173129	0.00125579	0.123026	0.000847788	0.383008	0.00205199	0.133061	0.00127897	0.135164	0.001446	0.457173	0.00262739	0.147019	0.00169725	0.126932	0.00136794	0.39613	0.00257194	0.167522	0.00181929	0.12768	0.00149644
0.484	0.422958	0.00162648	0.172366	0.001248	0.123231	0.00086017	0.382481	0.00206914	0.133007	0.00127068	0.135871	0.00144566	0.457988	0.00265202	0.148086	0.00169335	0.126183	0.00137453	0.395384	0.00256122	0.167564	0.00183145	0.129144	0.00151037
0.485	0.42222	0.00161879	0.171504	0.00124038	0.123571	0.000872358	0.382182	0.00208356	0.133156	0.00126571	0.136537	0.0014489	0.458454	0.00266931	0.148913	0.00168954	0.125137	0.00137769	0.394734	0.00255125	0.167876	0.00184376	0.13057	0.00152379
0.486	0.421683	0.00161134	0.170576	0.00123314	0.124053	0.000883895	0.382113	0.00209558	0.133493	0.00126303	0.137166	0.00145629	0.45848	0.00267712	0.149472	0.00168582	0.123841	0.00137681	0.394233	0.00254238	0.168406	0.00185517	0.131915	0.00153695
0.487	0.421382	0.00160453	0.169612	0.00122648	0.124678	0.000894456	0.382276	0.00210555	0.133988	0.00126169	0.137762	0.00146805	0.458012	0.00267494	0.149756	0.00168196	0.12236	0.00137198	0.393938	0.00253538	0.169079	0.00186489	0.133145	0.00155003
0.488	0.421332	0.00159882	0.168632	0.00122055	0.125436	0.000903853	0.382687	0.00211406	0.134585	0.00126114	0.138338	0.00148401	0.457033	0.00266388	0.149784	0.00167766	0.120764	0.00136412	0.393903	0.00253138	0.1698	0.00187227	0.134227	0.00156296
0.489	0.421519	0.00159444	0.167654	0.00121546	0.126308	0.000912006	0.383346	0.00212181	0.135225	0.00126142	0.138906	0.00150343	0.455564	0.00264604	0.149598	0.0016728	0.119125	0.00135463	0.394159	0.00253167	0.170474	0.00187679	0.135138	0.00157543
0.49	0.421907	0.00159145	0.166691	0.00121129	0.127265	0.000918967	0.384252	0.00212984	0.135847	0.00126304	0.139472	0.00152515	0.453664	0.00262412	0.149251	0.00166757	0.117511	0.00134517	0.394722	0.00253728	0.171012	0.00187782	0.135855	0.001587
0.491	0.422437	0.00158979	0.165757	0.00120801	0.128271	0.000924848	0.385383	0.00213918	0.136401	0.00126673	0.140043	0.00154771	0.451413	0.00260039	0.14881	0.00166271	0.115976	0.00133703	0.395584	0.00254884	0.171344	0.00187469	0.136355	0.00159714
0.492	0.423041	0.00158924	0.164869	0.0012055	0.129279	0.000929804	0.386709	0.00215075	0.136848	0.00127304	0.140611	0.00156959	0.448911	0.00257659	0.148339	0.00165939	0.114556	0.00133098	0.396718	0.00256628	0.171424	0.0018667	0.136626	0.0016054
0.493	0.423646	0.00158955	0.164049	0.00120354	0.13024	0.000934022	0.388175	0.00216498	0.137167	0.00128193	0.141161	0.00158956	0.446266	0.00255357	0.147896	0.00165898	0.113277	0.00132711	0.398083	0.0025886	0.171248	0.0018534	0.136659	0.00161155
0.494	0.424186	0.00159043	0.163328	0.00120182	0.131106	0.000937659	0.389724	0.00218176	0.13736	0.00129268	0.141666	0.00160666	0.4436	0.00253159	0.147531	0.00166278	0.112147	0.00132487	0.39962	0.00261402	0.170836	0.00183483	0.136452	0.00161546
0.495	0.424604	0.00159166	0.162742	0.00120001	0.131835	0.000940875	0.391295	0.00220032	0.13744	0.00130386	0.142093	0.00162048	0.441029	0.00251062	0.147272	0.00167165	0.111165	0.0013235	0.401271	0.00264024	0.17024	0.00181171	0.136012	0.00161721
0.496	0.424868	0.00159297	0.162328	0.00119775	0.132394	0.000943721	0.392831	0.0022195	0.137442	0.00131374	0.1424	0.00163078	0.438671	0.00249081	0.147136	0.00168569	0.110317	0.001322	0.402981	0.00266474	0.169535	0.00178552	0.135361	0.00161695
0.497	0.424959	0.0015941	0.162113	0.0011947	0.132767	0.00094624	0.394289	0.00223798	0.137406	0.00132065	0.142539	0.00163751	0.436638	0.00247255	0.14712	0.00170417	0.109583	0.00131968	0.40469	0.00268511	0.168793	0.00175814	0.134528	0.00161485
0.498	0.424881	0.00159483	0.162127	0.00119065	0.132955	0.000948468	0.395644	0.00225468	0.137372	0.00132346	0.142472	0.00164055	0.43504	0.00245667	0.147211	0.00172552	0.108944	0.00131613	0.406356	0.00269945	0.168082	0.00173183	0.13355	0.00161103
0.499	0.424658	0.00159488	0.162378	0.00118555	0.132974	0.000950408	0.396882	0.00226892	0.137378	0.00132185	0.142166	0.0016396	0.433965	0.0024439	0.147388	0.00174764	0.108381	0.0013113	0.407939	0.00270678	0.167448	0.00170862	0.132476	0.00160562
0.5	0.424307	0.00159399	0.162868	0.00117956	0.132851	0.000952118	0.398007	0.00228052	0.137451	0.00131647	0.141607	0.0016343	0.433493	0.00243482	0.147625	0.0017683	0.107875	0.00130531	0.409406	0.00270688	0.166921	0.00168996	0.131352	0.00159871
0.501	0.423864	0.00159198	0.163581	0.0011731	0.132627	0.000953694	0.399029	0.00228959	0.137609	0.00130874	0.1408	0.0016243	0.433681	0.0024296	0.147901	0.00178548	0.107413	0.00129846	0.410734	0.00270062	0.166487	0.00167641	0.130221	0.00159033
0.502	0.423358	0.00158864	0.16449	0.00116676	0.132346	0.000955266	0.399956	0.00229637	0.137855	0.00130059	0.139769	0.00160938	0.434551	0.00242769	0.1482	0.0017978	0.106982	0.00129108	0.411893	0.00268936	0.166116	0.00166777	0.129123	0.00158055
0.503	0.422811	0.00158382	0.165561	0.00116133	0.13205	0.000956972	0.400803	0.002301	0.138186	0.00129393	0.138561	0.00158978	0.436098	0.00242824	0.148516	0.00180473	0.106578	0.0012834	0.412857	0.0026749	0.165749	0.00166296	0.128081	0.00156949
0.504	0.422239	0.00157736	0.166756	0.00115753	0.131778	0.000958899	0.401559	0.0023033	0.138587	0.00129026	0.137234	0.00156618	0.438286	0.00243027	0.148854	0.00180659	0.106194	0.0012756	0.413586	0.00265891	0.165325	0.00166069	0.127109	0.00155725
0.505	0.421652	0.00156923	0.168037	0.00115593	0.13156	0.000961064	0.402214	0.00230281	0.139037	0.00129033	0.135854	0.00153989	0.441034	0.00243308	0.149224	0.00180453	0.105833	0.00126783	0.414034	0.00264247	0.164774	0.00165957	0.126203	0.00154397
0.506	0.421046	0.00155947	0.169369	0.00115677	0.131416	0.000963361	0.402751	0.00229886	0.139514	0.00129417	0.134485	0.00151253	0.444242	0.00243666	0.14964	0.00180026	0.1055	0.00126014	0.414149	0.00262581	0.164042	0.00165857	0.125347	0.00152983
0.507	0.420412	0.0015483	0.17072	0.00115992	0.131361	0.000965592	0.40314	0.00229083	0.139998	0.00130123	0.133182	0.00148605	0.447781	0.00244167	0.150116	0.00179568	0.105199	0.00125258	0.413869	0.00260856	0.163086	0.00165714	0.124516	0.00151499
0.508	0.41974	0.00153625	0.172065	0.0011649	0.1314	0.000967439	0.403356	0.00227829	0.140467	0.00131069	0.131978	0.00146225	0.451514	0.00244952	0.150662	0.00179251	0.104944	0.00124532	0.413137	0.0025897	0.161895	0.00165531	0.123685	0.00149964
0.509	0.41901	0.00152414	0.173379	0.001171	0.131535	0.000968573	0.403363	0.00226139	0.140905	0.00132172	0.130888	0.00144254	0.45529	0.00246171	0.151287	0.00179197	0.104754	0.00123873	0.41191	0.00256816	0.160477	0.00165338	0.122827	0.00148387
0.51	0.418204	0.00151294	0.174637	0.00117744	0.131766	0.00096873	0.40313	0.00224086	0.141297	0.00133369	0.129913	0.00142776	0.458963	0.00247939	0.151991	0.0017945	0.104643	0.00123329	0.41017	0.00254333	0.158869	0.00165186	0.121926	0.0014678
0.511	0.417304	0.0015037	0.175811	0.00118361	0.132095	0.000967801	0.402627	0.00221784	0.141632	0.00134616	0.129032	0.00141792	0.462409	0.00250266	0.152771	0.00179986	0.104623	0.00122964	0.407929	0.00251553	0.157128	0.00165114	0.120977	0.00145159
0.512	0.416283	0.00149723	0.176874	0.00118906	0.132518	0.00096589	0.401826	0.00219379	0.141905	0.00135879	0.128222	0.00141237	0.465517	0.00253011	0.15362	0.00180737	0.104706	0.00122851	0.405241	0.00248609	0.155324	0.00165135	0.119985	0.00143543
0.513	0.415129	0.00149398	0.17779	0.00119357	0.133039	0.000963314	0.400698	0.0021701	0.142114	0.00137134	0.127458	0.00140997	0.468205	0.00255889	0.154527	0.00181611	0.104895	0.00123047	0.402204	0.00245742	0.153538	0.00165241	0.118975	0.00141969
0.514	0.413828	0.00149384	0.178522	0.00119715	0.133652	0.000960562	0.399227	0.00214778	0.142258	0.0013835	0.126727	0.00140946	0.47041	0.00258526	0.155479	0.00182522	0.10518	0.00123593	0.398945	0.00243254	0.151845	0.00165389	0.117977	0.00140495
0.515	0.412371	0.00149613	0.179031	0.00119988	0.13435	0.000958185	0.397412	0.00212744	0.142349	0.00139508	0.12603	0.0014098	0.472103	0.0026052	0.156458	0.00183409	0.105544	0.00124474	0.395627	0.00241452	0.150313	0.00165526	0.117029	0.00139203
0.516	0.410763	0.00149979	0.179276	0.00120188	0.135119	0.000956688	0.395265	0.00210911	0.142399	0.00140583	0.125377	0.00141023	0.473276	0.00261545	0.157445	0.00184242	0.10596	0.0012563	0.39241	0.00240565	0.149001	0.00165609	0.11617	0.00138184
0.517	0.40902	0.00150355	0.179224	0.00120322	0.135936	0.000956415	0.392829	0.0020925	0.142424	0.00141558	0.124802	0.00141052	0.473944	0.00261416	0.158413	0.00185011	0.106396	0.00126951	0.38946	0.00240702	0.147948	0.00165616	0.115431	0.0013753
0.518	0.407167	0.00150623	0.178848	0.00120394	0.136771	0.000957464	0.390183	0.00207723	0.142444	0.00142425	0.124345	0.00141085	0.474141	0.00260102	0.159334	0.0018573	0.10682	0.00128289	0.386918	0.00241815	0.147175	0.00165551	0.114842	0.00137307
0.519	0.405242	0.0015069	0.17814	0.00120401	0.137588	0.000959686	0.387424	0.00206305	0.142475	0.0014317	0.124045	0.00141159	0.473918	0.00257761	0.160175	0.00186415	0.107203	0.00129477	0.384884	0.00243716	0.146687	0.00165459	0.114414	0.00137529
0.52	0.403298	0.00150518	0.177108	0.00120339	0.138342	0.000962696	0.384678	0.00204997	0.142534	0.00143782	0.12395	0.00141321	0.473324	0.00254669	0.160903	0.0018708	0.107521	0.00130368	0.383434	0.00246135	0.146472	0.001654	0.114146	0.00138149
0.521	0.401389	0.00150111	0.175781	0.001202	0.138994	0.000965945	0.382082	0.00203838	0.142631	0.00144238	0.124092	0.00141615	0.472415	0.0025119	0.161491	0.00187743	0.107761	0.00130857	0.382579	0.00248762	0.146509	0.00165443	0.114028	0.00139064
0.522	0.399578	0.00149525	0.174213	0.00119985	0.139508	0.000968833	0.379768	0.00202874	0.142759	0.00144512	0.124494	0.00142071	0.471241	0.00247704	0.161916	0.00188402	0.107926	0.00130905	0.382288	0.00251314	0.146769	0.00165644	0.114035	0.00140133
0.523	0.397925	0.00148849	0.172481	0.00119706	0.139856	0.000970805	0.377847	0.00202162	0.142904	0.0014458	0.125168	0.0014271	0.469839	0.0024454	0.162166	0.00189051	0.108018	0.00130536	0.382499	0.00253592	0.147217	0.00166033	0.114137	0.00141202
0.524	0.396489	0.00148181	0.170671	0.0011938	0.140025	0.00097144	0.376397	0.00201753	0.143044	0.00144429	0.126105	0.00143533	0.468239	0.00241935	0.162239	0.00189676	0.108054	0.0012983	0.383107	0.00255477	0.147821	0.00166616	0.114299	0.00142133
0.525	0.39532	0.00147608	0.168888	0.00119043	0.140017	0.000970523	0.375444	0.00201668	0.143144	0.00144058	0.127286	0.00144529	0.466454	0.00240014	0.162142	0.00190235	0.108048	0.00128898	0.383987	0.00256933	0.148549	0.00167367	0.114483	0.00142824
0.526	0.394456	0.00147193	0.167232	0.00118737	0.139852	0.000968104	0.374972	0.00201908	0.143168	0.00143484	0.128672	0.00145661	0.464497	0.00238796	0.161888	0.00190684	0.108021	0.00127837	0.384999	0.00257982	0.14937	0.00168247	0.114661	0.00143207
0.527	0.393927	0.00146968	0.165794	0.00118505	0.139564	0.000964468	0.374901	0.00202447	0.143079	0.00142742	0.130221	0.0014688	0.462354	0.00238202	0.161496	0.00190956	0.107987	0.0012672	0.386002	0.00258682	0.150253	0.00169212	0.11481	0.00143264
0.528	0.393733	0.00146928	0.16464	0.00118386	0.139203	0.000960097	0.375117	0.00203231	0.142846	0.00141882	0.131883	0.00148115	0.460015	0.00238113	0.160981	0.00190994	0.107958	0.0012558	0.386867	0.00259096	0.15117	0.00170216	0.114916	0.00143002
0.529	0.39387	0.0014705	0.163818	0.00118408	0.138822	0.000955585	0.375476	0.00204173	0.142454	0.00140968	0.133604	0.00149278	0.457464	0.00238378	0.160353	0.00190741	0.107951	0.00124424	0.387484	0.00259283	0.152093	0.00171205	0.114978	0.0014245
0.53	0.394308	0.00147302	0.163337	0.0011858	0.138473	0.000951525	0.375823	0.00205162	0.141904	0.00140075	0.135334	0.00150274	0.454698	0.00238871	0.159621	0.00190165	0.10798	0.00123265	0.387775	0.00259263	0.152992	0.00172124	0.115008	0.00141649
0.531	0.394997	0.00147649	0.163177	0.00118889	0.138204	0.000948457	0.375999	0.00206071	0.141211	0.00139284	0.137033	0.00151026	0.451724	0.00239485	0.158792	0.00189269	0.10806	0.00122147	0.387694	0.00259044	0.153837	0.00172908	0.115022	0.00140634
0.532	0.395875	0.00148056	0.163293	0.00119305	0.138046	0.000946768	0.37587	0.0020678	0.140406	0.00138676	0.138673	0.00151485	0.448573	0.0024016	0.157872	0.00188084	0.10821	0.00121163	0.387236	0.00258598	0.154599	0.00173491	0.115049	0.00139441
0.533	0.396868	0.00148497	0.163622	0.00119794	0.138011	0.000946644	0.375335	0.0020721	0.139537	0.00138322	0.140242	0.00151651	0.445305	0.00240874	0.156873	0.00186668	0.10845	0.00120464	0.386428	0.00257888	0.155252	0.00173822	0.115113	0.00138108
0.534	0.397889	0.00148937	0.164092	0.00120313	0.138091	0.000948064	0.374328	0.00207332	0.138659	0.00138275	0.141739	0.00151577	0.441996	0.00241639	0.155809	0.00185097	0.108803	0.0012023	0.385334	0.0025689	0.155776	0.00173884	0.115243	0.00136679
0.535	0.398858	0.00149338	0.164633	0.00120835	0.138261	0.000950859	0.372834	0.00207188	0.137824	0.00138563	0.143175	0.00151371	0.438759	0.00242504	0.154707	0.00183448	0.109284	0.00120619	0.384029	0.00255593	0.15616	0.00173696	0.115455	0.00135212
0.536	0.399698	0.00149669	0.165187	0.00121345	0.138475	0.000954609	0.370871	0.00206873	0.137087	0.00139191	0.144569	0.00151174	0.435733	0.0024354	0.153601	0.00181793	0.109897	0.0012172	0.382605	0.00254038	0.156399	0.00173318	0.115769	0.00133803
0.537	0.400348	0.00149904	0.165712	0.00121848	0.138682	0.000958763	0.368494	0.00206507	0.136489	0.00140146	0.14594	0.00151149	0.433068	0.00244828	0.152528	0.00180194	0.110639	0.00123526	0.381151	0.00252301	0.156494	0.00172844	0.116191	0.00132567
0.538	0.400765	0.00150032	0.166185	0.00122363	0.138823	0.000962643	0.365787	0.00206213	0.136062	0.00141404	0.147298	0.00151426	0.430913	0.00246445	0.151529	0.00178695	0.111493	0.0012592	0.37975	0.00250517	0.156452	0.00172374	0.116712	0.00131631
0.539	0.400928	0.00150063	0.1666	0.00122909	0.138846	0.000965547	0.362847	0.00206083	0.135826	0.00142928	0.14865	0.00152096	0.429408	0.00248461	0.150632	0.00177326	0.112425	0.00128707	0.378459	0.00248853	0.156285	0.00172	0.117321	0.00131124
0.54	0.400838	0.00150022	0.166964	0.00123503	0.138711	0.000966892	0.359785	0.0020618	0.135781	0.00144674	0.14998	0.00153176	0.428654	0.00250903	0.149869	0.00176108	0.1134	0.00131656	0.377316	0.00247478	0.155998	0.00171773	0.117987	0.00131159
0.541	0.400512	0.00149946	0.167289	0.00124139	0.138389	0.000966243	0.356709	0.00206522	0.135921	0.00146588	0.151261	0.00154616	0.428716	0.00253759	0.149251	0.00175052	0.114366	0.00134531	0.376333	0.00246559	0.155595	0.001717	0.118676	0.00131799
0.542	0.399982	0.00149869	0.167583	0.00124779	0.137868	0.000963488	0.353711	0.00207093	0.136223	0.00148596	0.152452	0.00156317	0.429592	0.0025695	0.148782	0.00174158	0.115274	0.00137125	0.375515	0.00246231	0.155077	0.00171749	0.119342	0.00133056
0.543	0.399293	0.00149812	0.167847	0.00125356	0.137155	0.0009588	0.350874	0.00207843	0.136653	0.0015061	0.153503	0.00158148	0.43122	0.00260337	0.148452	0.00173407	0.116072	0.00139273	0.374838	0.00246565	0.154443	0.00171848	0.119934	0.0013488
0.544	0.398483	0.00149783	0.168071	0.00125778	0.136267	0.000952588	0.348258	0.002087	0.137169	0.0015253	0.154362	0.00159975	0.433466	0.00263724	0.148244	0.00172771	0.116713	0.00140847	0.374279	0.00247574	0.153686	0.00171913	0.120397	0.00137157
0.545	0.3976	0.00149776	0.168237	0.00125947	0.135233	0.000945428	0.345907	0.00209575	0.137724	0.00154245	0.154982	0.00161678	0.436153	0.00266892	0.148132	0.00172208	0.117155	0.0014176	0.373811	0.00249197	0.152814	0.00171868	0.120685	0.00139732
0.546	0.396675	0.00149775	0.168317	0.0012578	0.134092	0.000937978	0.343859	0.00210363	0.138266	0.00155651	0.155325	0.00163153	0.439043	0.0026961	0.148092	0.00171672	0.117363	0.00141947	0.373417	0.00251316	0.151834	0.00171649	0.120761	0.00142424
0.547	0.395738	0.00149772	0.168284	0.00125231	0.132885	0.000930881	0.342127	0.00210968	0.138746	0.0015666	0.155369	0.00164318	0.441896	0.00271694	0.1481	0.00171134	0.117314	0.00141374	0.37309	0.0025378	0.150761	0.00171219	0.120599	0.00145038
0.548	0.394808	0.00149763	0.168114	0.00124303	0.13165	0.000924671	0.340718	0.00211329	0.139117	0.001572	0.155109	0.00165105	0.444459	0.0027302	0.148144	0.00170587	0.116998	0.0014004	0.372824	0.00256432	0.149628	0.00170574	0.120195	0.00147399
0.549	0.393897	0.00149761	0.167791	0.00123053	0.130429	0.000919791	0.339635	0.00211448	0.139343	0.00157237	0.15456	0.00165457	0.446514	0.00273553	0.148211	0.00170055	0.116423	0.00137986	0.372624	0.00259136	0.148474	0.00169736	0.119566	0.00149368
0.55	0.393011	0.00149801	0.167319	0.00121588	0.129257	0.000916555	0.338869	0.00211396	0.139391	0.00156773	0.153753	0.00165341	0.447893	0.00273355	0.148302	0.00169606	0.115611	0.00135292	0.372494	0.00261788	0.147341	0.00168737	0.11875	0.00150848
0.551	0.392149	0.00149918	0.166709	0.00120033	0.128165	0.000915119	0.338404	0.00211309	0.139244	0.00155848	0.152737	0.00164754	0.448479	0.00272544	0.148426	0.00169349	0.114605	0.00132089	0.372429	0.00264331	0.146277	0.00167619	0.117803	0.001518
0.552	0.391304	0.00150152	0.165986	0.00118518	0.127184	0.000915486	0.338221	0.00211367	0.138897	0.00154539	0.151571	0.00163728	0.448231	0.00271301	0.148601	0.00169413	0.113464	0.00128552	0.372415	0.00266733	0.145321	0.00166424	0.116787	0.00152228
0.553	0.390472	0.0015053	0.165185	0.00117146	0.126336	0.000917513	0.338275	0.00211742	0.138355	0.0015295	0.150317	0.00162337	0.44717	0.00269814	0.14884	0.00169925	0.112259	0.00124882	0.372424	0.00268979	0.144506	0.0016519	0.115774	0.00152194
0.554	0.389639	0.00151062	0.164343	0.0011599	0.125644	0.000920978	0.33852	0.00212569	0.137631	0.00151187	0.149038	0.00160693	0.445378	0.00268268	0.149171	0.00170988	0.111063	0.00121301	0.372405	0.00271037	0.143847	0.00163947	0.114833	0.00151789
0.555	0.388792	0.00151718	0.163493	0.00115079	0.125124	0.000925569	0.338887	0.00213895	0.136748	0.00149347	0.147793	0.0015892	0.442978	0.00266815	0.149604	0.00172649	0.109947	0.00118026	0.372302	0.00272862	0.143343	0.00162718	0.114027	0.00151136
0.556	0.387912	0.00152433	0.162664	0.00114414	0.124792	0.000930994	0.339293	0.00215695	0.135736	0.00147502	0.146631	0.00157146	0.440128	0.00265559	0.150149	0.00174883	0.108966	0.00115238	0.372061	0.0027438	0.142978	0.00161527	0.113401	0.00150369
0.557	0.386982	0.00153109	0.161876	0.00113976	0.124661	0.000937045	0.339644	0.00217854	0.134631	0.00145696	0.14559	0.00155473	0.437001	0.00264576	0.150799	0.00177589	0.108154	0.0011307	0.371629	0.00275531	0.142725	0.00160394	0.112989	0.00149617
0.558	0.385982	0.00153631	0.16114	0.00113742	0.124738	0.000943634	0.339843	0.00220193	0.133478	0.00143941	0.144692	0.00153965	0.433765	0.00263902	0.151537	0.00180603	0.107521	0.00111591	0.370975	0.00276251	0.142543	0.00159329	0.112807	0.00148999
0.559	0.384895	0.00153881	0.160458	0.00113688	0.125029	0.00095081	0.33979	0.00222513	0.132322	0.00142235	0.143945	0.00152646	0.430579	0.00263532	0.152333	0.00183707	0.107048	0.00110791	0.3701	0.00276521	0.142391	0.00158334	0.112855	0.0014861
0.56	0.383713	0.0015377	0.159828	0.00113796	0.12553	0.00095871	0.339393	0.00224605	0.131214	0.00140576	0.143342	0.00151504	0.427585	0.00263459	0.15314	0.00186656	0.1067	0.00110595	0.369021	0.00276344	0.142235	0.00157408	0.113118	0.00148511
0.561	0.382425	0.00153247	0.159244	0.00114054	0.126227	0.000967484	0.338578	0.00226286	0.130209	0.00138977	0.142866	0.00150515	0.424886	0.00263651	0.153912	0.00189223	0.106422	0.00110871	0.367786	0.00275762	0.142037	0.00156535	0.113565	0.00148726
0.562	0.381043	0.0015232	0.15869	0.00114442	0.127098	0.000977258	0.337295	0.00227422	0.129362	0.00137458	0.14249	0.00149652	0.422575	0.00264055	0.1546	0.00191203	0.106163	0.00111453	0.366466	0.0027482	0.141788	0.00155715	0.114154	0.00149239
0.563	0.379582	0.00151053	0.158158	0.00114935	0.128107	0.000987929	0.335512	0.00227935	0.128725	0.00136058	0.142181	0.001489	0.420693	0.0026461	0.155164	0.00192445	0.105877	0.00112168	0.365125	0.00273558	0.14149	0.00154952	0.114836	0.00150005
0.564	0.378072	0.00149552	0.15763	0.001155	0.129207	0.000999184	0.333244	0.00227823	0.128338	0.00134833	0.141909	0.00148272	0.419259	0.00265236	0.155575	0.00192865	0.105536	0.00112865	0.363826	0.00271987	0.141159	0.00154281	0.115555	0.00150946
0.565	0.37655	0.00147945	0.15709	0.00116089	0.130336	0.0010104	0.330526	0.00227148	0.128233	0.00133841	0.141642	0.00147801	0.418244	0.00265812	0.155824	0.0019245	0.105136	0.00113436	0.362601	0.00270089	0.140838	0.00153753	0.116256	0.00151977
0.566	0.37506	0.00146358	0.156523	0.00116649	0.131435	0.00102082	0.327424	0.00226032	0.128424	0.00133147	0.141358	0.00147534	0.41759	0.00266224	0.155918	0.00191251	0.104697	0.00113836	0.361461	0.00267818	0.140572	0.00153435	0.11689	0.00153007
0.567	0.373648	0.00144896	0.155912	0.00117125	0.132434	0.00102955	0.32404	0.00224655	0.128905	0.00132809	0.141047	0.00147511	0.4172	0.00266349	0.15588	0.00189386	0.104264	0.00114091	0.360375	0.00265126	0.140421	0.00153388	0.117415	0.00153957
0.568	0.372351	0.00143624	0.155246	0.0011747	0.133273	0.00103589	0.320481	0.00223209	0.129649	0.0013286	0.140711	0.0014774	0.416959	0.0026609	0.155746	0.00187023	0.10389	0.00114293	0.35928	0.00261973	0.140437	0.0015365	0.117804	0.00154764
0.569	0.371208	0.00142586	0.154521	0.00117656	0.1339	0.00103929	0.316876	0.00221899	0.130608	0.00133297	0.140364	0.00148183	0.416742	0.00265381	0.155554	0.00184375	0.103643	0.00114579	0.358089	0.00258367	0.140664	0.00154237	0.118039	0.00155379
0.57	0.370243	0.00141801	0.153739	0.00117674	0.134275	0.00103954	0.313354	0.0022088	0.13172	0.00134081	0.140036	0.00148762	0.416425	0.00264196	0.155341	0.0018168	0.103584	0.0011511	0.356707	0.00254366	0.141132	0.00155132	0.118126	0.00155771
0.571	0.369466	0.00141277	0.152915	0.00117533	0.13438	0.00103671	0.310029	0.0022024	0.132903	0.00135111	0.139763	0.00149377	0.415904	0.00262536	0.155137	0.00179173	0.10377	0.00116019	0.355035	0.00250084	0.141844	0.00156301	0.118081	0.00155905
0.572	0.368872	0.00141022	0.152076	0.00117263	0.134214	0.00103108	0.306999	0.00219973	0.134072	0.00136267	0.139586	0.00149929	0.415109	0.00260416	0.154955	0.00177066	0.104238	0.00117402	0.352988	0.00245687	0.142774	0.00157693	0.117931	0.00155749
0.573	0.36845	0.00141042	0.151254	0.00116897	0.133792	0.00102304	0.304336	0.00219981	0.135141	0.00137422	0.139545	0.00150355	0.414027	0.00257848	0.154793	0.00175505	0.105011	0.00119296	0.350519	0.00241373	0.143871	0.00159259	0.117712	0.00155265
0.574	0.368172	0.0014134	0.15049	0.00116473	0.133147	0.00101302	0.302075	0.00220071	0.136039	0.00138469	0.139669	0.00150643	0.412691	0.00254843	0.154643	0.00174553	0.106087	0.00121679	0.34761	0.00237361	0.145064	0.00160948	0.117461	0.00154416
0.575	0.368007	0.00141893	0.149828	0.00116028	0.132319	0.00100139	0.300227	0.00220015	0.136706	0.00139349	0.139971	0.00150834	0.41119	0.0025143	0.154478	0.00174181	0.107447	0.00124494	0.34428	0.00233854	0.146262	0.00162694	0.11721	0.00153181
0.576	0.36792	0.00142662	0.14931	0.0011559	0.131355	0.00098858	0.298767	0.00219594	0.137112	0.00140055	0.140447	0.00151	0.40965	0.00247655	0.154281	0.00174288	0.109055	0.00127637	0.340595	0.00231	0.147372	0.00164422	0.116984	0.00151563
0.577	0.36787	0.0014358	0.148963	0.00115186	0.1303	0.000975033	0.297647	0.00218651	0.137247	0.00140622	0.141068	0.00151227	0.408218	0.00243632	0.15403	0.00174723	0.110859	0.00130999	0.336649	0.00228892	0.148305	0.00166052	0.116799	0.00149602
0.578	0.367826	0.00144559	0.148809	0.00114839	0.129193	0.000961322	0.296811	0.00217126	0.13713	0.0014111	0.141784	0.00151583	0.407047	0.00239552	0.153713	0.00175332	0.11279	0.00134443	0.332573	0.00227554	0.148994	0.00167502	0.116658	0.00147381
0.579	0.367757	0.00145508	0.148852	0.00114578	0.12807	0.000948014	0.296196	0.00215068	0.136805	0.00141588	0.142529	0.00152099	0.406266	0.00235665	0.153328	0.0017598	0.114772	0.00137828	0.328511	0.00226926	0.149388	0.00168713	0.116553	0.00145015
0.58	0.367641	0.00146345	0.149079	0.00114424	0.126954	0.000935674	0.295741	0.00212634	0.136333	0.00142107	0.143225	0.0015277	0.405962	0.00232242	0.152887	0.00176578	0.116723	0.00141004	0.324618	0.00226913	0.149474	0.00169657	0.116464	0.00142635
0.581	0.367464	0.00147015	0.149465	0.00114389	0.125864	0.000924741	0.295391	0.0021005	0.135786	0.00142704	0.143797	0.00153555	0.406167	0.0022952	0.152411	0.00177092	0.118557	0.00143823	0.321036	0.00227388	0.149268	0.00170362	0.116366	0.00140365
0.582	0.367223	0.00147504	0.149973	0.00114469	0.124813	0.000915505	0.295104	0.00207569	0.135237	0.00143388	0.144174	0.00154391	0.406858	0.00227662	0.151923	0.00177519	0.120191	0.00146142	0.317898	0.00228249	0.148807	0.00170886	0.116231	0.00138314
0.583	0.366922	0.0014784	0.150558	0.00114639	0.123811	0.000907989	0.294846	0.00205417	0.134754	0.00144152	0.144301	0.00155216	0.40795	0.00226693	0.151452	0.00177896	0.121552	0.00147829	0.315305	0.00229416	0.148153	0.00171319	0.116036	0.00136554
0.584	0.366571	0.00148082	0.151174	0.00114853	0.122868	0.000902135	0.294586	0.00203745	0.134393	0.00144977	0.144148	0.00155983	0.409319	0.0022651	0.15102	0.00178265	0.122584	0.00148773	0.313316	0.00230858	0.147378	0.00171768	0.115763	0.00135123
0.585	0.366181	0.00148308	0.151779	0.00115053	0.121997	0.000897863	0.294301	0.00202635	0.134187	0.00145833	0.14371	0.00156655	0.410816	0.00226917	0.150644	0.00178665	0.123246	0.00148894	0.311953	0.0023257	0.146552	0.00172311	0.115405	0.00134033
0.586	0.365768	0.00148591	0.152337	0.00115178	0.121215	0.000895125	0.293968	0.00202089	0.13415	0.00146679	0.143005	0.00157224	0.412292	0.00227656	0.150333	0.00179114	0.123526	0.00148154	0.3112	0.00234559	0.145746	0.00173014	0.114971	0.00133284
0.587	0.365336	0.00148974	0.152823	0.00115181	0.120538	0.000894067	0.293564	0.00202061	0.134271	0.00147472	0.142076	0.00157687	0.413608	0.00228483	0.150083	0.001796	0.123437	0.00146569	0.310992	0.00236809	0.145017	0.001739	0.114478	0.0013286
0.588	0.364885	0.00149463	0.153224	0.00115033	0.119984	0.000894895	0.293075	0.00202468	0.134518	0.0014817	0.140979	0.00158045	0.414658	0.00229177	0.149883	0.00180092	0.123014	0.00144216	0.311251	0.00239263	0.144408	0.00174972	0.113956	0.00132746
0.589	0.364406	0.00150021	0.153538	0.0011474	0.119566	0.000897842	0.292496	0.00203231	0.134849	0.00148734	0.13978	0.00158275	0.415375	0.00229604	0.149712	0.00180544	0.122315	0.00141239	0.311877	0.00241826	0.143951	0.00176216	0.113443	0.00132926
0.59	0.36388	0.00150576	0.153773	0.00114341	0.119293	0.000902943	0.291836	0.00204276	0.135203	0.00149133	0.138546	0.00158336	0.415734	0.00229689	0.149545	0.00180915	0.121417	0.00137841	0.312769	0.00244366	0.143661	0.00177623	0.112978	0.00133373
0.591	0.363281	0.00151046	0.153944	0.00113895	0.119161	0.000909941	0.291118	0.00205539	0.135529	0.00149353	0.137338	0.00158163	0.415747	0.00229438	0.149356	0.00181166	0.120406	0.00134271	0.313846	0.00246745	0.143544	0.00179184	0.112601	0.00134047
0.592	0.362584	0.00151355	0.154074	0.00113466	0.119158	0.000918224	0.290386	0.00206962	0.135771	0.00149391	0.136201	0.00157677	0.415453	0.00228919	0.149116	0.00181263	0.119371	0.00130787	0.315041	0.00248824	0.143597	0.00180897	0.112341	0.00134882
0.593	0.36176	0.0015145	0.154183	0.00113115	0.11926	0.000926893	0.289685	0.00208491	0.135895	0.00149261	0.135167	0.00156801	0.414907	0.00228221	0.148807	0.00181178	0.118392	0.0012762	0.316311	0.00250507	0.143811	0.00182753	0.112221	0.00135799
0.594	0.360801	0.0015132	0.15429	0.00112876	0.11943	0.000934921	0.289071	0.0021008	0.135879	0.00148983	0.134252	0.00155486	0.41418	0.00227467	0.148411	0.00180881	0.117548	0.00124953	0.317638	0.00251734	0.144165	0.00184721	0.11226	0.00136713
0.595	0.359698	0.00150985	0.15441	0.0011275	0.11963	0.000941313	0.288593	0.00211695	0.135721	0.00148588	0.133458	0.00153721	0.413345	0.00226772	0.147926	0.00180342	0.116895	0.00122883	0.319016	0.00252506	0.144637	0.00186741	0.112464	0.00137541
0.596	0.358465	0.001505	0.154555	0.00112718	0.119817	0.000945352	0.28829	0.00213312	0.135443	0.00148126	0.132774	0.00151542	0.412475	0.00226241	0.147358	0.00179552	0.116477	0.00121444	0.320458	0.00252888	0.145196	0.00188714	0.112832	0.00138214
0.597	0.357125	0.00149944	0.154726	0.00112734	0.119948	0.000946635	0.288176	0.00214912	0.135082	0.00147663	0.132182	0.0014903	0.411645	0.00225978	0.146721	0.00178531	0.116319	0.00120612	0.321966	0.00252988	0.145808	0.00190514	0.113361	0.00138702
0.598	0.355718	0.00149401	0.154924	0.00112747	0.119989	0.000945119	0.288248	0.00216478	0.134678	0.00147263	0.131666	0.00146314	0.410929	0.00226051	0.146035	0.00177336	0.116422	0.00120335	0.323535	0.00252958	0.146434	0.00191987	0.114038	0.0013901
0.599	0.354292	0.00148952	0.155143	0.00112719	0.119915	0.000941049	0.288482	0.00217979	0.13428	0.00147001	0.131208	0.00143542	0.410395	0.00226538	0.145329	0.00176074	0.116775	0.00120558	0.325147	0.00252964	0.147029	0.00192984	0.114846	0.00139189
0.6	0.352898	0.00148659	0.155375	0.00112627	0.119711	0.000934881	0.288831	0.00219367	0.133926	0.00146933	0.130803	0.0014088	0.410106	0.00227494	0.144626	0.00174876	0.117351	0.00121224	0.326761	0.00253163	0.147553	0.00193377	0.115759	0.00139327
0.601	0.351583	0.0014856	0.155611	0.00112477	0.119379	0.000927106	0.289241	0.00220563	0.133643	0.00147087	0.13045	0.00138492	0.410116	0.00228949	0.143952	0.00173888	0.118111	0.00122277	0.328326	0.00253672	0.147961	0.00193081	0.116739	0.00139503
0.602	0.350388	0.00148664	0.155839	0.00112296	0.118928	0.000918199	0.289643	0.0022147	0.133439	0.00147447	0.130158	0.00136515	0.410457	0.00230879	0.143317	0.00173188	0.119004	0.00123647	0.329787	0.00254532	0.148217	0.00192075	0.117733	0.00139783
0.603	0.34934	0.00148955	0.156048	0.00112128	0.118382	0.000908586	0.289983	0.00222003	0.133308	0.00147956	0.129947	0.00135067	0.411135	0.00233183	0.142733	0.00172806	0.119977	0.00125259	0.331079	0.00255713	0.148292	0.00190414	0.118679	0.00140188
0.604	0.348457	0.00149402	0.156225	0.00112023	0.117774	0.000898613	0.290199	0.00222086	0.133226	0.00148516	0.129841	0.0013422	0.412115	0.00235671	0.1422	0.00172678	0.120975	0.00127029	0.332141	0.00257109	0.148164	0.00188225	0.119503	0.00140691
0.605	0.347737	0.00149962	0.156356	0.00112028	0.11714	0.000888561	0.290233	0.00221653	0.133158	0.00149021	0.129862	0.00134008	0.413337	0.00238079	0.141714	0.0017269	0.12194	0.00128864	0.332928	0.00258565	0.147825	0.00185692	0.120126	0.00141214
0.606	0.347163	0.00150587	0.156426	0.00112179	0.116522	0.000878718	0.290043	0.00220683	0.13307	0.0014938	0.13003	0.00134415	0.414709	0.00240113	0.141267	0.00172692	0.122823	0.00130682	0.333407	0.00259901	0.147283	0.00183038	0.120474	0.00141653
0.607	0.346707	0.00151236	0.156422	0.00112491	0.115957	0.000869326	0.289597	0.00219191	0.132931	0.00149532	0.130363	0.00135393	0.416103	0.00241485	0.140854	0.00172547	0.123585	0.00132415	0.333562	0.0026095	0.146557	0.00180482	0.120487	0.00141904
0.608	0.34633	0.00151868	0.156331	0.00112964	0.11548	0.000860674	0.288871	0.00217217	0.132722	0.00149472	0.130858	0.0013686	0.41739	0.00241981	0.140473	0.00172156	0.124196	0.00133994	0.333399	0.00261588	0.145683	0.00178211	0.120124	0.00141875
0.609	0.34599	0.00152448	0.156142	0.00113579	0.115116	0.000853014	0.287868	0.00214829	0.132434	0.00149235	0.131508	0.00138718	0.418442	0.00241507	0.140124	0.00171469	0.124641	0.00135368	0.332934	0.00261738	0.144704	0.00176342	0.119375	0.00141518
0.61	0.345638	0.00152938	0.155851	0.00114315	0.114882	0.000846577	0.286604	0.00212114	0.132077	0.00148891	0.132293	0.00140862	0.419157	0.00240116	0.139811	0.0017048	0.124918	0.00136497	0.332189	0.00261381	0.143675	0.00174929	0.118266	0.00140812
0.611	0.345229	0.00153307	0.155462	0.00115149	0.114785	0.000841543	0.28511	0.00209181	0.131667	0.00148525	0.133181	0.00143191	0.419459	0.00238006	0.139543	0.0016923	0.125042	0.0013735	0.331193	0.00260556	0.142651	0.00173955	0.11685	0.00139785
0.612	0.344727	0.00153529	0.154983	0.00116059	0.114817	0.000837986	0.283446	0.00206162	0.131228	0.00148213	0.134135	0.0014561	0.419317	0.00235511	0.139328	0.00167771	0.125034	0.00137918	0.329978	0.00259328	0.141685	0.00173359	0.115209	0.00138486
0.613	0.344097	0.00153589	0.154437	0.00117031	0.114963	0.00083589	0.281682	0.00203198	0.130789	0.00148023	0.135118	0.00148037	0.418742	0.0023303	0.139173	0.00166157	0.124931	0.00138221	0.328565	0.00257771	0.140825	0.00173061	0.113446	0.00136982
0.614	0.343321	0.00153489	0.15385	0.00118053	0.115198	0.000835124	0.279897	0.00200445	0.130366	0.00147993	0.136098	0.00150405	0.417786	0.00230954	0.139082	0.00164447	0.124773	0.00138314	0.326968	0.00255953	0.140108	0.00172978	0.111673	0.00135353
0.615	0.342388	0.00153244	0.153259	0.00119112	0.115488	0.000835489	0.278168	0.00198048	0.129974	0.00148146	0.137051	0.00152654	0.416542	0.00229598	0.139053	0.00162693	0.124602	0.00138273	0.325203	0.00253922	0.139559	0.00173044	0.110002	0.00133684
0.616	0.3413	0.00152882	0.1527	0.00120194	0.115799	0.000836764	0.276562	0.00196145	0.129615	0.00148478	0.13796	0.00154728	0.415118	0.00229124	0.139082	0.00160962	0.124461	0.00138201	0.323278	0.00251713	0.13919	0.00173212	0.108533	0.00132064
0.617	0.340061	0.00152436	0.152213	0.00121278	0.116094	0.000838735	0.275117	0.00194825	0.129278	0.0014898	0.138825	0.00156586	0.413632	0.00229521	0.139156	0.00159314	0.124382	0.0013819	0.321205	0.00249355	0.138998	0.00173443	0.107347	0.00130592
0.618	0.338686	0.00151938	0.151832	0.00122335	0.116337	0.000841182	0.273853	0.00194132	0.128947	0.00149619	0.13966	0.00158185	0.412195	0.00230623	0.139263	0.00157834	0.124388	0.0013831	0.319	0.00246887	0.13897	0.00173712	0.106498	0.00129365
0.619	0.337196	0.00151409	0.151581	0.00123333	0.116499	0.000843925	0.272752	0.00194038	0.128604	0.00150363	0.140479	0.00159489	0.410902	0.00232183	0.13939	0.00156607	0.124493	0.00138596	0.316687	0.00244371	0.139079	0.00173993	0.106017	0.00128476
0.62	0.335616	0.0015086	0.151476	0.00124241	0.116558	0.000846773	0.271766	0.00194462	0.128228	0.00151173	0.141309	0.0016047	0.409821	0.00233923	0.139523	0.0015572	0.124695	0.0013902	0.314299	0.00241892	0.139298	0.00174264	0.105908	0.00127982
0.621	0.333967	0.00150286	0.151516	0.00125022	0.116501	0.000849465	0.27083	0.00195272	0.127807	0.00152005	0.142176	0.00161114	0.40899	0.00235605	0.139651	0.00155253	0.124981	0.00139507	0.311878	0.00239546	0.139591	0.00174496	0.106151	0.00127902
0.622	0.33228	0.00149673	0.151687	0.0012564	0.116322	0.000851669	0.269866	0.00196318	0.127338	0.00152823	0.143106	0.00161416	0.408418	0.00237078	0.139768	0.00155267	0.125331	0.00139948	0.309469	0.00237411	0.13992	0.0017466	0.106703	0.00128193
0.623	0.330585	0.00149	0.151958	0.00126061	0.116025	0.000853001	0.268802	0.00197448	0.126826	0.00153591	0.144112	0.00161375	0.408081	0.00238259	0.139871	0.00155798	0.125718	0.00140227	0.307116	0.00235553	0.140254	0.00174733	0.107516	0.00128765
0.624	0.328908	0.0014824	0.15229	0.00126269	0.115622	0.000853092	0.267571	0.00198531	0.126286	0.00154282	0.145203	0.00161007	0.407933	0.00239108	0.139956	0.00156841	0.126112	0.00140256	0.304856	0.00234009	0.140565	0.00174698	0.108534	0.00129504
0.625	0.327273	0.00147366	0.152635	0.00126251	0.115133	0.000851641	0.26614	0.00199464	0.125741	0.00154889	0.14637	0.00160335	0.407915	0.00239604	0.140026	0.00158362	0.12649	0.00139996	0.302732	0.00232789	0.14083	0.00174541	0.109691	0.00130293
0.626	0.325697	0.00146363	0.152942	0.00126008	0.114579	0.000848499	0.264503	0.0020018	0.125219	0.00155414	0.147595	0.001594	0.407964	0.00239697	0.14008	0.00160278	0.126827	0.00139475	0.300762	0.00231894	0.141029	0.00174253	0.110927	0.00131052
0.627	0.324193	0.00145222	0.153171	0.0012556	0.113985	0.000843704	0.262688	0.0020064	0.124747	0.00155884	0.148849	0.00158253	0.408019	0.00239335	0.140113	0.0016245	0.127113	0.00138775	0.298974	0.00231316	0.14115	0.00173836	0.112182	0.0013174
0.628	0.322758	0.00143955	0.153285	0.00124936	0.113376	0.000837471	0.260754	0.00200826	0.124354	0.00156335	0.150091	0.00156945	0.408032	0.0023846	0.140117	0.00164715	0.127336	0.00138001	0.297393	0.00231036	0.141185	0.00173288	0.113406	0.00132376
0.629	0.321387	0.00142594	0.153264	0.00124173	0.112773	0.000830163	0.258792	0.00200741	0.124062	0.00156803	0.15127	0.00155529	0.407972	0.00237035	0.140074	0.00166884	0.127491	0.00137254	0.296044	0.00231038	0.141127	0.00172601	0.114548	0.0013302
0.63	0.320064	0.0014119	0.153105	0.00123317	0.112189	0.000822208	0.256906	0.00200398	0.123889	0.00157315	0.152337	0.0015405	0.407826	0.00235092	0.139965	0.00168762	0.127581	0.001366	0.29495	0.00231274	0.140976	0.00171771	0.115569	0.00133747
0.631	0.318766	0.00139811	0.152819	0.00122413	0.111638	0.000814081	0.255214	0.00199836	0.123842	0.00157881	0.153245	0.0015254	0.407606	0.00232744	0.139759	0.00170189	0.127606	0.0013606	0.294142	0.00231713	0.140726	0.00170791	0.116435	0.00134631
0.632	0.317471	0.00138529	0.152433	0.00121502	0.111123	0.000806125	0.253828	0.00199117	0.123926	0.00158489	0.153946	0.00151023	0.407332	0.00230182	0.13943	0.0017105	0.127566	0.0013561	0.293642	0.00232327	0.140379	0.00169653	0.117131	0.00135737
0.633	0.316161	0.00137411	0.151985	0.00120618	0.110644	0.00079856	0.252848	0.00198334	0.12413	0.00159112	0.154411	0.00149521	0.40704	0.00227675	0.138955	0.00171297	0.127462	0.00135198	0.293463	0.00233101	0.139936	0.00168373	0.117652	0.00137095
0.634	0.31482	0.001365	0.151519	0.00119791	0.110198	0.000791453	0.252353	0.00197625	0.12444	0.00159715	0.154621	0.00148063	0.406758	0.00225497	0.138316	0.00170949	0.127295	0.00134757	0.293594	0.00234043	0.139405	0.0016698	0.118011	0.00138703
0.635	0.313449	0.00135813	0.15108	0.00119045	0.109779	0.000784693	0.252397	0.00197154	0.124828	0.00160258	0.154578	0.00146698	0.406513	0.002239	0.137511	0.00170094	0.127062	0.00134236	0.294001	0.00235164	0.138795	0.00165533	0.118243	0.00140548
0.636	0.312055	0.00135335	0.150714	0.00118399	0.109385	0.000778072	0.252987	0.00197092	0.125258	0.00160702	0.154302	0.00145492	0.406317	0.0022306	0.13655	0.00168867	0.126765	0.00133592	0.294626	0.00236471	0.138128	0.00164114	0.118396	0.0014259
0.637	0.310655	0.00135039	0.150457	0.00117869	0.109016	0.000771374	0.254096	0.00197573	0.125687	0.00161019	0.153833	0.00144529	0.406164	0.00223046	0.135459	0.00167435	0.126404	0.00132815	0.295378	0.00237919	0.137427	0.00162827	0.11853	0.00144791
0.638	0.309278	0.00134889	0.15034	0.00117476	0.108677	0.000764471	0.255659	0.00198658	0.126069	0.00161174	0.153231	0.00143896	0.406029	0.00223808	0.13428	0.00165971	0.125986	0.00131925	0.296146	0.00239419	0.136722	0.00161769	0.118715	0.00147104
0.639	0.307953	0.00134854	0.150381	0.00117233	0.108382	0.000757427	0.257566	0.00200305	0.126357	0.0016114	0.152562	0.00143672	0.405876	0.002252	0.133061	0.00164621	0.125523	0.00130974	0.296817	0.00240819	0.13604	0.00161018	0.119016	0.00149468
0.64	0.306703	0.00134919	0.150585	0.00117152	0.108155	0.000750519	0.259672	0.00202349	0.126506	0.0016089	0.151906	0.0014392	0.405662	0.00227027	0.13186	0.00163502	0.125031	0.00130051	0.297282	0.00241944	0.135411	0.00160617	0.119492	0.00151822
0.641	0.305555	0.00135077	0.150942	0.0011723	0.108022	0.000744209	0.261821	0.00204534	0.126479	0.00160392	0.151338	0.00144676	0.405333	0.0022909	0.13073	0.00162676	0.124533	0.00129264	0.297452	0.00242608	0.134853	0.0016055	0.120184	0.00154081
0.642	0.304524	0.00135333	0.151426	0.00117449	0.108013	0.000739058	0.26383	0.00206554	0.126255	0.00159623	0.150924	0.00145934	0.404841	0.00231209	0.129716	0.00162162	0.124045	0.00128719	0.297264	0.0024267	0.134381	0.00160746	0.121114	0.00156157
0.643	0.303615	0.00135675	0.151999	0.0011778	0.108163	0.00073562	0.26553	0.00208114	0.125835	0.00158576	0.150714	0.00147655	0.404151	0.00233273	0.128857	0.00161941	0.123594	0.00128508	0.296689	0.0024205	0.133991	0.00161089	0.12228	0.00157968
0.644	0.30283	0.00136084	0.152605	0.00118174	0.108496	0.000734293	0.266763	0.00208983	0.125236	0.00157239	0.150735	0.0014976	0.403234	0.00235207	0.128178	0.00161962	0.123195	0.00128665	0.295733	0.00240755	0.133673	0.00161434	0.123658	0.00159462
0.645	0.302158	0.00136522	0.153185	0.00118579	0.109031	0.000735219	0.267404	0.0020902	0.124497	0.00155621	0.150993	0.00152138	0.402085	0.00236985	0.127691	0.00162168	0.122864	0.00129171	0.294427	0.00238879	0.133401	0.00161613	0.125209	0.00160624
0.646	0.301587	0.00136944	0.153674	0.00118946	0.109771	0.000738298	0.267372	0.00208189	0.123676	0.0015375	0.151469	0.00154639	0.400709	0.00238606	0.127402	0.00162501	0.122612	0.00129952	0.292826	0.00236567	0.133144	0.00161484	0.126878	0.00161482
0.647	0.301107	0.00137301	0.154007	0.00119227	0.110707	0.000743251	0.266636	0.00206551	0.122844	0.00151676	0.152127	0.00157108	0.399128	0.00240076	0.127303	0.00162902	0.122437	0.00130883	0.290993	0.00234001	0.132865	0.00160937	0.128604	0.00162105
0.648	0.300706	0.00137554	0.154135	0.00119384	0.111812	0.000749658	0.265217	0.00204228	0.122077	0.00149489	0.152918	0.00159381	0.397376	0.00241386	0.127387	0.00163315	0.122336	0.0013183	0.289009	0.00231366	0.132529	0.00159914	0.130328	0.00162583
0.649	0.300383	0.00137681	0.15402	0.00119381	0.113045	0.000757154	0.263191	0.00201375	0.121452	0.00147314	0.153793	0.00161315	0.395497	0.00242523	0.127641	0.00163682	0.122297	0.00132663	0.286947	0.0022882	0.132114	0.0015843	0.131992	0.00163012
0.65	0.300134	0.00137678	0.153646	0.00119194	0.114353	0.000765435	0.260678	0.00198161	0.121037	0.00145315	0.154706	0.00162795	0.393538	0.00243469	0.12805	0.0016393	0.12231	0.00133293	0.284877	0.00226479	0.131603	0.0015657	0.133547	0.00163476
0.651	0.299968	0.00137559	0.153021	0.00118808	0.115676	0.000774309	0.257831	0.00194732	0.120886	0.00143675	0.155613	0.00163759	0.391557	0.00244204	0.128596	0.00163981	0.122362	0.00133663	0.282872	0.00224417	0.130998	0.00154479	0.134957	0.00164031
0.652	0.299889	0.0013735	0.152172	0.00118223	0.116952	0.000783598	0.254825	0.00191235	0.121033	0.00142568	0.156489	0.00164201	0.389605	0.00244712	0.129262	0.0016376	0.122445	0.00133758	0.280999	0.00222676	0.130314	0.00152334	0.136202	0.00164711
0.653	0.299903	0.00137082	0.151143	0.00117449	0.118127	0.00079319	0.251842	0.00187804	0.121493	0.00142126	0.157316	0.00164174	0.387746	0.0024498	0.130022	0.00163203	0.122559	0.00133605	0.279317	0.00221263	0.129587	0.00150315	0.137278	0.00165539
0.654	0.300013	0.00136791	0.149988	0.00116511	0.119152	0.000802853	0.249052	0.00184574	0.122252	0.00142412	0.158077	0.00163773	0.386018	0.0024497	0.130846	0.00162281	0.12271	0.0013324	0.277882	0.00220166	0.128857	0.00148564	0.138191	0.0016652
0.655	0.300211	0.00136504	0.148764	0.00115448	0.119998	0.000812352	0.2466	0.00181668	0.123272	0.0014341	0.158769	0.00163121	0.38446	0.00244638	0.131697	0.00161002	0.122919	0.00132711	0.276742	0.00219364	0.128179	0.00147172	0.138963	0.00167663
0.656	0.300479	0.00136238	0.14752	0.00114304	0.120656	0.000821388	0.244602	0.00179196	0.124496	0.00145033	0.159377	0.00162335	0.383086	0.00243919	0.132533	0.00159428	0.123212	0.00132068	0.275925	0.00218809	0.127601	0.00146156	0.139624	0.00168981
0.657	0.300792	0.0013601	0.146298	0.00113124	0.121132	0.000829678	0.243125	0.00177239	0.125843	0.00147141	0.159887	0.00161502	0.381893	0.00242757	0.133313	0.00157661	0.123624	0.0013136	0.275446	0.00218459	0.127171	0.00145484	0.140211	0.0017048
0.658	0.30111	0.00135823	0.145124	0.00111952	0.121457	0.000837041	0.242202	0.00175839	0.127223	0.00149577	0.160276	0.00160669	0.380849	0.00241129	0.13399	0.00155824	0.124198	0.00130657	0.275297	0.00218263	0.126925	0.00145081	0.140754	0.00172163
0.659	0.301391	0.00135676	0.144007	0.00110822	0.121676	0.000843433	0.24181	0.00174999	0.128539	0.00152182	0.160526	0.00159835	0.379903	0.00239098	0.13452	0.00154046	0.124978	0.00130057	0.275444	0.00218162	0.126888	0.0014487	0.141286	0.00174018
0.66	0.301584	0.00135573	0.142944	0.00109759	0.121844	0.000848937	0.241889	0.00174687	0.129689	0.0015481	0.160615	0.00158953	0.378985	0.00236812	0.134872	0.00152437	0.125999	0.00129682	0.275841	0.0021811	0.127069	0.00144789	0.141823	0.00176007
0.661	0.30164	0.00135523	0.141915	0.00108768	0.122019	0.000853741	0.242347	0.00174862	0.130583	0.00157321	0.160534	0.00157947	0.37802	0.00234505	0.135023	0.00151077	0.127289	0.00129672	0.276426	0.00218068	0.12746	0.00144811	0.142363	0.0017806
0.662	0.30151	0.00135544	0.140901	0.00107846	0.122261	0.000858126	0.243063	0.00175461	0.131147	0.00159597	0.16029	0.00156743	0.376927	0.00232435	0.13496	0.00150022	0.128851	0.0013017	0.277127	0.00218002	0.128039	0.00144941	0.142893	0.00180082
0.663	0.301153	0.0013566	0.139876	0.00106975	0.122615	0.000862307	0.243906	0.00176421	0.131327	0.00161529	0.15991	0.00155272	0.375646	0.00230819	0.134687	0.00149304	0.130676	0.00131292	0.27787	0.00217887	0.12877	0.00145211	0.143375	0.00181959
0.664	0.300535	0.00135896	0.138817	0.00106134	0.123112	0.000866405	0.24474	0.00177664	0.131102	0.00163031	0.159434	0.00153494	0.374141	0.00229768	0.134222	0.00148953	0.132728	0.00133107	0.278587	0.00217697	0.12961	0.00145667	0.143761	0.00183566
0.665	0.29963	0.0013626	0.137712	0.00105299	0.123767	0.000870448	0.245438	0.00179101	0.130485	0.00164044	0.158927	0.00151404	0.372401	0.00229263	0.1336	0.00149015	0.13495	0.00135615	0.27922	0.00217422	0.130508	0.00146357	0.14399	0.00184787
0.666	0.298429	0.00136736	0.136556	0.00104452	0.124575	0.000874322	0.245892	0.00180621	0.129518	0.00164546	0.158458	0.00149046	0.370456	0.0022918	0.132858	0.00149525	0.137271	0.00138746	0.279729	0.00217072	0.131409	0.00147313	0.144001	0.00185523
0.667	0.296937	0.00137272	0.135354	0.00103583	0.125517	0.000877864	0.246032	0.00182101	0.128278	0.00164554	0.158102	0.001465	0.368357	0.00229345	0.132048	0.00150516	0.139617	0.00142377	0.280082	0.00216679	0.132255	0.00148551	0.143735	0.00185704
0.668	0.295167	0.00137786	0.134123	0.00102684	0.126561	0.000880904	0.245806	0.00183409	0.126868	0.00164135	0.157921	0.00143886	0.36618	0.00229616	0.131219	0.00151984	0.141916	0.00146346	0.280267	0.00216302	0.132993	0.00150045	0.143154	0.00185302
0.669	0.293153	0.00138172	0.132888	0.00101759	0.127673	0.000883379	0.245211	0.0018444	0.125406	0.00163393	0.157964	0.0014135	0.363994	0.0022992	0.130417	0.00153878	0.144106	0.00150475	0.280279	0.0021602	0.133574	0.00151746	0.142244	0.00184334
0.67	0.290934	0.00138325	0.131677	0.00100813	0.128816	0.000885307	0.244268	0.00185101	0.124022	0.00162469	0.158257	0.0013903	0.361855	0.00230266	0.129683	0.00156075	0.146154	0.00154596	0.280125	0.00215909	0.133955	0.00153563	0.141021	0.00182865
0.671	0.288564	0.00138158	0.130522	0.000998565	0.129963	0.000886872	0.243032	0.00185344	0.122838	0.0016152	0.158798	0.00137048	0.359803	0.00230744	0.129045	0.00158409	0.148047	0.00158555	0.279819	0.00216012	0.134106	0.00155386	0.139536	0.00181005
0.672	0.286104	0.00137623	0.129452	0.000988993	0.131094	0.000888291	0.24159	0.00185156	0.121964	0.00160697	0.159564	0.00135485	0.357839	0.00231442	0.128523	0.00160686	0.149805	0.00162228	0.279382	0.00216323	0.134005	0.0015709	0.137877	0.00178905
0.673	0.283615	0.00136724	0.12849	0.000979554	0.1322	0.000889873	0.24003	0.00184559	0.121479	0.00160131	0.160513	0.00134384	0.355925	0.00232409	0.128126	0.00162717	0.151465	0.00165518	0.278832	0.00216767	0.133652	0.00158571	0.136156	0.00176734
0.674	0.28116	0.00135517	0.127656	0.000970425	0.133283	0.00089188	0.238445	0.00183613	0.121437	0.00159914	0.161595	0.00133758	0.354001	0.00233637	0.127852	0.00164338	0.153085	0.00168372	0.278197	0.0021722	0.133063	0.00159758	0.134507	0.00174666
0.675	0.278789	0.00134105	0.126955	0.0009617	0.134353	0.000894551	0.236922	0.00182405	0.121845	0.00160085	0.162754	0.00133602	0.352	0.0023504	0.127694	0.00165443	0.154726	0.00170761	0.27749	0.00217551	0.132267	0.00160623	0.133068	0.00172852
0.676	0.276552	0.00132612	0.126391	0.000953511	0.135424	0.000898028	0.235537	0.0018104	0.122671	0.00160622	0.163947	0.00133919	0.349849	0.00236459	0.12764	0.00165982	0.156442	0.00172696	0.276731	0.00217646	0.131314	0.00161187	0.131967	0.00171404
0.677	0.274479	0.00131171	0.125955	0.000945916	0.136511	0.000902389	0.234336	0.00179631	0.12385	0.00161454	0.16514	0.00134731	0.347499	0.00237734	0.127679	0.00165971	0.158276	0.00174231	0.275926	0.00217459	0.130267	0.001615	0.131311	0.00170385
0.678	0.272593	0.0012989	0.125635	0.000938936	0.137627	0.000907606	0.233343	0.00178293	0.125283	0.00162468	0.166315	0.00136077	0.344922	0.00238693	0.127799	0.00165488	0.160245	0.0017544	0.275077	0.00217016	0.129197	0.00161632	0.131166	0.00169817
0.679	0.270904	0.00128848	0.125414	0.000932535	0.138773	0.000913501	0.232542	0.00177138	0.12685	0.00163528	0.167468	0.00138007	0.342132	0.0023921	0.127987	0.00164638	0.162343	0.00176424	0.274175	0.00216401	0.128178	0.00161647	0.131557	0.00169677
0.68	0.26941	0.00128079	0.125274	0.00092664	0.139953	0.000919778	0.231897	0.00176277	0.128424	0.0016449	0.168608	0.00140555	0.339177	0.00239218	0.12823	0.0016355	0.164533	0.00177283	0.273206	0.00215726	0.127279	0.00161596	0.132461	0.00169928
0.681	0.268097	0.00127584	0.125198	0.000921171	0.141153	0.000925964	0.231343	0.00175817	0.129883	0.00165223	0.169743	0.00143707	0.336137	0.00238705	0.128517	0.00162343	0.166764	0.00178106	0.272147	0.00215086	0.126557	0.00161506	0.133809	0.00170524
0.682	0.266946	0.00127341	0.125171	0.000916077	0.142362	0.000931561	0.230797	0.00175862	0.131115	0.00165624	0.170883	0.00147398	0.333095	0.00237734	0.128832	0.0016111	0.168963	0.00178954	0.27098	0.00214543	0.126051	0.0016139	0.135503	0.00171418
0.683	0.265927	0.00127314	0.125184	0.000911301	0.143562	0.000936086	0.23016	0.00176484	0.132038	0.00165619	0.172026	0.0015149	0.330144	0.00236408	0.129165	0.001599	0.171047	0.00179844	0.269686	0.00214102	0.125782	0.00161249	0.137417	0.00172564
0.684	0.265009	0.00127469	0.125229	0.000906867	0.144738	0.00093923	0.229338	0.00177708	0.1326	0.0016518	0.173165	0.00155789	0.327362	0.00234872	0.129504	0.00158728	0.172941	0.00180774	0.268259	0.00213738	0.125743	0.0016107	0.139427	0.00173903
0.685	0.264148	0.00127763	0.125309	0.000902844	0.145879	0.000940987	0.228243	0.00179492	0.132782	0.00164319	0.174276	0.00160069	0.324801	0.00233286	0.129841	0.00157582	0.174573	0.0018173	0.2667	0.00213415	0.125913	0.00160848	0.141412	0.00175386
0.686	0.263301	0.0012815	0.125425	0.000899311	0.146986	0.000941668	0.226806	0.00181714	0.132598	0.00163084	0.175332	0.00164099	0.322485	0.00231794	0.130174	0.00156444	0.175888	0.00182697	0.265027	0.00213116	0.126248	0.00160569	0.143277	0.00176947
0.687	0.262425	0.00128578	0.125585	0.000896388	0.148065	0.000941905	0.224987	0.00184172	0.132088	0.00161549	0.1763	0.00167664	0.320415	0.002305	0.130506	0.00155322	0.176848	0.00183677	0.263271	0.00212861	0.126698	0.00160227	0.144962	0.00178522
0.688	0.261472	0.00128987	0.125793	0.000894169	0.149138	0.000942551	0.222783	0.00186615	0.131313	0.00159804	0.177143	0.00170595	0.318557	0.0022946	0.130841	0.00154242	0.177436	0.00184681	0.261466	0.00212719	0.127201	0.00159826	0.146444	0.00180049
0.689	0.260407	0.00129319	0.126057	0.00089273	0.150237	0.000944531	0.220229	0.00188783	0.130348	0.0015795	0.177836	0.00172781	0.316879	0.00228692	0.13119	0.00153259	0.177657	0.00185724	0.259653	0.00212787	0.127706	0.00159385	0.147728	0.0018147
0.69	0.259191	0.00129526	0.126378	0.000892002	0.151393	0.000948672	0.217401	0.00190437	0.129274	0.0015608	0.178361	0.00174184	0.315327	0.00228157	0.131557	0.00152434	0.177533	0.00186805	0.257876	0.00213168	0.128159	0.00158935	0.148849	0.00182748
0.691	0.257804	0.00129589	0.12675	0.000891803	0.152646	0.000955638	0.214412	0.00191424	0.128163	0.00154273	0.178711	0.00174818	0.313861	0.00227819	0.131942	0.00151824	0.177107	0.00187892	0.256172	0.00213947	0.128527	0.00158515	0.149863	0.00183877
0.692	0.256228	0.00129512	0.127164	0.000891823	0.154027	0.000965854	0.211402	0.00191674	0.127084	0.00152592	0.178893	0.00174744	0.312451	0.00227663	0.132331	0.00151448	0.176439	0.00188922	0.254571	0.00215143	0.128783	0.00158169	0.150822	0.00184868
0.693	0.254464	0.00129323	0.127604	0.000891681	0.155555	0.000979476	0.208521	0.00191232	0.126089	0.00151084	0.17893	0.00174057	0.311081	0.00227695	0.132701	0.00151287	0.175599	0.00189796	0.253099	0.00216702	0.128921	0.00157927	0.151773	0.00185772
0.694	0.252516	0.00129062	0.128049	0.000890924	0.157241	0.000996415	0.205915	0.00190221	0.125214	0.0014977	0.17885	0.00172852	0.30975	0.00227958	0.133013	0.00151275	0.174676	0.00190402	0.251771	0.00218491	0.128943	0.00157811	0.152753	0.00186659
0.695	0.250396	0.00128764	0.128475	0.000889232	0.15908	0.00101632	0.203711	0.00188829	0.12448	0.00148652	0.178693	0.00171224	0.308467	0.0022851	0.133218	0.00151319	0.173768	0.00190652	0.250612	0.00220311	0.128867	0.00157822	0.153769	0.00187592
0.696	0.248121	0.00128449	0.12886	0.000886449	0.16105	0.00103868	0.202001	0.00187266	0.123887	0.00147714	0.178504	0.00169253	0.30725	0.00229371	0.133261	0.00151306	0.172983	0.00190488	0.249638	0.00221945	0.12872	0.00157957	0.15482	0.00188623
0.697	0.245711	0.00128108	0.129182	0.000882681	0.163123	0.00106278	0.200828	0.00185717	0.123419	0.00146928	0.178329	0.00167011	0.306115	0.0023053	0.133085	0.00151135	0.172427	0.00189925	0.248869	0.00223188	0.128534	0.00158202	0.155884	0.00189771
0.698	0.243189	0.00127709	0.129424	0.000878245	0.165262	0.00108791	0.200194	0.00184321	0.123047	0.00146257	0.178212	0.00164573	0.305075	0.0023191	0.132644	0.00150739	0.172208	0.00189041	0.248331	0.00223913	0.128344	0.00158555	0.156927	0.00191011
0.699	0.240574	0.00127205	0.129574	0.000873655	0.167427	0.00111333	0.200046	0.00183131	0.12273	0.00145657	0.178192	0.00162015	0.304134	0.0023338	0.131899	0.00150081	0.172415	0.00187996	0.248033	0.00224078	0.128189	0.00159022	0.157915	0.00192291
0.7	0.237883	0.00126546	0.129617	0.000869425	0.169577	0.00113839	0.200296	0.00182147	0.122421	0.00145077	0.178294	0.00159422	0.30328	0.00234799	0.130834	0.00149174	0.173112	0.00187014	0.247979	0.00223745	0.128103	0.0015962	0.158806	0.00193532

## Sheet: Fig 4C
	M2						ACC						PL						IL
	DEV		CTR		STD		DEV		CTR		STD		DEV		CTR		STD		DEV		CTR		STD
Time	Spike-density function	SEM	Spike-density function	SEM	Spike-density function	SEM	Spike-density function	SEM	Spike-density function	SEM	Spike-density function	SEM	Spike-density function	SEM	Spike-density function	SEM	Spike-density function	SEM	Spike-density function	SEM	Spike-density function	SEM	Spike-density function	SEM
-0.12	0.465378	0.0993256	1.84562	0.110319	-1.40859	0.0793783	-0.143827	0.085683	0.994772	0.14385	-0.646946	0.0910479	0.663994	0.105808	2.30769	0.200239	-0.0813741	0.127275	0.279826	0.0686495	1.29675	0.152055	-0.37421	0.0749507
-0.118034	0.885293	0.0798366	1.83752	0.0958362	-0.750755	0.0614619	-0.0759861	0.0759028	0.667829	0.122145	-0.462887	0.0844368	0.528579	0.0926901	1.92218	0.172104	-0.179864	0.115182	0.256114	0.0611428	1.62755	0.142998	-0.394048	0.0685867
-0.116068	1.43879	0.0710815	1.66013	0.0887016	0.00582024	0.0526451	-0.0768784	0.0723455	0.653787	0.110199	-0.360767	0.0810171	0.297716	0.0895649	1.64576	0.155292	-0.252108	0.1089	0.219303	0.0562949	1.89853	0.139946	-0.506398	0.064018
-0.114102	1.9111	0.0783906	1.30718	0.0877931	0.5846	0.0635279	-0.187936	0.0747319	0.988066	0.10894	-0.3621	0.080851	0.0584548	0.0966051	1.53248	0.151058	-0.332137	0.110101	0.18768	0.0564992	2.12748	0.14423	-0.649754	0.062193
-0.112136	2.12394	0.086937	0.851017	0.0939421	0.809358	0.076631	-0.408723	0.0812964	1.55359	0.115212	-0.447154	0.0830416	-0.108986	0.107797	1.57088	0.156405	-0.446398	0.116888	0.179521	0.0611291	2.33998	0.154317	-0.748537	0.0624308
-0.11017	2.00297	0.0874192	0.409712	0.106521	0.663532	0.0797185	-0.686197	0.0903773	2.15336	0.124988	-0.582807	0.0865034	-0.164395	0.117972	1.68127	0.166293	-0.588358	0.125066	0.201386	0.0674714	2.55539	0.166181	-0.757667	0.0630874
-0.108204	1.58795	0.0821707	0.0937454	0.120526	0.266948	0.0735975	-0.942274	0.0999124	2.60115	0.135081	-0.735571	0.0900237	-0.116839	0.124798	1.74881	0.175162	-0.714615	0.129747	0.239786	0.0730684	2.77691	0.175037	-0.683017	0.0626815
-0.106237	1.00573	0.0781859	-0.0326988	0.130365	-0.192748	0.0663199	-1.11904	0.107301	2.79234	0.14373	-0.871015	0.0925077	-0.0121636	0.128036	1.68655	0.178844	-0.766639	0.127256	0.263857	0.076484	2.99085	0.177482	-0.571043	0.0606773
-0.104271	0.417526	0.0777198	0.0370359	0.133764	-0.538584	0.0645618	-1.20539	0.110719	2.71998	0.151102	-0.951531	0.0935941	0.0942413	0.128671	1.48478	0.176183	-0.708333	0.116956	0.240218	0.0772477	3.16927	0.172705	-0.47717	0.0576938
-0.102305	-0.0363093	0.076125	0.260077	0.132312	-0.663746	0.0656274	-1.2281	0.110308	2.44867	0.158881	-0.947479	0.0937949	0.161589	0.127925	1.21243	0.169408	-0.548221	0.102017	0.150748	0.075764	3.27304	0.162429	-0.437242	0.0551745
-0.100339	-0.277217	0.0697588	0.562314	0.1293	-0.557714	0.0635629	-1.22044	0.107912	2.07812	0.168588	-0.852726	0.0938493	0.1758	0.126624	0.970656	0.162759	-0.329212	0.0884146	0.00459272	0.0730054	3.25987	0.149869	-0.459115	0.0543803
-0.0983731	-0.304556	0.0613286	0.869908	0.126711	-0.295819	0.0580728	-1.19998	0.105548	1.71445	0.180036	-0.687943	0.0939041	0.144881	0.125217	0.838414	0.159444	-0.0919507	0.0816538	-0.165914	0.0700191	3.10457	0.138226	-0.526875	0.0553006
-0.096407	-0.187287	0.0577818	1.13518	0.124282	0.00206183	0.0544885	-1.16848	0.104087	1.45171	0.191566	-0.489663	0.0934544	0.0846399	0.123956	0.846571	0.159048	0.148649	0.0824846	-0.318684	0.0676097	2.81967	0.129581	-0.613216	0.0568162
-0.094441	-0.0337531	0.0611747	1.33981	0.121311	0.223009	0.0565044	-1.12467	0.103481	1.34814	0.201374	-0.295903	0.091983	0.00896884	0.122808	0.977151	0.158615	0.398395	0.0876967	-0.422258	0.0662575	2.45965	0.124623	-0.688321	0.0577671
-0.0924749	0.052146	0.0657091	1.47807	0.118337	0.30015	0.0605394	-1.07025	0.103835	1.39933	0.208594	-0.130434	0.0893921	-0.0737153	0.121335	1.17646	0.155922	0.655612	0.0947011	-0.468021	0.0660193	2.10016	0.122799	-0.727574	0.0577564
-0.0905088	0.01183	0.0666723	1.54289	0.116525	0.225081	0.0617348	-1.00619	0.105477	1.53247	0.213566	0.00804747	0.0860782	-0.158601	0.118912	1.37171	0.151022	0.893119	0.102511	-0.468014	0.0665224	1.80808	0.122552	-0.717198	0.0574009
-0.0885427	-0.147541	0.0642379	1.53098	0.115969	0.038018	0.0595596	-0.927674	0.108014	1.63667	0.217449	0.147701	0.0828778	-0.244754	0.115441	1.49106	0.145441	1.06685	0.11007	-0.437987	0.0671232	1.62013	0.122049	-0.65656	0.0577816
-0.0865766	-0.363313	0.0611196	1.46045	0.115477	-0.19017	0.0569635	-0.831776	0.110172	1.61612	0.22146	0.331354	0.0809109	-0.334655	0.111955	1.48274	0.14085	1.14241	0.115622	-0.380761	0.0670658	1.53759	0.119963	-0.555334	0.0592637
-0.0846106	-0.55213	0.0589547	1.37976	0.114015	-0.37737	0.0564404	-0.723642	0.110941	1.43204	0.226257	0.588861	0.081247	-0.432987	0.110253	1.32817	0.138479	1.11271	0.117703	-0.285629	0.0656329	1.53741	0.115823	-0.42491	0.0612426
-0.0826445	-0.647843	0.0570179	1.34657	0.11171	-0.45268	0.057152	-0.615263	0.110599	1.11153	0.231722	0.914695	0.0843066	-0.541257	0.111397	1.03675	0.139079	0.991176	0.116341	-0.146019	0.0626051	1.58732	0.110321	-0.2752	0.063076
-0.0806784	-0.625349	0.0544602	1.39247	0.109391	-0.381557	0.0568406	-0.515659	0.110365	0.730921	0.236944	1.25856	0.0893609	-0.654484	0.114591	0.629278	0.142901	0.79276	0.113168	0.0256865	0.058687	1.66071	0.105246	-0.117507	0.0646243
-0.0787123	-0.503539	0.0525145	1.50486	0.10745	-0.183017	0.0550927	-0.429414	0.110995	0.386106	0.240423	1.54601	0.0949069	-0.760641	0.11794	0.128888	0.149667	0.524881	0.110336	0.200063	0.0551904	1.74324	0.102263	0.0306029	0.0659153
-0.0767462	-0.334038	0.0533725	1.64579	0.105451	0.0722843	0.0536095	-0.362689	0.112027	0.158256	0.240661	1.71256	0.0995716	-0.846464	0.119972	-0.428517	0.158872	0.196382	0.109248	0.349119	0.0530898	1.83819	0.101452	0.150503	0.066844
-0.0747802	-0.182723	0.0569033	1.77843	0.102851	0.291935	0.0537918	-0.324411	0.112555	0.0875513	0.236931	1.73296	0.102578	-0.903416	0.120339	-0.983042	0.169903	-0.170869	0.110022	0.462765	0.0526059	1.96059	0.10138	0.232727	0.0673925
-0.0728141	-0.105687	0.060454	1.88404	0.0998202	0.404194	0.0549493	-0.31891	0.11233	0.16475	0.229643	1.62794	0.103604	-0.929457	0.119547	-1.46798	0.181453	-0.54059	0.11194	0.551225	0.0535544	2.12396	0.10052	0.283426	0.0678922
-0.070848	-0.129617	0.0617925	1.96139	0.0971571	0.38814	0.0557137	-0.335478	0.111911	0.34721	0.220088	1.44865	0.102582	-0.929494	0.118311	-1.8376	0.191241	-0.872112	0.114278	0.635025	0.055566	2.32746	0.098343	0.318808	0.0687476
-0.0688819	-0.243804	0.0606964	2.01869	0.0955675	0.280465	0.0559321	-0.346918	0.112071	0.587293	0.20976	1.24919	0.0997762	-0.913101	0.116891	-2.08276	0.197005	-1.12922	0.116753	0.730303	0.0581204	2.55723	0.0954278	0.354852	0.0699761
-0.0669158	-0.406723	0.0585129	2.06509	0.0952273	0.153337	0.0564188	-0.319368	0.113095	0.850034	0.199625	1.06666	0.0960209	-0.890408	0.115014	-2.21713	0.197768	-1.28545	0.119164	0.838497	0.0608688	2.79982	0.0929577	0.400476	0.071144
-0.0649498	-0.563464	0.0567246	2.10928	0.0960048	0.0767048	0.0576054	-0.228083	0.114536	1.11225	0.189825	0.920074	0.0925152	-0.864522	0.112605	-2.25722	0.194239	-1.32723	0.120918	0.946031	0.0637459	3.05198	0.0919734	0.458077	0.0717847
-0.0629837	-0.667297	0.0557417	2.15691	0.0976987	0.0818124	0.0589131	-0.0677963	0.115519	1.3517	0.179991	0.818131	0.0902236	-0.826858	0.110291	-2.20915	0.18838	-1.26088	0.121371	1.0325	0.0666607	3.31744	0.0928513	0.528321	0.0717573
-0.0610176	-0.693773	0.0551024	2.2044	0.0999408	0.147726	0.0593656	0.142948	0.115433	1.54827	0.169814	0.766714	0.0894251	-0.761043	0.10886	-2.07118	0.182575	-1.11266	0.120404	1.08046	0.0692623	3.59544	0.0953671	0.612347	0.0712211
-0.0590515	-0.645546	0.0545772	2.23525	0.102206	0.221548	0.058544	0.368488	0.114225	1.7011	0.159435	0.765298	0.0896172	-0.6534	0.10851	-1.84312	0.178552	-0.91463	0.118425	1.08299	0.0710471	3.86916	0.0990299	0.709115	0.0703334
-0.0570854	-0.546721	0.0545283	2.23121	0.104113	0.253774	0.0569794	0.565324	0.112234	1.84203	0.149482	0.803624	0.0900636	-0.500056	0.109037	-1.53779	0.176494	-0.683102	0.115756	1.04178	0.071673	4.10437	0.103273	0.807759	0.0690404
-0.0551194	-0.43205	0.0552111	2.18783	0.105567	0.221488	0.0556225	0.700001	0.109895	2.02243	0.140707	0.857866	0.0906647	-0.308785	0.110215	-1.18501	0.175418	-0.410351	0.112285	0.96418	0.0711761	4.26256	0.107643	0.887106	0.0672307
-0.0531533	-0.333316	0.0561965	2.12209	0.106537	0.129311	0.0549953	0.763702	0.107572	2.27737	0.133476	0.894298	0.0921104	-0.0978425	0.111621	-0.828316	0.174519	-0.0815666	0.107734	0.859366	0.0699824	4.318	0.111951	0.925606	0.0650275
-0.0511872	-0.269006	0.0568032	2.06309	0.106785	-0.0073443	0.0549629	0.775454	0.105548	2.59335	0.127681	0.881919	0.0949923	0.104325	0.112581	-0.511583	0.173915	0.299381	0.102146	0.740418	0.0686976	4.26842	0.116194	0.91723	0.0628103
-0.0492211	-0.244222	0.0568928	2.03455	0.105957	-0.175066	0.0552633	0.76829	0.104032	2.90926	0.123232	0.809494	0.0991535	0.26168	0.112679	-0.258825	0.174124	0.698984	0.0962284	0.625267	0.0677018	4.13106	0.12032	0.878671	0.0609329
-0.0472551	-0.25457	0.0569843	2.0425	0.103979	-0.359044	0.0558936	0.76491	0.103078	3.14513	0.120353	0.6912	0.103863	0.342721	0.112137	-0.063074	0.17522	1.06853	0.0912512	0.532975	0.0669227	3.93348	0.123997	0.83986	0.0595026
-0.045289	-0.287402	0.0576216	2.08126	0.101334	-0.532582	0.0569056	0.762382	0.102591	3.2409	0.119253	0.554548	0.10821	0.33769	0.111563	0.102998	0.176734	1.36762	0.0884713	0.477465	0.0662267	3.70634	0.126532	0.825766	0.0584888
-0.0433229	-0.321628	0.0588179	2.1449	0.0988775	-0.655556	0.0580772	0.735421	0.102574	3.18208	0.119748	0.417785	0.111326	0.26654	0.111473	0.258883	0.178045	1.57895	0.0885654	0.460174	0.0659074	3.47882	0.12713	0.84086	0.0578864
-0.0413568	-0.334949	0.0601144	2.2286	0.0973576	-0.69057	0.0589384	0.654395	0.103085	3.01008	0.121416	0.278686	0.112757	0.165129	0.111988	0.400491	0.178666	1.70489	0.0915819	0.467402	0.0664257	3.27364	0.125591	0.867518	0.0577441
-0.0393907	-0.319477	0.0610078	2.32093	0.0971232	-0.624058	0.0590885	0.508419	0.103964	2.80877	0.12404	0.124459	0.112732	0.0599536	0.112867	0.507037	0.178231	1.75815	0.096903	0.472554	0.067589	3.1039	0.122712	0.878621	0.0579174
-0.0374247	-0.295776	0.0612225	2.40061	0.0980677	-0.474403	0.0584613	0.3191	0.104758	2.66484	0.127782	-0.0498988	0.111918	-0.0434568	0.113738	0.564977	0.176554	1.75119	0.103104	0.446845	0.0684159	2.9733	0.119777	0.853427	0.0579084
-0.0354586	-0.309183	0.0607386	2.44477	0.0996631	-0.284148	0.0572701	0.130612	0.104833	2.62025	0.132973	-0.235918	0.110917	-0.146302	0.114597	0.580902	0.173621	1.68909	0.108238	0.373884	0.0680057	2.88032	0.117599	0.784675	0.0572593
-0.0334925	-0.403327	0.0596955	2.43836	0.10115	-0.0998404	0.0557129	-0.0150903	0.103631	2.65153	0.139774	-0.4192	0.10996	-0.23688	0.116161	0.579029	0.169571	1.56386	0.110621	0.260108	0.0664955	2.82222	0.116197	0.675047	0.0561318
-0.0315264	-0.588626	0.0583306	2.37457	0.101853	0.0475098	0.0538394	-0.101621	0.101083	2.69597	0.147905	-0.588926	0.10887	-0.289877	0.119442	0.589315	0.164877	1.3585	0.109778	0.127283	0.0650521	2.79158	0.114829	0.529276	0.0552416
-0.0295603	-0.829087	0.0569678	2.24781	0.101392	0.147379	0.0517723	-0.135217	0.0977689	2.70402	0.156709	-0.733602	0.107187	-0.289908	0.124753	0.634898	0.160523	1.06506	0.106887	-0.00622106	0.0647399	2.76931	0.112333	0.352931	0.0551889
-0.0275943	-1.05914	0.0559308	2.05379	0.0997652	0.204854	0.0499133	-0.124352	0.0946875	2.67108	0.165465	-0.837157	0.104423	-0.252279	0.131142	0.724543	0.157578	0.70221	0.10418	-0.138848	0.065417	2.72341	0.10805	0.156438	0.0560607
-0.0256282	-1.21555	0.0554156	1.80237	0.0973777	0.233727	0.0487554	-0.0664761	0.0927134	2.61877	0.173662	-0.886703	0.100367	-0.218033	0.13682	0.849312	0.156304	0.315602	0.103343	-0.281338	0.066111	2.62217	0.102499	-0.0429797	0.0576275
-0.0236621	-1.26055	0.0554344	1.52732	0.0949265	0.249874	0.048506	0.0458784	0.0920469	2.55394	0.180979	-0.885836	0.0952498	-0.224975	0.140145	0.986877	0.156071	-0.0416792	0.104394	-0.440861	0.0662856	2.45607	0.0969708	-0.226737	0.0595807
-0.021696	-1.18617	0.0558576	1.27603	0.0931016	0.268007	0.0489994	0.204905	0.0923058	2.45361	0.187138	-0.857622	0.0895975	-0.282796	0.140425	1.11476	0.15602	-0.333105	0.106335	-0.612039	0.0664547	2.25028	0.0926306	-0.385753	0.0616811
-0.0197299	-1.00545	0.056485	1.08538	0.0921805	0.298757	0.0499503	0.374713	0.0931939	2.29548	0.191861	-0.828866	0.0839341	-0.367073	0.137907	1.22946	0.155717	-0.549627	0.108474	-0.779933	0.0676129	2.05335	0.0900549	-0.522688	0.063813
-0.0177639	-0.743541	0.0571141	0.964944	0.0918427	0.347074	0.0511268	0.506689	0.0948295	2.0893	0.19503	-0.812915	0.0788161	-0.431882	0.133233	1.35045	0.155219	-0.706222	0.110743	-0.930074	0.0700997	1.90922	0.0891373	-0.642639	0.0659496
-0.0157978	-0.430536	0.057563	0.895169	0.0914351	0.409917	0.052277	0.567297	0.0975805	1.87263	0.19686	-0.808772	0.0750427	-0.428222	0.127146	1.50408	0.154856	-0.823197	0.113237	-1.05056	0.0734518	1.83099	0.0892056	-0.741421	0.0680432
-0.0138317	-0.0944678	0.05771	0.842549	0.0905447	0.476127	0.0531001	0.555991	0.101673	1.67468	0.197872	-0.813056	0.0734976	-0.320213	0.120526	1.69401	0.154901	-0.905962	0.115734	-1.12876	0.0771521	1.79568	0.0894042	-0.80721	0.0699954
-0.0118656	0.246593	0.0575293	0.77742	0.0893439	0.528501	0.0534338	0.497523	0.106674	1.49171	0.198554	-0.824385	0.0746407	-0.102001	0.114275	1.8882	0.155281	-0.938467	0.117505	-1.1497	0.0807657	1.75985	0.0891135	-0.831723	0.0716667
-0.00989954	0.581862	0.0571281	0.68453	0.0883347	0.548895	0.0533453	0.420847	0.111597	1.29859	0.199022	-0.839283	0.0782317	0.195643	0.109292	2.03995	0.155626	-0.896496	0.117557	-1.10782	0.0835614	1.68425	0.0882016	-0.81936	0.0728241
-0.00793346	0.900694	0.0567092	0.56431	0.087747	0.523005	0.0530035	0.348261	0.115757	1.07876	0.198847	-0.844225	0.0834549	0.517427	0.106575	2.11867	0.155647	-0.771119	0.115304	-1.01805	0.0846549	1.55515	0.0870441	-0.779931	0.0731541
-0.00596738	1.18865	0.0564525	0.430512	0.0873061	0.447807	0.0525482	0.295733	0.119281	0.843592	0.197209	-0.820637	0.0892358	0.810175	0.106867	2.12928	0.15545	-0.585172	0.111122	-0.910561	0.0835958	1.38929	0.086182	-0.719198	0.0724192
-0.0040013	1.43137	0.0564732	0.303695	0.0865822	0.334168	0.0520692	0.27992	0.122668	0.624328	0.193316	-0.758733	0.0946352	1.04668	0.110086	2.10101	0.155531	-0.383607	0.106186	-0.813779	0.0807263	1.22144	0.0857201	-0.636837	0.0706957
-0.00203522	1.62276	0.0568217	0.19519	0.0854364	0.201795	0.051553	0.3202	0.125956	0.447115	0.186914	-0.665904	0.0991526	1.23109	0.115273	2.06005	0.156546	-0.204759	0.101658	-0.74265	0.076928	1.08477	0.085208	-0.534011	0.0683647
-6.91385e-05	1.7647	0.0573595	0.093372	0.0842073	0.0714698	0.0509117	0.429294	0.128465	0.314489	0.178487	-0.564584	0.102782	1.38545	0.121254	2.01124	0.158919	-0.0523362	0.0981675	-0.703856	0.0729481	0.998776	0.0841897	-0.418867	0.0659201
0.00189694	1.86019	0.0576999	-0.0316188	0.083554	-0.0430089	0.0501618	0.598722	0.129292	0.210353	0.168997	-0.476401	0.105855	1.53075	0.12735	1.94015	0.162472	0.103813	0.0959766	-0.703679	0.069004	0.973226	0.0824954	-0.300611	0.0637252
0.00386302	1.90883	0.0574216	-0.203534	0.0841232	-0.136594	0.0494685	0.796539	0.127922	0.121	0.159321	-0.409058	0.108693	1.67086	0.133581	1.82528	0.166176	0.298812	0.095493	-0.744837	0.0649722	1.0173	0.0799316	-0.182215	0.0618071
0.0058291	1.91166	0.0563979	-0.417394	0.0861492	-0.208185	0.0489362	0.979191	0.124513	0.0490197	0.149855	-0.356065	0.11128	1.78664	0.140189	1.64943	0.168544	0.542219	0.0973815	-0.814559	0.0607526	1.13727	0.0764682	-0.0592761	0.0598597
0.00779518	1.87885	0.0548948	-0.632809	0.0891396	-0.253665	0.0485614	1.10928	0.119907	0.00503	0.140493	-0.307403	0.113345	1.84252	0.146753	1.40115	0.16849	0.804042	0.101688	-0.882892	0.0564463	1.32221	0.0729472	0.0717549	0.0576006
0.00976126	1.82488	0.0533388	-0.796844	0.0919765	-0.265562	0.0484149	1.16415	0.115239	-0.0109698	0.130996	-0.261209	0.114689	1.80242	0.151999	1.08462	0.165921	1.0257	0.107052	-0.916666	0.0524589	1.53222	0.070852	0.207388	0.0552008
0.0117273	1.75312	0.0520462	-0.878353	0.0935501	-0.242466	0.0486873	1.13411	0.111268	-0.0170944	0.121447	-0.226875	0.115316	1.65062	0.154565	0.729253	0.16158	1.14826	0.111577	-0.9025	0.0492008	1.70562	0.0708592	0.336783	0.0532389
0.0136934	1.64906	0.0511367	-0.883055	0.0934349	-0.196544	0.0494067	1.01996	0.108039	-0.0386871	0.11243	-0.216123	0.115248	1.40296	0.153897	0.386464	0.156502	1.14794	0.114353	-0.850363	0.046653	1.78802	0.0722038	0.450297	0.0522021
0.0156595	1.49066	0.0505835	-0.837413	0.0920752	-0.145842	0.0503141	0.829237	0.10525	-0.0902655	0.104841	-0.232399	0.114464	1.09519	0.15042	0.106545	0.151601	1.05305	0.115743	-0.781295	0.0447352	1.7575	0.0737348	0.541603	0.0520574
0.0176256	1.26816	0.0502924	-0.763661	0.0904251	-0.0971846	0.0510963	0.577604	0.102739	-0.166927	0.0994089	-0.266801	0.112976	0.758713	0.145069	-0.0905761	0.14735	0.927243	0.116458	-0.713227	0.0439698	1.62648	0.074963	0.606282	0.0522901
0.0195917	0.997357	0.050174	-0.669371	0.0892871	-0.0387098	0.0516229	0.286818	0.10064	-0.250354	0.0962851	-0.30339	0.110838	0.401987	0.138779	-0.221497	0.143629	0.828443	0.116797	-0.658831	0.0449828	1.41985	0.0759986	0.637003	0.052276
0.0215577	0.7148	0.0501539	-0.555263	0.0889114	0.0461161	0.0519421	-0.0190353	0.0991474	-0.32011	0.0950973	-0.328228	0.108136	0.0153816	0.132298	-0.314723	0.139961	0.776535	0.116741	-0.628089	0.0475229	1.15398	0.0769634	0.625401	0.0518315
0.0235238	0.460871	0.0501738	-0.426812	0.0891343	0.153487	0.0521844	-0.317053	0.0982612	-0.362128	0.0953312	-0.33359	0.105003	-0.407175	0.1262	-0.377596	0.136189	0.751127	0.11615	-0.623685	0.0506534	0.838319	0.0776759	0.569612	0.0517111
0.0254899	0.263068	0.0501556	-0.300267	0.0896692	0.251157	0.0524742	-0.587844	0.0979016	-0.374568	0.0966634	-0.314954	0.101656	-0.85366	0.121021	-0.385764	0.132868	0.717182	0.114772	-0.634325	0.0535537	0.491889	0.0778983	0.477672	0.0531765
0.027456	0.128745	0.0499631	-0.194888	0.0902798	0.300334	0.0528674	-0.818358	0.0981767	-0.376807	0.0990882	-0.269169	0.0985166	-1.2948	0.117339	-0.308854	0.130927	0.652357	0.112401	-0.637229	0.0558782	0.150976	0.0776999	0.364939	0.0565628
0.0294221	0.04463	0.0495014	-0.120889	0.0908149	0.287764	0.0532883	-1.00325	0.0993091	-0.408277	0.102694	-0.197535	0.0961621	-1.69774	0.115306	-0.145357	0.130829	0.560373	0.109277	-0.613425	0.0577663	-0.143688	0.077454	0.245469	0.0608277
0.0313881	-0.0165648	0.0488738	-0.0741663	0.0911865	0.238101	0.0536258	-1.14021	0.101304	-0.505673	0.107265	-0.115644	0.0949215	-2.03894	0.114344	0.0704107	0.131913	0.464417	0.106113	-0.562792	0.059614	-0.368972	0.0776788	0.127457	0.064826
0.0333542	-0.0820178	0.0483549	-0.0432873	0.0913093	0.194297	0.0538829	-1.22402	0.103855	-0.671654	0.112143	-0.0559584	0.0945035	-2.30679	0.113831	0.290225	0.132671	0.390059	0.103573	-0.503744	0.0617152	-0.531336	0.0788333	0.0157528	0.0681663
0.0353203	-0.16126	0.0482376	-0.0167656	0.0910558	0.188805	0.0541849	-1.24755	0.10657	-0.862889	0.11657	-0.0522068	0.0941039	-2.49525	0.113843	0.485521	0.132027	0.347565	0.101826	-0.455271	0.0640485	-0.656086	0.0810407	-0.0816529	0.0707636
0.0372864	-0.240075	0.0487367	0.00686245	0.0902554	0.227626	0.0547035	-1.21182	0.109137	-1.0137	0.120224	-0.112283	0.0929421	-2.59426	0.114767	0.655608	0.130385	0.320987	0.100572	-0.419201	0.0663822	-0.769327	0.0838584	-0.148788	0.0723442
0.0392525	-0.288353	0.0498381	0.019691	0.0888735	0.296709	0.0555212	-1.13267	0.11134	-1.07824	0.12341	-0.204754	0.0907213	-2.58181	0.116383	0.816633	0.12925	0.275273	0.0993442	-0.377284	0.0684679	-0.883144	0.0864422	-0.165464	0.0726277
0.0412185	-0.277873	0.0511729	0.0170379	0.0872735	0.375007	0.0565455	-1.03736	0.113042	-1.05844	0.126867	-0.275278	0.0877421	-2.43177	0.117815	0.981976	0.129653	0.181801	0.0977159	-0.303507	0.0701015	-0.994252	0.0881033	-0.118606	0.0717127
0.0431846	-0.195502	0.0521866	0.0123547	0.0861454	0.442145	0.0575138	-0.948744	0.114209	-0.998389	0.131324	-0.284244	0.0847328	-2.13243	0.118494	1.15029	0.13112	0.0393333	0.0952965	-0.180803	0.0711159	-1.08775	0.0888132	-0.0139629	0.0700571
0.0451507	-0.0490037	0.0525235	0.037442	0.0860304	0.479932	0.0581056	-0.872952	0.114881	-0.948461	0.137129	-0.236251	0.0823679	-1.70485	0.118988	1.3063	0.132463	-0.12223	0.0917211	-0.0124351	0.0714144	-1.13979	0.0891569	0.118559	0.0681618
0.0471168	0.137904	0.0522043	0.127066	0.0869603	0.474256	0.0581317	-0.799094	0.115077	-0.93036	0.144131	-0.172444	0.0807463	-1.2032	0.120659	1.43063	0.133249	-0.262511	0.0868757	0.178222	0.0710047	-1.12579	0.0896933	0.231904	0.0664145
0.0490829	0.334238	0.0515037	0.303166	0.0885338	0.419664	0.0576852	-0.709866	0.114776	-0.927257	0.151802	-0.134806	0.0794596	-0.689567	0.124322	1.5165	0.134104	-0.353604	0.0812213	0.361731	0.0700311	-1.03676	0.0904475	0.280795	0.0651648
0.0510489	0.509223	0.0507498	0.563863	0.090109	0.324422	0.0570248	-0.592202	0.114003	-0.900807	0.159462	-0.132673	0.0782403	-0.208759	0.129247	1.57885	0.135794	-0.387622	0.0757103	0.521524	0.0688316	-0.894579	0.0911824	0.242853	0.0647414
0.053015	0.642353	0.0502184	0.884606	0.0909209	0.212017	0.0563137	-0.445426	0.112867	-0.821378	0.166588	-0.142053	0.0774461	0.221695	0.133782	1.64362	0.138513	-0.372621	0.0713582	0.663142	0.0678356	-0.749349	0.091912	0.129559	0.0651155
0.0549811	0.731544	0.0501039	1.23	0.090288	0.115932	0.0555369	-0.284099	0.111539	-0.689418	0.173073	-0.134871	0.0778948	0.595508	0.136712	1.72539	0.141876	-0.319499	0.069013	0.806228	0.0672416	-0.654451	0.0928034	-0.0234961	0.0657123
0.0569472	0.794404	0.0504516	1.56568	0.0879652	0.0682919	0.0547148	-0.132846	0.110211	-0.533068	0.179181	-0.103724	0.0802743	0.895882	0.137796	1.81518	0.145105	-0.238447	0.0690276	0.963825	0.0668525	-0.636092	0.093713	-0.179373	0.0658534
0.0589133	0.854594	0.0510718	1.86551	0.0844323	0.0871159	0.0539588	-0.0109328	0.109124	-0.390093	0.185025	-0.0603186	0.08466	1.09341	0.13731	1.88649	0.147344	-0.137816	0.0708713	1.12875	0.0664056	-0.680902	0.0941248	-0.316697	0.0653015
0.0608793	0.924399	0.0516583	2.11558	0.0807938	0.168272	0.0532842	0.0828862	0.108513	-0.285928	0.190131	-0.0145738	0.0906132	1.16689	0.135444	1.92057	0.148065	-0.0280287	0.0736354	1.27454	0.0659295	-0.748466	0.0936136	-0.430239	0.0642082
0.0628454	0.995544	0.0520451	2.31375	0.0781572	0.283252	0.0525631	0.16889	0.108501	-0.225542	0.193634	0.0414553	0.0975251	1.12441	0.13233	1.92579	0.14718	0.0785786	0.0770923	1.37668	0.065607	-0.797428	0.0923547	-0.51478	0.062731
0.0648115	1.04875	0.0523312	2.45651	0.0768542	0.389285	0.051711	0.269637	0.109115	-0.195706	0.194861	0.126342	0.104775	1.00524	0.128605	1.93686	0.14469	0.17077	0.0816517	1.42836	0.0653632	-0.802583	0.0910896	-0.553213	0.0608011
0.0667776	1.07081	0.0527547	2.52698	0.0762959	0.446288	0.0507507	0.389481	0.110474	-0.17576	0.193657	0.251789	0.111772	0.859721	0.125634	1.99233	0.140428	0.242998	0.0872922	1.43914	0.0648566	-0.754472	0.090372	-0.521705	0.0583285
0.0687437	1.06824	0.0534707	2.50047	0.0757019	0.432934	0.0497183	0.508996	0.112794	-0.152331	0.190292	0.410262	0.118004	0.725428	0.12475	2.10673	0.134353	0.29689	0.093158	1.42265	0.0637885	-0.650326	0.0898676	-0.408599	0.0556308
0.0707097	1.06414	0.0544464	2.36447	0.0749861	0.352142	0.048656	0.59682	0.116065	-0.127509	0.185287	0.579258	0.123059	0.612471	0.12596	2.25969	0.127143	0.337694	0.0982839	1.38727	0.0620548	-0.489859	0.0887792	-0.227817	0.0535888
0.0726758	1.07936	0.0554808	2.13296	0.0750285	0.224893	0.047655	0.633182	0.119852	-0.113582	0.179173	0.734316	0.12667	0.503577	0.127826	2.4024	0.120137	0.364375	0.102284	1.34076	0.0597845	-0.278615	0.0868707	-0.00956028	0.0531357
0.0746419	1.11527	0.0563049	1.84619	0.0771943	0.0782894	0.0467884	0.623127	0.123523	-0.123011	0.172231	0.859498	0.128636	0.377051	0.128995	2.48204	0.114153	0.365936	0.105447	1.29679	0.0573332	-0.0347775	0.0847315	0.219548	0.0545195
0.076608	1.15042	0.0567672	1.55362	0.0823513	-0.0661603	0.045996	0.589977	0.126527	-0.159283	0.164513	0.947825	0.128758	0.229837	0.129647	2.46716	0.108766	0.330572	0.108276	1.27549	0.0551364	0.210432	0.0831329	0.445764	0.0572278
0.078574	1.15964	0.0568716	1.29098	0.0900722	-0.19669	0.0451166	0.553395	0.128568	-0.215571	0.156097	0.995681	0.126981	0.0851795	0.131127	2.36159	0.103496	0.256142	0.110744	1.29353	0.0534415	0.420309	0.0823584	0.659424	0.0605009
0.0805401	1.13365	0.0566492	1.07	0.0988748	-0.307586	0.0440852	0.512354	0.129553	-0.276656	0.147215	0.99625	0.123537	-0.025819	0.134118	2.19448	0.0991413	0.153967	0.112057	1.35225	0.0523822	0.564498	0.0820603	0.843804	0.0638231
0.0825062	1.08564	0.0561023	0.886381	0.107215	-0.392375	0.0430451	0.449044	0.129464	-0.320883	0.138191	0.937727	0.118811	-0.0901016	0.137337	1.99677	0.0971835	0.0376422	0.111435	1.43159	0.0522487	0.628324	0.0816613	0.978226	0.0669532
0.0844723	1.03566	0.0552705	0.733084	0.114229	-0.440617	0.0422465	0.351935	0.128389	-0.325608	0.129377	0.810135	0.11319	-0.121593	0.138302	1.77813	0.0981857	-0.0804203	0.108932	1.50001	0.0531092	0.613866	0.0808502	1.05118	0.0696486
0.0864384	0.991244	0.0542382	0.606181	0.119749	-0.43931	0.0418635	0.234141	0.126605	-0.274606	0.121221	0.61486	0.107166	-0.149514	0.135221	1.52334	0.101298	-0.185916	0.105322	1.52634	0.0542944	0.532259	0.0796845	1.06794	0.0716019
0.0884044	0.935995	0.053071	0.501744	0.12384	-0.38326	0.0418393	0.127073	0.124283	-0.172529	0.114285	0.371926	0.101491	-0.190682	0.128144	1.20858	0.105065	-0.260227	0.101451	1.49165	0.0548851	0.394648	0.0783966	1.04207	0.0724856
0.0903705	0.837586	0.0518268	0.410895	0.126457	-0.284926	0.0419679	0.0532121	0.121287	-0.0473328	0.108961	0.113207	0.0971834	-0.230382	0.118564	0.827368	0.108628	-0.288576	0.097855	1.3912	0.0544092	0.209791	0.0771616	0.984576	0.0719608
0.0923366	0.668835	0.050713	0.315029	0.127471	-0.174555	0.0421743	0.00842852	0.117541	0.0657584	0.105057	-0.132129	0.0951742	-0.228301	0.108185	0.404316	0.112243	-0.273366	0.0946678	1.23181	0.0528542	-0.00967399	0.0761356	0.90176	0.0697644
0.0943027	0.426317	0.0500486	0.19304	0.126974	-0.0853394	0.042618	-0.0263496	0.113427	0.145086	0.101885	-0.34912	0.0956586	-0.144917	0.0983592	-0.0173734	0.116607	-0.235768	0.0917674	1.03085	0.0505598	-0.239629	0.0755928	0.803914	0.0660196
0.0962688	0.134179	0.0499359	0.0336209	0.125471	-0.0376185	0.0434809	-0.0644761	0.109516	0.186002	0.0990067	-0.536842	0.0977749	0.0313015	0.0907799	-0.397137	0.121696	-0.198483	0.0892608	0.814508	0.0483602	-0.450689	0.0759051	0.708667	0.0615556
0.0982348	-0.170841	0.0501477	-0.156746	0.123695	-0.0326124	0.0447932	-0.103929	0.10608	0.191451	0.0968958	-0.695466	0.10012	0.273985	0.0880395	-0.715722	0.126505	-0.165785	0.0876879	0.615434	0.047388	-0.620829	0.0771529	0.632636	0.0578453
0.100201	-0.457759	0.0504421	-0.358033	0.122187	-0.0574612	0.0464806	-0.136727	0.102927	0.165336	0.0966658	-0.817431	0.101677	0.529041	0.0921111	-0.974865	0.129935	-0.119367	0.0874651	0.462889	0.0481102	-0.745188	0.0787522	0.57956	0.0561749
0.102167	-0.71629	0.0507725	-0.546709	0.121105	-0.0919347	0.0484098	-0.161567	0.099728	0.116977	0.0990532	-0.88902	0.102238	0.738121	0.102122	-1.1837	0.131686	-0.0412688	0.0883491	0.372964	0.0498546	-0.831237	0.0797609	0.540308	0.056526
0.104133	-0.954222	0.0511838	-0.707272	0.120406	-0.111578	0.0503692	-0.188382	0.0966844	0.0612032	0.103822	-0.902026	0.102116	0.868607	0.11499	-1.34259	0.132229	0.0607849	0.0896968	0.343495	0.0517862	-0.884683	0.0795837	0.505903	0.0577011
0.106099	-1.1831	0.0517634	-0.836364	0.120079	-0.0884071	0.0520541	-0.233331	0.0947253	0.0108502	0.110269	-0.862244	0.101596	0.930496	0.1277	-1.4379	0.132021	0.155679	0.0911011	0.356796	0.05372	-0.898948	0.0782574	0.480676	0.0584768
0.108065	-1.40365	0.0526299	-0.938137	0.120122	0.00130991	0.0531136	-0.311432	0.0947537	-0.0315811	0.117903	-0.788053	0.100757	0.963752	0.138536	-1.45054	0.13088	0.217296	0.0925245	0.385733	0.055852	-0.859995	0.0761691	0.480885	0.0582178
0.110031	-1.60593	0.0538187	-1.02157	0.120277	0.158648	0.0533402	-0.429467	0.0967511	-0.0703051	0.12649	-0.701672	0.0995318	1.00554	0.147019	-1.37228	0.127968	0.251588	0.0940459	0.402732	0.058389	-0.759821	0.0737866	0.516533	0.0568523
0.111997	-1.78064	0.0551676	-1.10226	0.119952	0.351437	0.0528483	-0.585734	0.0999765	-0.105255	0.135747	-0.623463	0.0977321	1.06076	0.153057	-1.21506	0.122339	0.294414	0.0955587	0.387575	0.0613675	-0.608538	0.0716293	0.573292	0.054756
0.113963	-1.92696	0.0564192	-1.20079	0.118535	0.52695	0.0519978	-0.771792	0.103815	-0.126863	0.145301	-0.566191	0.0952253	1.09744	0.156106	-1.01044	0.113929	0.383888	0.0966962	0.333566	0.0645753	-0.430791	0.0701089	0.611358	0.0525653
0.11593	-2.05113	0.0573972	-1.33056	0.115834	0.637645	0.0511604	-0.973494	0.108104	-0.126506	0.154818	-0.531109	0.0922622	1.06879	0.155401	-0.796136	0.104419	0.527766	0.0970916	0.246677	0.0676231	-0.25354	0.0694326	0.586808	0.050723
0.117896	-2.16152	0.0580108	-1.48876	0.112217	0.659289	0.0506347	-1.17406	0.112858	-0.109506	0.164025	-0.508358	0.0894418	0.943379	0.150922	-0.593373	0.0968857	0.693362	0.0966607	0.138964	0.0700963	-0.0976176	0.0697523	0.478937	0.0492302
0.119862	-2.26638	0.0582204	-1.65508	0.108332	0.59341	0.0506071	-1.35788	0.117854	-0.0959686	0.17267	-0.484958	0.0871567	0.724443	0.143818	-0.396619	0.0940942	0.827059	0.0956421	0.0198923	0.0716614	0.0205045	0.0710432	0.302376	0.0480972
0.121828	-2.37546	0.0580511	-1.80414	0.104732	0.458165	0.0510112	-1.51758	0.122599	-0.107338	0.180582	-0.455534	0.0852161	0.439539	0.135956	-0.179907	0.096905	0.887308	0.0945353	-0.107512	0.0721855	0.0808674	0.0726001	0.0953099	0.0478589
0.123794	-2.5012	0.0576391	-1.92396	0.101828	0.279706	0.0515083	-1.65942	0.126685	-0.154566	0.187713	-0.425552	0.0831069	0.114989	0.129161	0.0799219	0.104432	0.86746	0.0940167	-0.240849	0.0716099	0.0597583	0.0732468	-0.10564	0.0491133
0.12576	-2.65296	0.0571901	-2.02779	0.100061	0.082804	0.0516912	-1.80205	0.1303	-0.236681	0.194129	-0.404624	0.0805216	-0.242812	0.124784	0.384006	0.115075	0.792533	0.0946013	-0.376491	0.0697799	-0.0571603	0.0722589	-0.281718	0.0515236
0.127726	-2.82835	0.0569062	-2.14097	0.0998197	-0.111864	0.0513074	-1.96602	0.134219	-0.342708	0.199923	-0.395808	0.0776999	-0.642358	0.123673	0.710021	0.127048	0.69778	0.0962499	-0.513294	0.0665817	-0.257868	0.069984	-0.430674	0.0538837
0.129692	-3.00984	0.0569374	-2.27667	0.101038	-0.289372	0.0503586	-2.16208	0.1391	-0.453883	0.205086	-0.391586	0.0754335	-1.09016	0.126158	1.02388	0.138375	0.598415	0.0985246	-0.662534	0.0623101	-0.499792	0.0676992	-0.555905	0.0552549
0.131658	-3.17126	0.0573302	-2.42487	0.102914	-0.440304	0.0491068	-2.38886	0.144885	-0.544071	0.209423	-0.378548	0.074609	-1.57513	0.131626	1.29239	0.146986	0.474577	0.100967	-0.84609	0.0578214	-0.725903	0.0666841	-0.661006	0.0556034
0.133624	-3.2893	0.0579858	-2.56278	0.104191	-0.55707	0.0480184	-2.64416	0.150924	-0.590144	0.212522	-0.344204	0.0756721	-2.06822	0.13851	1.48858	0.151114	0.286382	0.103119	-1.08104	0.0542675	-0.890017	0.0672119	-0.750142	0.0555383
0.13559	-3.35157	0.0587056	-2.67136	0.103809	-0.629968	0.0474893	-2.93159	0.156525	-0.585357	0.213838	-0.276128	0.0784702	-2.5323	0.145219	1.58915	0.149838	0.0111903	0.104542	-1.36302	0.0524729	-0.972602	0.0686078	-0.827805	0.0557501
0.137556	-3.36071	0.0593255	-2.74465	0.101482	-0.652524	0.0475543	-3.25093	0.161408	-0.553451	0.212884	-0.161637	0.0824156	-2.93742	0.15074	1.57609	0.143322	-0.331872	0.105135	-1.66516	0.0525462	-0.983049	0.0701819	-0.894198	0.0565876
0.139523	-3.332	0.0598142	-2.7842	0.0978544	-0.632756	0.0479253	-3.58329	0.165827	-0.547248	0.209523	0.00692329	0.086832	-3.27042	0.154365	1.44858	0.132578	-0.69026	0.105387	-1.9525	0.0540873	-0.947296	0.0716283	-0.938172	0.0579302
0.141489	-3.28617	0.0602519	-2.78471	0.0941219	-0.598264	0.0482838	-3.8931	0.170231	-0.630212	0.204389	0.22221	0.0913277	-3.5373	0.155624	1.23222	0.119015	-1.01225	0.106082	-2.19979	0.0565189	-0.893116	0.0727817	-0.938056	0.059319
0.143455	-3.23951	0.060725	-2.73026	0.0912135	-0.58399	0.0484587	-4.15095	0.174711	-0.843735	0.199242	0.46037	0.095896	-3.76084	0.154814	0.970502	0.104192	-1.27215	0.107583	-2.40354	0.0591537	-0.836872	0.073578	-0.873264	0.0602263
0.145421	-3.19929	0.0612405	-2.60788	0.0891018	-0.611332	0.0484334	-4.35442	0.178672	-1.1819	0.19604	0.689112	0.100682	-3.97416	0.153082	0.699142	0.0899593	-1.47292	0.109566	-2.58121	0.0613415	-0.781272	0.0741237	-0.738145	0.0602783
0.147387	-3.16624	0.0617554	-2.41968	0.0869282	-0.675917	0.0482541	-4.52087	0.181076	-1.5932	0.194583	0.877692	0.105596	-4.2093	0.151592	0.428482	0.0786674	-1.63108	0.111442	-2.76037	0.0629926	-0.723202	0.0745265	-0.54831	0.0594237
0.149353	-3.14327	0.0622603	-2.18059	0.0839003	-0.752116	0.04794	-4.66153	0.181062	-2.00831	0.192102	1.00482	0.110203	-4.48292	0.150697	0.152922	0.0724712	-1.75725	0.112724	-2.96022	0.0647314	-0.666476	0.0748107	-0.333264	0.0579778
0.151319	-3.13842	0.0628038	-1.90823	0.0801813	-0.810295	0.0474519	-4.76422	0.178539	-2.3751	0.186236	1.06334	0.113997	-4.78696	0.150064	-0.128728	0.0716132	-1.84436	0.113202	-3.18327	0.0671768	-0.622759	0.0751254	-0.124189	0.0564617
0.153285	-3.15946	0.0634883	-1.61876	0.0769958	-0.83279	0.0467924	-4.80242	0.174365	-2.66733	0.177288	1.06289	0.116672	-5.09077	0.149283	-0.401003	0.0741305	-1.86479	0.112931	-3.41778	0.0701594	-0.601791	0.0757896	0.0522737	0.0552572
0.155251	-3.20361	0.0644382	-1.32607	0.0758144	-0.817017	0.0460686	-4.76269	0.169954	-2.8773	0.167266	1.02679	0.118124	-5.35927	0.148211	-0.639987	0.0777378	-1.78428	0.111968	-3.6523	0.0729836	-0.599632	0.0769301	0.177604	0.0544095
0.157217	-3.25737	0.0657259	-1.04332	0.0772375	-0.768562	0.0454392	-4.65627	0.166602	-2.99909	0.157627	0.980705	0.118301	-5.56965	0.147036	-0.83197	0.0810485	-1.59046	0.110234	-3.88456	0.0752163	-0.600807	0.0781785	0.241455	0.0538207
0.159183	-3.30796	0.0673185	-0.780411	0.0806875	-0.692305	0.0450078	-4.50911	0.165023	-3.03077	0.14834	0.938752	0.117051	-5.71758	0.146156	-0.981596	0.0833847	-1.31626	0.107832	-4.12264	0.0768677	-0.591557	0.0789707	0.244491	0.0536786
0.161149	-3.35658	0.0691991	-0.538637	0.0849259	-0.59046	0.0448169	-4.33705	0.165376	-2.98188	0.138753	0.893829	0.114061	-5.80964	0.145833	-1.10219	0.0845115	-1.03022	0.105176	-4.37454	0.0779991	-0.565614	0.0790863	0.20057	0.0544265
0.163115	-3.41966	0.0713745	-0.311038	0.0885839	-0.4662	0.0449733	-4.14131	0.167535	-2.87459	0.129093	0.824591	0.109129	-5.8523	0.145814	-1.19821	0.0847106	-0.794666	0.102584	-4.63846	0.0786155	-0.524764	0.0787673	0.13271	0.0560729
0.165082	-3.51713	0.0737298	-0.0923804	0.0906111	-0.326771	0.04562	-3.92223	0.171233	-2.73169	0.120717	0.714579	0.102549	-5.84515	0.145426	-1.2586	0.0846189	-0.624108	0.0998837	-4.90117	0.0789322	-0.475638	0.0782668	0.0649613	0.0577699
0.167048	-3.65913	0.076059	0.113094	0.0907483	-0.181784	0.0467025	-3.69188	0.175861	-2.55636	0.114691	0.571186	0.0950607	-5.78153	0.144119	-1.26533	0.0848184	-0.485882	0.0966369	-5.14299	0.0795965	-0.433168	0.077421	0.0127865	0.05834
0.169014	-3.84404	0.078284	0.296658	0.0897652	-0.0420385	0.0479186	-3.46736	0.180415	-2.32138	0.111325	0.425746	0.0873295	-5.65707	0.142039	-1.2052	0.0856191	-0.340021	0.0927301	-5.34426	0.0815705	-0.42064	0.0759055	-0.0210494	0.0572314
0.17098	-4.06488	0.0805757	0.454217	0.0891486	0.0788319	0.0489664	-3.25147	0.184079	-1.98579	0.112422	0.314279	0.0796487	-5.47939	0.140317	-1.07632	0.087191	-0.182753	0.0888401	-5.49616	0.0855457	-0.459319	0.0738152	-0.0429887	0.0550379
0.172946	-4.31489	0.0831711	0.589757	0.0902535	0.16508	0.0497308	-3.02798	0.186982	-1.53378	0.123189	0.2531	0.0723707	-5.27036	0.14092	-0.889502	0.0895304	-0.0508443	0.0863184	-5.6103	0.0913193	-0.552167	0.0718801	-0.0634947	0.0532369
0.174912	-4.58769	0.0861485	0.714127	0.0934619	0.201318	0.050313	-2.77701	0.190232	-1.00817	0.146664	0.227911	0.0664319	-5.06114	0.145973	-0.662428	0.0922741	0.012192	0.0861423	-5.71598	0.0979316	-0.678117	0.0709585	-0.0909445	0.0532436
0.176878	-4.87826	0.089373	0.836211	0.0980416	0.179922	0.0509631	-2.5001	0.195231	-0.504148	0.176181	0.205209	0.0629612	-4.88295	0.156716	-0.415432	0.0948919	-0.00449633	0.0876985	-5.84028	0.104466	-0.801107	0.0712621	-0.125476	0.0553914
0.178844	-5.1865	0.0926474	0.950833	0.102709	0.107398	0.051898	-2.22662	0.202799	-0.114027	0.200655	0.153751	0.0622392	-4.75592	0.172876	-0.171141	0.0971081	-0.0704144	0.0893154	-5.98309	0.1105	-0.887284	0.0721734	-0.158767	0.0587704
0.18081	-5.52127	0.09586	1.03421	0.106353	0.00764108	0.0530788	-1.9967	0.212779	0.127133	0.214019	0.063898	0.0636277	-4.68135	0.192899	0.0418704	0.0988441	-0.140384	0.0898281	-6.11537	0.11585	-0.916137	0.0728004	-0.178424	0.0620419
0.182776	-5.89686	0.0990275	1.05602	0.108508	-0.0846298	0.0542207	-1.82834	0.22434	0.255492	0.218029	-0.0479459	0.066499	-4.64319	0.214807	0.18966	0.0996562	-0.189249	0.0892418	-6.19529	0.120216	-0.88203	0.0725483	-0.177938	0.064288
0.184742	-6.32347	0.102331	0.996782	0.109547	-0.139969	0.0550092	-1.70335	0.236596	0.336206	0.218328	-0.148188	0.070615	-4.61585	0.237173	0.239967	0.0986756	-0.226908	0.0882099	-6.19494	0.123228	-0.796118	0.07141	-0.163401	0.0652338
0.186708	-6.79564	0.106148	0.863039	0.110463	-0.148093	0.0553018	-1.58225	0.248849	0.404881	0.218806	-0.206029	0.0756215	-4.5792	0.259376	0.17813	0.0953425	-0.280622	0.0873758	-6.11321	0.124769	-0.687402	0.0699169	-0.150456	0.0649415
0.188675	-7.28796	0.11095	0.686385	0.112108	-0.120611	0.0552001	-1.43994	0.260375	0.443204	0.219543	-0.210811	0.08067	-4.52927	0.281008	0.0207017	0.090239	-0.363949	0.0870975	-5.9696	0.124971	-0.599554	0.0687477	-0.15353	0.0635948
0.190641	-7.76203	0.117015	0.509235	0.114504	-0.0843649	0.0549994	-1.28947	0.27019	0.401124	0.218494	-0.178874	0.0846681	-4.47742	0.30126	-0.183249	0.0851501	-0.457917	0.0874496	-5.78602	0.123944	-0.575979	0.0682534	-0.175596	0.0614907
0.192607	-8.17717	0.124161	0.363221	0.116918	-0.0660761	0.0549951	-1.17099	0.277222	0.239	0.214352	-0.141456	0.0868964	-4.43206	0.319003	-0.372721	0.082163	-0.518774	0.0883612	-5.57706	0.12173	-0.640021	0.0684252	-0.207827	0.0590073
0.194573	-8.49701	0.131707	0.262109	0.118496	-0.0766198	0.0552416	-1.11566	0.280801	-0.0420631	0.207928	-0.119096	0.0874001	-4.37862	0.333421	-0.503811	0.082466	-0.503568	0.089786	-5.35045	0.118584	-0.782741	0.0690691	-0.237805	0.0565104
0.196539	-8.68842	0.138702	0.205345	0.118648	-0.106157	0.0555547	-1.11534	0.281047	-0.400622	0.201317	-0.104835	0.0868711	-4.28221	0.344394	-0.566568	0.086025	-0.39429	0.0917709	-5.11652	0.115207	-0.967445	0.0699287	-0.258899	0.0544245
0.198505	-8.71966	0.14426	0.182998	0.117099	-0.134522	0.0557308	-1.12971	0.278717	-0.77161	0.196267	-0.0715157	0.0861943	-4.11287	0.352107	-0.583221	0.0923034	-0.204348	0.0942867	-4.89261	0.112528	-1.14985	0.070741	-0.27259	0.0531608
0.200471	-8.56493	0.147797	0.178922	0.113998	-0.152885	0.055699	-1.12337	0.274683	-1.09506	0.193105	2.40122e-05	0.0860215	-3.86461	0.356247	-0.589892	0.100634	0.03	0.0969909	-4.69526	0.11127	-1.30169	0.0713921	-0.285048	0.0529049
0.202437	-8.2163	0.149095	0.178221	0.110082	-0.175892	0.0555386	-1.09352	0.269603	-1.34042	0.19104	0.0988131	0.0866896	-3.55115	0.355836	-0.616279	0.109826	0.269763	0.0995801	-4.52366	0.1119	-1.42025	0.072064	-0.3022	0.0535871
0.204403	-7.69285	0.148397	0.171324	0.106426	-0.233914	0.0553989	-1.06221	0.264113	-1.51279	0.189095	0.1877	0.0883547	-3.17952	0.350096	-0.672628	0.118044	0.493102	0.102375	-4.34597	0.114894	-1.51885	0.0733381	-0.328471	0.0547995
0.206369	-7.03705	0.146579	0.148971	0.103715	-0.348206	0.0553567	-1.04361	0.259192	-1.63957	0.186633	0.226854	0.0909709	-2.73453	0.339406	-0.749182	0.12363	0.704468	0.106216	-4.10825	0.120545	-1.61038	0.0760834	-0.36781	0.0557477
0.208335	-6.29833	0.144999	0.0950953	0.101781	-0.50777	0.0554598	-1.02224	0.256209	-1.74915	0.183559	0.19854	0.0941816	-2.18886	0.325377	-0.82035	0.125903	0.925815	0.111545	-3.7623	0.128502	-1.69909	0.0807841	-0.422438	0.0555744
0.210301	-5.51927	0.144824	-0.00897403	0.100024	-0.670448	0.0558979	-0.960248	0.256421	-1.86015	0.180435	0.118052	0.0974152	-1.5294	0.310257	-0.856125	0.125153	1.17351	0.117645	-3.29456	0.137779	-1.78494	0.0868288	-0.486218	0.054011
0.212267	-4.73664	0.146348	-0.165182	0.0981382	-0.787191	0.0568116	-0.827158	0.260319	-1.97876	0.178321	0.0195752	0.100122	-0.768696	0.296395	-0.833376	0.122141	1.44153	0.12287	-2.72982	0.147403	-1.86749	0.0928004	-0.543632	0.0517054
0.214234	-3.99107	0.149073	-0.341837	0.0963058	-0.826261	0.0579322	-0.622803	0.267514	-2.10223	0.178118	-0.068676	0.101861	0.0684028	0.286225	-0.74826	0.117822	1.70325	0.125845	-2.10916	0.156935	-1.9441	0.0975307	-0.578042	0.049795
0.2162	-3.3279	0.152343	-0.484328	0.094934	-0.778675	0.0588161	-0.375831	0.277175	-2.21769	0.179505	-0.137811	0.10229	0.966931	0.282383	-0.61758	0.113219	1.92916	0.126434	-1.46317	0.166397	-2.00486	0.100864	-0.584484	0.0489094
0.218166	-2.78173	0.155798	-0.555875	0.0944348	-0.651199	0.0593477	-0.120823	0.288515	-2.3013	0.180523	-0.18702	0.101309	1.92547	0.287107	-0.465752	0.109073	2.10322	0.125405	-0.803661	0.175666	-2.03265	0.103671	-0.573555	0.0486692
0.220132	-2.35717	0.159421	-0.56709	0.0952177	-0.459975	0.0596969	0.124254	0.300797	-2.31889	0.178601	-0.202442	0.0990859	2.94568	0.301075	-0.307275	0.10558	2.22589	0.123409	-0.134923	0.184127	-2.0123	0.107167	-0.560987	0.0481955
0.222098	-2.02587	0.163324	-0.561465	0.0976435	-0.23252	0.0599065	0.360601	0.313062	-2.23544	0.172296	-0.154522	0.0957554	4.02011	0.322911	-0.137394	0.103026	2.30452	0.12065	0.536369	0.190978	-1.93996	0.111974	-0.552791	0.0470031
0.224064	-1.74022	0.167486	-0.572738	0.101746	-0.00561652	0.0597988	0.599048	0.324048	-2.03187	0.162237	-0.022773	0.0915237	5.12956	0.349939	0.0613642	0.102455	2.34439	0.117309	1.19904	0.195713	-1.82615	0.117701	-0.537694	0.0453792
0.22603	-1.45262	0.171682	-0.60111	0.10705	0.187744	0.0592314	0.843708	0.332446	-1.72077	0.150559	0.176722	0.0872502	6.25262	0.379655	0.296396	0.104715	2.34489	0.113818	1.84125	0.198314	-1.68768	0.123335	-0.489915	0.0441057
0.227996	-1.12409	0.175677	-0.627053	0.112703	0.335117	0.058319	1.08352	0.337194	-1.344	0.139431	0.38918	0.0843834	7.36993	0.4108	0.551574	0.108641	2.30157	0.110731	2.44942	0.199175	-1.53838	0.127923	-0.383601	0.0438919
0.229962	-0.726779	0.179399	-0.647159	0.117626	0.448362	0.0573659	1.29357	0.33759	-0.952464	0.129966	0.554053	0.0838891	8.4591	0.443531	0.79148	0.111726	2.20939	0.10831	3.00373	0.198865	-1.38452	0.13101	-0.206442	0.0449673
0.231928	-0.246319	0.18288	-0.693046	0.120564	0.549691	0.0565827	1.44565	0.333228	-0.579946	0.122251	0.639564	0.0854571	9.4767	0.47853	0.983848	0.1127	2.06848	0.10628	3.47904	0.197909	-1.22943	0.132679	0.0337061	0.0471955
0.233894	0.308399	0.18607	-0.812526	0.120409	0.655535	0.0559171	1.5163	0.324132	-0.231646	0.116026	0.648841	0.0878294	10.3464	0.515788	1.1196	0.112494	1.88818	0.104141	3.85347	0.196837	-1.07931	0.133306	0.311786	0.0503174
0.23586	0.900177	0.188805	-1.02988	0.116849	0.770852	0.0552549	1.48667	0.31119	0.106125	0.111183	0.599148	0.0897318	10.9627	0.55396	1.20841	0.112866	1.68522	0.10163	4.12073	0.196436	-0.945682	0.133165	0.596348	0.0538637
0.237827	1.46937	0.190954	-1.32639	0.110637	0.894491	0.0546217	1.34354	0.29665	0.449955	0.10798	0.50058	0.090649	11.2117	0.590691	1.26388	0.114552	1.4741	0.0986897	4.28736	0.197844	-0.842411	0.132232	0.860703	0.057148
0.239793	1.95413	0.192649	-1.65684	0.102972	1.02193	0.054146	1.08922	0.283926	0.806586	0.107238	0.355302	0.0908677	11.0003	0.62344	1.29086	0.116817	1.25869	0.0952338	4.36065	0.202175	-0.777244	0.130329	1.08804	0.0595329
0.241759	2.30708	0.194433	-1.98303	0.094603	1.1452	0.0539895	0.74997	0.276426	1.16866	0.110163	0.168139	0.0909659	10.2836	0.650007	1.28619	0.118439	1.03538	0.0911731	4.33806	0.209907	-0.747185	0.127404	1.26833	0.0606293
0.243725	2.50312	0.197068	-2.29453	0.0856778	1.25139	0.0542245	0.370848	0.275799	1.5099	0.117299	-0.0464672	0.0914193	9.07524	0.668667	1.24391	0.119014	0.803931	0.0868718	4.21681	0.220472	-0.74072	0.123659	1.39137	0.0602788
0.245691	2.53758	0.200995	-2.6041	0.0766977	1.32771	0.0546251	-0.00299388	0.281251	1.78975	0.127617	-0.264409	0.0924075	7.43717	0.678136	1.15784	0.119398	0.57609	0.0834309	4.00755	0.232455	-0.745968	0.119538	1.44326	0.0585289
0.247657	2.42188	0.205952	-2.92317	0.0696602	1.36678	0.0546868	-0.34873	0.29066	1.96791	0.139064	-0.456288	0.0937359	5.45217	0.677681	1.01868	0.120932	0.370771	0.0821012	3.7371	0.244247	-0.755714	0.115701	1.41507	0.0558491
0.249623	2.17929	0.211089	-3.24258	0.0675226	1.3663	0.0540503	-0.679246	0.302059	2.02443	0.149878	-0.592864	0.0951025	3.19524	0.667385	0.819513	0.124406	0.201145	0.0830386	3.43648	0.254632	-0.765581	0.112857	1.31174	0.0533405
0.251589	1.83958	0.21539	-3.5388	0.0712793	1.32594	0.0528556	-1.04073	0.314018	1.96709	0.159179	-0.652945	0.0964621	0.723484	0.648373	0.562291	0.129723	0.0709632	0.0851685	3.12772	0.263042	-0.770978	0.111409	1.15591	0.0523987
0.253555	1.43618	0.218055	-3.79211	0.0787511	1.24394	0.0515692	-1.49135	0.325251	1.82112	0.166798	-0.633779	0.097975	-1.90896	0.622885	0.268617	0.136264	-0.0205558	0.0873731	2.81747	0.269416	-0.770392	0.111208	0.978857	0.0535774
0.255521	1.00198	0.218711	-3.99585	0.0871267	1.12115	0.0504971	-2.07228	0.334602	1.60916	0.172976	-0.551897	0.0996628	-4.62496	0.594118	-0.025655	0.143357	-0.076504	0.0892004	2.49967	0.273946	-0.769002	0.111638	0.807928	0.0560392
0.257487	0.569492	0.217467	-4.15319	0.0946924	0.966392	0.0496889	-2.79127	0.341567	1.34381	0.178181	-0.43754	0.101184	-7.31477	0.565756	-0.288742	0.150497	-0.107202	0.0904957	2.15942	0.276901	-0.777727	0.111975	0.655054	0.0584616
0.259453	0.172008	0.214856	-4.27188	0.100611	0.797306	0.0491381	-3.62726	0.346664	1.03053	0.182853	-0.321627	0.10204	-9.85316	0.541265	-0.507132	0.15722	-0.131254	0.0909148	1.77579	0.278645	-0.804131	0.111757	0.514807	0.0600777
0.261419	-0.153285	0.211653	-4.36351	0.104485	0.632493	0.0488596	-4.55215	0.351124	0.67645	0.187058	-0.221673	0.102059	-12.1296	0.523029	-0.686416	0.162908	-0.164594	0.0901334	1.32842	0.279629	-0.841711	0.110992	0.372473	0.0609794
0.263386	-0.372357	0.208582	-4.44464	0.106345	0.483149	0.0489267	-5.55289	0.355981	0.295595	0.190356	-0.135794	0.10155	-14.0724	0.51186	-0.840047	0.16684	-0.204879	0.0884086	0.802508	0.280268	-0.867566	0.110111	0.218443	0.0617798
0.265352	-0.465238	0.206029	-4.5323	0.106706	0.350962	0.0494744	-6.63696	0.36146	-0.0884755	0.192206	-0.0479616	0.100929	-15.6592	0.507223	-0.981386	0.168507	-0.234915	0.0867188	0.194594	0.280826	-0.851025	0.10963	0.0574066	0.0629378
0.267318	-0.438439	0.203937	-4.62881	0.10636	0.233586	0.0504824	-7.81035	0.367253	-0.443226	0.192599	0.0570223	0.10027	-16.9094	0.507995	-1.11764	0.16799	-0.245614	0.0861168	-0.488518	0.281402	-0.772682	0.109803	-0.0952779	0.0643206
0.269284	-0.326391	0.202027	-4.70954	0.105864	0.126036	0.0516347	-9.04257	0.373205	-0.738553	0.19226	0.182898	0.0992438	-17.8664	0.513045	-1.24481	0.165998	-0.260437	0.08694	-1.23544	0.281966	-0.639076	0.110592	-0.224009	0.0654797
0.27125	-0.180366	0.20015	-4.7298	0.105049	0.0219933	0.0525573	-10.2485	0.379395	-0.958405	0.192213	0.327298	0.0974912	-18.5762	0.52114	-1.34855	0.163434	-0.33078	0.088649	-2.03508	0.282455	-0.481141	0.111917	-0.320518	0.0661404
0.273216	-0.0444266	0.198461	-4.65476	0.103113	-0.0858483	0.053012	-11.3041	0.385587	-1.10591	0.193266	0.490554	0.0951589	-19.0703	0.530584	-1.41432	0.160797	-0.499034	0.0904691	-2.8802	0.2828	-0.339822	0.113751	-0.381806	0.0662388
0.275182	0.0673606	0.197236	-4.48113	0.0992673	-0.204403	0.0529035	-12.0843	0.391064	-1.19451	0.195838	0.677589	0.0929903	-19.3591	0.539367	-1.44146	0.157912	-0.762958	0.0922542	-3.76593	0.282827	-0.249008	0.11599	-0.404508	0.0658679
0.277148	0.170751	0.196613	-4.24234	0.0935513	-0.341458	0.0523108	-12.5034	0.395098	-1.23329	0.199805	0.884622	0.0916549	-19.4341	0.545774	-1.44993	0.154381	-1.07291	0.0946985	-4.68202	0.282294	-0.224906	0.118389	-0.384419	0.0653633
0.279114	0.290289	0.196473	-3.98729	0.0873897	-0.503913	0.0515077	-12.5402	0.397417	-1.22075	0.204371	1.08698	0.0911246	-19.2768	0.548808	-1.46987	0.15037	-1.36573	0.0984782	-5.60665	0.281147	-0.26573	0.120749	-0.324452	0.0651776
0.28108	0.437474	0.196452	-3.7488	0.0832952	-0.691127	0.0507685	-12.2409	0.398113	-1.1541	0.208224	1.24572	0.0909912	-18.8637	0.548118	-1.52166	0.146878	-1.60485	0.103376	-6.50542	0.279581	-0.357428	0.123105	-0.24045	0.0654474
0.283046	0.609719	0.196076	-3.51796	0.0831975	-0.887027	0.0501292	-11.6967	0.397276	-1.04539	0.210121	1.33335	0.0910634	-18.1718	0.543741	-1.60361	0.145142	-1.79648	0.108398	-7.34598	0.27781	-0.48167	0.125732	-0.160241	0.0658545
0.285012	0.809616	0.195004	-3.25209	0.0867392	-1.06175	0.0494964	-11.0073	0.394706	-0.931707	0.209317	1.3539	0.0913832	-17.1896	0.535993	-1.69803	0.14575	-1.97276	0.112479	-8.11742	0.275853	-0.619261	0.128945	-0.113493	0.06604
0.286978	1.06214	0.193303	-2.90694	0.0919503	-1.18137	0.0489922	-10.2453	0.38994	-0.862795	0.205545	1.33898	0.0919319	-15.9365	0.525504	-1.78757	0.148387	-2.16076	0.114999	-8.83326	0.273666	-0.752516	0.132913	-0.11821	0.0658852
0.288945	1.40819	0.191463	-2.47306	0.0971865	-1.22634	0.049001	-9.4328	0.382616	-0.872093	0.198755	1.32368	0.092542	-14.4634	0.513195	-1.86409	0.152308	-2.36203	0.115976	-9.50893	0.271415	-0.866741	0.137464	-0.173369	0.0653684
0.290911	1.87722	0.190086	-1.98997	0.101771	-1.20353	0.0498845	-8.54309	0.372977	-0.951189	0.1889	1.32308	0.0929628	-12.8347	0.500146	-1.92752	0.156758	-2.55406	0.115831	-10.1333	0.269698	-0.949343	0.142001	-0.259479	0.0645092
0.292877	2.4602	0.189479	-1.52482	0.105394	-1.14035	0.0516848	-7.52986	0.362111	-1.05039	0.176004	1.3272	0.0930284	-11.0945	0.487563	-1.98229	0.160935	-2.70276	0.114874	-10.6609	0.269326	-0.98988	0.145814	-0.350991	0.0635128
0.294843	3.10752	0.18954	-1.13092	0.107634	-1.0656	0.054078	-6.37167	0.351725	-1.1124	0.160583	1.3125	0.0927302	-9.25419	0.476848	-2.03857	0.163818	-2.77709	0.113055	-11.0354	0.270711	-0.983069	0.148654	-0.431447	0.0627699
0.296809	3.75172	0.18998	-0.815328	0.1082	-0.993803	0.0564903	-5.09163	0.34352	-1.11463	0.143928	1.26272	0.0921444	-7.31263	0.469395	-2.11114	0.164307	-2.76092	0.110297	-11.2254	0.273403	-0.934792	0.150913	-0.499948	0.0626069
0.298775	4.33579	0.190603	-0.545323	0.107293	-0.9274	0.0583129	-3.73854	0.338599	-1.08478	0.127955	1.17702	0.0914553	-5.29594	0.465781	-2.20846	0.161777	-2.65649	0.106915	-11.2413	0.27642	-0.864266	0.153195	-0.56578	0.0630647
0.300741	4.83086	0.191323	-0.281195	0.105453	-0.866908	0.0592467	-2.34496	0.33716	-1.07691	0.114825	1.06892	0.0911318	-3.2786	0.464945	-2.3213	0.156586	-2.48032	0.103479	-11.1256	0.27904	-0.798657	0.155774	-0.634677	0.0638954
0.302707	5.23167	0.192035	-0.00627824	0.103026	-0.817975	0.059492	-0.901889	0.338496	-1.12423	0.106443	0.954564	0.0917561	-1.36575	0.464472	-2.42332	0.149963	-2.25238	0.1003	-10.926	0.281104	-0.762399	0.158448	-0.698237	0.0647866
0.304673	5.53773	0.19262	0.268117	0.0999269	-0.791105	0.0594946	0.631185	0.341401	-1.21376	0.103607	0.846045	0.09337	0.353026	0.462145	-2.48984	0.143351	-1.98679	0.0973521	-10.676	0.282601	-0.764245	0.16075	-0.738641	0.0655915
0.306639	5.73774	0.193002	0.522459	0.0960729	-0.79507	0.0595204	2.28793	0.344774	-1.30113	0.105283	0.748691	0.0950973	1.84765	0.457473	-2.51832	0.137754	-1.6914	0.0947472	-10.3902	0.283254	-0.79011	0.162212	-0.74148	0.0663522
0.308605	5.80621	0.193097	0.749628	0.092007	-0.830631	0.059649	4.05881	0.347983	-1.34863	0.109304	0.662232	0.0956299	3.16151	0.451855	-2.53525	0.133657	-1.37255	0.0929042	-10.0671	0.282698	-0.808435	0.162575	-0.705741	0.0670919
0.310571	5.72113	0.192801	0.949116	0.0889324	-0.887835	0.0599945	5.88406	0.350806	-1.34918	0.113886	0.582119	0.0941706	4.3833	0.447428	-2.58309	0.131406	-1.04119	0.092154	-9.69199	0.281014	-0.786421	0.161923	-0.641794	0.0676606
0.312538	5.49131	0.19217	1.10917	0.0880762	-0.947675	0.0606188	7.67469	0.353247	-1.32051	0.118412	0.499779	0.0909851	5.59981	0.445703	-2.69392	0.131418	-0.71311	0.0924056	-9.24599	0.278819	-0.70598	0.160686	-0.562566	0.0679063
0.314504	5.17149	0.19153	1.2051	0.0899828	-0.987498	0.0613022	9.34456	0.355448	-1.28757	0.123414	0.404728	0.087068	6.8607	0.44712	-2.86829	0.133803	-0.406766	0.0932674	-8.71657	0.276844	-0.57222	0.159488	-0.477499	0.0679437
0.31647	4.84541	0.191317	1.22152	0.0941675	-0.988341	0.0616432	10.8312	0.357655	-1.27358	0.129921	0.289022	0.0833669	8.1748	0.451351	-3.07207	0.137948	-0.143104	0.0943231	-8.10208	0.275559	-0.41203	0.158849	-0.391963	0.0681991
0.318436	4.58379	0.191784	1.17446	0.0992245	-0.945152	0.061368	12.1044	0.360276	-1.29948	0.138478	0.14793	0.0804818	9.52857	0.457698	-3.25217	0.142645	0.0561002	0.0952029	-7.4074	0.275157	-0.266491	0.158885	-0.311538	0.0691178
0.320402	4.41214	0.192793	1.1076	0.103501	-0.87025	0.0604845	13.1583	0.363816	-1.37896	0.148682	-0.023531	0.078843	10.9046	0.465234	-3.36174	0.146706	0.177675	0.0954416	-6.6318	0.275657	-0.176774	0.159258	-0.243921	0.0707398
0.322368	4.31495	0.193948	1.06659	0.105967	-0.785314	0.059251	14.0014	0.368588	-1.50904	0.159627	-0.223595	0.0785072	12.2859	0.47298	-3.38318	0.149521	0.227133	0.0943902	-5.76236	0.276933	-0.171364	0.159352	-0.196267	0.0725468
0.324334	4.26746	0.194944	1.07083	0.106584	-0.703891	0.0579994	14.6493	0.374448	-1.66272	0.170512	-0.433858	0.0790343	13.6441	0.480124	-3.33707	0.151187	0.226469	0.0916982	-4.77719	0.27882	-0.256089	0.158539	-0.173507	0.0737018
0.3263	4.26437	0.19582	1.1099	0.106071	-0.622363	0.0569177	15.1228	0.380842	-1.79994	0.180742	-0.617536	0.0800322	14.9347	0.486116	-3.26954	0.152178	0.194601	0.0879447	-3.66306	0.281216	-0.411149	0.156456	-0.181959	0.0734424
0.328266	4.32143	0.196827	1.16952	0.105384	-0.526944	0.0560522	15.4453	0.387068	-1.8899	0.189861	-0.740684	0.0815153	16.1075	0.490594	-3.22205	0.152809	0.131233	0.0845586	-2.42999	0.284033	-0.597457	0.153229	-0.233227	0.071439
0.330232	4.44812	0.198095	1.25286	0.105296	-0.414543	0.0554191	15.6377	0.392383	-1.92628	0.197581	-0.799816	0.0835624	17.124	0.493269	-3.20611	0.152979	0.0261581	0.0829401	-1.10988	0.28714	-0.771836	0.149335	-0.341535	0.0680096
0.332198	4.62453	0.199405	1.37385	0.10628	-0.302959	0.0549461	15.7179	0.39607	-1.92075	0.203797	-0.826581	0.0858505	17.9579	0.493847	-3.20049	0.152433	-0.114991	0.0837183	0.260759	0.290283	-0.903338	0.145191	-0.510043	0.0640634
0.334164	4.80648	0.200285	1.5372	0.108541	-0.222914	0.0544134	15.7071	0.397693	-1.88542	0.208515	-0.863576	0.0875877	18.588	0.49213	-3.1683	0.151337	-0.257312	0.0864816	1.65937	0.293043	-0.979455	0.14099	-0.718958	0.0607868
0.33613	4.95329	0.200337	1.72402	0.111903	-0.196544	0.0536779	15.6317	0.397458	-1.82517	0.211829	-0.928113	0.0880672	19.0002	0.488285	-3.08313	0.150457	-0.35536	0.0902285	3.08274	0.295103	-1.00339	0.136933	-0.924163	0.0592451
0.338097	5.05204	0.19948	1.90006	0.115773	-0.223556	0.0528505	15.5213	0.39619	-1.74589	0.213977	-0.999222	0.0873918	19.2083	0.482937	-2.94486	0.150569	-0.384811	0.0943364	4.53836	0.296641	-0.985826	0.133468	-1.07713	0.0597781
0.340063	5.12274	0.19796	2.0341	0.119445	-0.281445	0.0521343	15.3984	0.394754	-1.66479	0.215373	-1.03789	0.0864474	19.2629	0.476919	-2.77582	0.151836	-0.355817	0.0989472	6.02738	0.298319	-0.937365	0.131114	-1.14621	0.0618151
0.342029	5.20374	0.196201	2.11482	0.122526	-0.338337	0.0515655	15.2703	0.393345	-1.60594	0.216517	-1.02071	0.0861127	19.2342	0.470839	-2.59963	0.153888	-0.298727	0.104108	7.53317	0.300847	-0.863908	0.130015	-1.12686	0.0645126
0.343995	5.33262	0.194597	2.15345	0.12507	-0.366934	0.0511001	15.1267	0.391438	-1.58109	0.217755	-0.954267	0.0867679	19.1728	0.46479	-2.4228	0.156308	-0.236111	0.109051	9.01851	0.304407	-0.770179	0.129667	-1.03473	0.0673146
0.345961	5.53198	0.193324	2.16855	0.127383	-0.352294	0.0508573	14.945	0.388458	-1.57517	0.21909	-0.865527	0.0883205	19.0887	0.458359	-2.23081	0.158741	-0.167071	0.11278	10.4367	0.3085	-0.667552	0.129144	-0.895791	0.069843
0.347927	5.80699	0.192319	2.17467	0.129714	-0.292067	0.0510268	14.6993	0.384352	-1.55494	0.220179	-0.782339	0.0903777	18.9638	0.451107	-2.00149	0.160674	-0.0729041	0.115081	11.7461	0.312485	-0.578563	0.127614	-0.738376	0.0716843
0.349893	6.14679	0.19142	2.17861	0.132047	-0.19387	0.0516169	14.3736	0.37958	-1.49571	0.220665	-0.718157	0.0925554	18.7842	0.443267	-1.72168	0.161342	0.0615519	0.116646	12.9189	0.316201	-0.525597	0.124863	-0.583877	0.0724478
0.351859	6.52929	0.190527	2.18015	0.134127	-0.0711442	0.0525113	13.9711	0.374696	-1.39841	0.220485	-0.66931	0.0946686	18.557	0.435788	-1.39578	0.159924	0.233198	0.118338	13.9434	0.320029	-0.516206	0.121521	-0.438979	0.0719236
0.353825	6.92726	0.189626	2.17582	0.135622	0.0592833	0.0536691	13.5107	0.370098	-1.28211	0.219979	-0.61625	0.0964624	18.2984	0.429617	-1.04248	0.155897	0.418839	0.120519	14.8261	0.324456	-0.534907	0.118753	-0.294446	0.0702106
0.355791	7.31858	0.188851	2.1629	0.13632	0.181184	0.055102	13.009	0.366116	-1.15838	0.21965	-0.532713	0.097536	18.0108	0.424966	-0.68377	0.14954	0.582859	0.122975	15.594	0.329688	-0.550493	0.1174	-0.136122	0.0678298
0.357757	7.691	0.188413	2.13644	0.136337	0.283148	0.0566995	12.4632	0.363108	-1.01062	0.219712	-0.396189	0.0977076	17.6762	0.421278	-0.339651	0.142305	0.691166	0.125145	16.2866	0.335534	-0.530089	0.117388	0.0419494	0.0656729
0.359723	8.04746	0.18847	2.08788	0.136158	0.363596	0.058127	11.857	0.361195	-0.797932	0.219862	-0.202477	0.0971303	17.2634	0.417654	-0.02779	0.136425	0.728342	0.12635	16.9382	0.341498	-0.451665	0.118199	0.228816	0.0646245
0.36169	8.40737	0.189118	2.00762	0.136321	0.433309	0.0589626	11.1845	0.359968	-0.478226	0.219455	0.0275551	0.0959113	16.7405	0.413238	0.23803	0.133694	0.70583	0.125982	17.5594	0.346949	-0.311553	0.119753	0.40066	0.0649761
0.363656	8.7974	0.190482	1.89278	0.13694	0.509688	0.059047	10.4719	0.358706	-0.0353135	0.217922	0.254967	0.093982	16.0879	0.407426	0.449822	0.134256	0.655225	0.123717	18.1348	0.351277	-0.125939	0.122444	0.533093	0.0663564
0.365622	9.23174	0.192625	1.74612	0.137523	0.606049	0.058687	9.76787	0.356885	0.509853	0.214948	0.44679	0.0914205	15.3158	0.39992	0.606415	0.136667	0.610187	0.119805	18.6349	0.354001	0.0707988	0.126324	0.611909	0.0681188
0.367588	9.69212	0.195302	1.56774	0.137294	0.724816	0.0584031	9.11373	0.354369	1.10662	0.210424	0.592151	0.088659	14.4772	0.390626	0.709906	0.139207	0.591746	0.115333	19.0399	0.354937	0.236571	0.130732	0.636119	0.0697053
0.369554	10.1313	0.197996	1.35135	0.135715	0.856939	0.0585062	8.51366	0.35112	1.69481	0.204402	0.698488	0.0861553	13.6481	0.37953	0.762647	0.141058	0.604208	0.111875	19.3506	0.35432	0.339382	0.134789	0.618168	0.0707859
0.37152	10.4998	0.200237	1.08432	0.132759	0.987016	0.0589582	7.93604	0.346967	2.22744	0.197242	0.772828	0.0840695	12.886	0.366713	0.768932	0.142283	0.638964	0.1104	19.5796	0.352612	0.37527	0.138085	0.581703	0.0712672
0.373486	10.7821	0.201929	0.757861	0.128769	1.09968	0.0595599	7.34174	0.341794	2.68164	0.189556	0.807688	0.0824599	12.1938	0.352705	0.735974	0.143235	0.683149	0.110693	19.7381	0.350187	0.371941	0.140761	0.554303	0.0711455
0.375452	11.0035	0.203345	0.380162	0.124182	1.18596	0.0601364	6.72107	0.3359	3.04974	0.181798	0.789205	0.0814622	11.5281	0.33873	0.674387	0.144203	0.723532	0.111911	19.8314	0.347211	0.375003	0.143132	0.554993	0.0704899
0.377418	11.2045	0.204841	-0.0198661	0.119531	1.24702	0.0605628	6.10758	0.330025	3.32401	0.173992	0.715013	0.0810478	10.8388	0.326338	0.593409	0.145541	0.743762	0.113334	19.8656	0.343801	0.424157	0.145349	0.584644	0.0695149
0.379384	11.3981	0.206561	-0.402245	0.115499	1.29205	0.0607545	5.56193	0.325084	3.494	0.166096	0.603601	0.0809915	10.1064	0.316593	0.497903	0.147762	0.724294	0.11451	19.8453	0.340172	0.535754	0.147398	0.627393	0.0684708
0.38135	11.5597	0.208372	-0.73246	0.112738	1.33209	0.0606808	5.13965	0.321781	3.55914	0.158599	0.48461	0.0811934	9.34079	0.309391	0.391248	0.151194	0.648707	0.115089	19.7639	0.336648	0.69793	0.149244	0.663365	0.0675478
0.383316	11.6522	0.210048	-0.996432	0.111573	1.36906	0.0603359	4.86579	0.320204	3.53397	0.15269	0.379151	0.0816864	8.56173	0.303627	0.286072	0.155669	0.518223	0.114848	19.5997	0.333534	0.879286	0.15087	0.683302	0.0669252
0.385282	11.6593	0.211479	-1.20446	0.111979	1.38866	0.0597114	4.73261	0.319607	3.43704	0.149567	0.291673	0.0824488	7.78756	0.298078	0.21191	0.16067	0.358576	0.113809	19.3218	0.330872	1.04537	0.15219	0.693306	0.0667347
0.387249	11.5926	0.212671	-1.37786	0.113758	1.36341	0.0588076	4.71441	0.318629	3.28029	0.149379	0.215972	0.0834651	7.05076	0.29217	0.209676	0.165584	0.211723	0.112209	18.9044	0.328358	1.17084	0.153088	0.705121	0.0669632
0.389215	11.4721	0.213513	-1.52443	0.11662	1.26736	0.0576959	4.78337	0.316152	3.07453	0.151152	0.146073	0.0850501	6.40414	0.286226	0.309848	0.169817	0.115782	0.110182	18.3428	0.325551	1.24317	0.153477	0.719513	0.0675302
0.391181	11.3093	0.213746	-1.62812	0.120172	1.09055	0.0565858	4.9127	0.312122	2.84515	0.153871	0.078712	0.087851	5.90017	0.281292	0.513111	0.172961	0.0842614	0.107701	17.6554	0.322104	1.25654	0.153309	0.71779	0.06843
0.393147	11.1099	0.213201	-1.66292	0.123889	0.846951	0.0557755	5.073	0.30762	2.63406	0.157202	0.00917114	0.0921577	5.56432	0.27865	0.784165	0.174803	0.103429	0.104928	16.8793	0.31784	1.20689	0.15258	0.667413	0.0695925
0.395113	10.8861	0.211976	-1.61357	0.127179	0.569811	0.0554372	5.23188	0.304034	2.48109	0.161228	-0.0677543	0.0972759	5.3853	0.279301	1.06688	0.17498	0.149249	0.102391	16.0617	0.312836	1.09456	0.151384	0.541888	0.0705331
0.397079	10.6595	0.210274	-1.49051	0.12954	0.298379	0.0554384	5.36358	0.30204	2.40488	0.166022	-0.154288	0.101878	5.33508	0.283471	1.307	0.173029	0.206869	0.100546	15.2526	0.307538	0.930459	0.149922	0.337444	0.0705145
0.399045	10.4463	0.208155	-1.3232	0.130724	0.061285	0.0554526	5.45262	0.301205	2.40129	0.171495	-0.246064	0.104836	5.38384	0.290532	1.46813	0.169007	0.275067	0.0993642	14.4979	0.302618	0.740291	0.148332	0.0798049	0.0691982
0.401011	10.2448	0.205528	-1.14179	0.130676	-0.130555	0.0552587	5.49415	0.300526	2.45513	0.177472	-0.336187	0.10572	5.49923	0.299692	1.53589	0.163916	0.354596	0.098571	13.824	0.298476	0.558899	0.146473	-0.186812	0.0670149
0.402977	10.0393	0.202342	-0.958733	0.129378	-0.281758	0.0549076	5.49609	0.299336	2.54625	0.183762	-0.42142	0.104873	5.6326	0.310493	1.51111	0.159252	0.432368	0.0981442	13.2238	0.294882	0.422118	0.143896	-0.415658	0.0648759
0.404943	9.81646	0.198704	-0.770515	0.126839	-0.402819	0.0546198	5.47736	0.29776	2.64391	0.190073	-0.505798	0.103276	5.71661	0.322364	1.40361	0.156115	0.482673	0.0984351	12.6617	0.291239	0.358017	0.140047	-0.574731	0.0635612
0.406909	9.57818	0.194879	-0.570224	0.123276	-0.499545	0.054605	5.45402	0.296401	2.70496	0.19599	-0.596097	0.102051	5.68471	0.334127	1.22861	0.154603	0.480456	0.0997453	12.0935	0.287081	0.381104	0.134616	-0.656787	0.0633584
0.408875	9.33625	0.191165	-0.35953	0.119184	-0.566833	0.0549425	5.41986	0.295711	2.6882	0.201142	-0.690351	0.101617	5.50498	0.344266	1.0054	0.153843	0.41534	0.10185	11.4949	0.282264	0.487815	0.127734	-0.676417	0.0641027
0.410842	9.09782	0.18776	-0.14799	0.115165	-0.59034	0.0554961	5.34404	0.295496	2.57899	0.205434	-0.771239	0.101327	5.19422	0.351569	0.754964	0.152767	0.291221	0.104084	10.8676	0.276749	0.651604	0.120023	-0.657297	0.0652924
0.412808	8.85743	0.184689	0.0501743	0.111673	-0.55758	0.0559885	5.19878	0.294709	2.3993	0.20905	-0.815167	0.100216	4.8064	0.355542	0.496585	0.150965	0.120045	0.105802	10.2175	0.270482	0.83007	0.112503	-0.615046	0.066127
0.414774	8.60287	0.181811	0.226115	0.108793	-0.470328	0.056309	4.98912	0.291869	2.19003	0.212215	-0.81036	0.0979335	4.39487	0.35645	0.243347	0.148871	-0.0811114	0.106681	9.54001	0.263493	0.982023	0.1064	-0.551522	0.0657146
0.41674	8.32914	0.178873	0.379859	0.10629	-0.349625	0.0566214	4.75882	0.28605	1.98576	0.214941	-0.767024	0.0949848	3.97898	0.354985	-0.000257304	0.1473	-0.288217	0.106769	8.82347	0.256068	1.09066	0.10286	-0.461423	0.0635102
0.418706	8.04219	0.175643	0.515383	0.103917	-0.227747	0.0570672	4.565	0.277624	1.80231	0.216971	-0.712224	0.0923876	3.53803	0.351909	-0.23775	0.146953	-0.473425	0.106223	8.06975	0.248758	1.16939	0.102499	-0.34563	0.0596976
0.420672	7.74602	0.172082	0.634078	0.101668	-0.134141	0.0575376	4.43734	0.267935	1.64291	0.217877	-0.674207	0.0910116	3.03723	0.347922	-0.475318	0.148146	-0.617316	0.10507	7.29884	0.242248	1.24553	0.105066	-0.217355	0.0552097
0.422638	7.42659	0.168371	0.733547	0.0997918	-0.0829664	0.0578155	4.36648	0.258375	1.51035	0.21724	-0.671697	0.0909671	2.45612	0.343487	-0.716034	0.150724	-0.718151	0.103301	6.53211	0.237011	1.33762	0.109581	-0.09703	0.0513409
0.424604	7.05133	0.164761	0.811162	0.0986538	-0.0735867	0.0577955	4.32887	0.249665	1.41807	0.214815	-0.707087	0.0916494	1.79724	0.338747	-0.95872	0.154158	-0.792378	0.101123	5.77694	0.23299	1.44594	0.114791	0.00227616	0.0491945
0.42657	6.59541	0.161392	0.863184	0.0985658	-0.095718	0.0575221	4.31457	0.241853	1.39192	0.210599	-0.7654	0.0924598	1.06809	0.333784	-1.19545	0.157789	-0.860157	0.098884	5.03309	0.229608	1.55927	0.11959	0.0836926	0.0493359
0.428536	6.06994	0.158219	0.885703	0.0996324	-0.136787	0.0571559	4.32648	0.234787	1.45252	0.204719	-0.818598	0.0933751	0.271165	0.328988	-1.40895	0.1611	-0.933963	0.0968171	4.31361	0.226072	1.66509	0.1232	0.163974	0.0516859
0.430502	5.52526	0.155028	0.877937	0.10178	-0.185518	0.0568446	4.35585	0.228508	1.59092	0.19724	-0.836021	0.0948164	-0.578766	0.325055	-1.56911	0.16374	-1.01328	0.0950376	3.65443	0.221802	1.7533	0.125307	0.261487	0.055529
0.432468	5.02266	0.15158	0.849241	0.104845	-0.233299	0.0566243	4.36832	0.223103	1.7593	0.188049	-0.798537	0.0970318	-1.42876	0.322375	-1.64102	0.165468	-1.08862	0.0936751	3.09117	0.216832	1.81138	0.1261	0.383073	0.0599066
0.434434	4.59673	0.147827	0.822673	0.108609	-0.271127	0.0564729	4.31915	0.218241	1.891	0.176994	-0.70702	0.0996878	-2.19161	0.320292	-1.6009	0.16617	-1.14625	0.0930163	2.62956	0.211706	1.8236	0.126122	0.518769	0.0640976
0.436401	4.24137	0.143994	0.828528	0.112733	-0.289586	0.0563838	4.17918	0.213058	1.93569	0.164219	-0.577219	0.102009	-2.78784	0.317211	-1.44677	0.165936	-1.17001	0.0933008	2.23969	0.206962	1.77572	0.125969	0.645734	0.0677312
0.438367	3.92877	0.140415	0.886501	0.116693	-0.283968	0.0563468	3.95141	0.206716	1.8849	0.150407	-0.428641	0.103184	-3.18484	0.3119	-1.19504	0.164943	-1.14574	0.0942687	1.87797	0.202706	1.66714	0.126046	0.738362	0.0706569
0.440333	3.63301	0.137306	0.995244	0.119921	-0.259762	0.0563539	3.66391	0.199176	1.7722	0.136706	-0.275184	0.102663	-3.39962	0.304612	-0.864017	0.163129	-1.06898	0.0951601	1.51918	0.198649	1.51473	0.126544	0.778737	0.0727985
0.442299	3.33996	0.134766	1.14147	0.122083	-0.230816	0.0564365	3.34434	0.191394	1.6522	0.124478	-0.12534	0.10034	-3.47209	0.296826	-0.465044	0.15999	-0.949621	0.0954504	1.16861	0.19434	1.34461	0.127471	0.761733	0.0740171
0.444265	3.04058	0.132837	1.31573	0.123179	-0.20792	0.0566165	3.00077	0.184617	1.573	0.114915	0.0126331	0.0966995	-3.44323	0.289882	-0.00833566	0.15489	-0.805584	0.0953049	0.852336	0.189506	1.17859	0.128736	0.696741	0.0741397
0.446231	2.72907	0.131394	1.51867	0.123351	-0.189781	0.0568376	2.62599	0.179393	1.55869	0.108623	0.130737	0.0928022	-3.3484	0.284043	0.483524	0.147723	-0.654305	0.0951577	0.597309	0.184209	1.02598	0.130354	0.603391	0.0731974
0.448197	2.4063	0.130082	1.75028	0.122651	-0.16288	0.0570509	2.22312	0.175378	1.60525	0.10542	0.223092	0.0899102	-3.22567	0.27846	0.968795	0.13936	-0.507251	0.0950897	0.41459	0.178671	0.888207	0.132482	0.505335	0.0715827
0.450163	2.07861	0.128548	1.99791	0.120999	-0.115219	0.0573816	1.82651	0.171989	1.69028	0.104628	0.287778	0.0888259	-3.11765	0.272064	1.39616	0.131446	-0.375623	0.0947885	0.294062	0.173085	0.769435	0.135207	0.422635	0.0698027
0.452129	1.75271	0.126669	2.23607	0.118374	-0.0482697	0.0581027	1.49547	0.16892	1.78953	0.105618	0.32203	0.0893725	-3.06102	0.264494	1.72709	0.125547	-0.2729	0.0940016	0.211569	0.167766	0.685111	0.138262	0.367853	0.0680672
0.454095	1.42448	0.124554	2.44558	0.115134	0.0230285	0.0593195	1.28251	0.166084	1.89292	0.108205	0.317651	0.0905772	-3.07096	0.256464	1.95276	0.122401	-0.210544	0.092886	0.134973	0.16307	0.657382	0.141006	0.345872	0.0663498
0.456061	1.07332	0.122451	2.63044	0.112123	0.0824118	0.0607134	1.19785	0.163544	2.00385	0.112611	0.262469	0.0915135	-3.13631	0.249183	2.09616	0.12188	-0.189005	0.0919792	0.030852	0.15902	0.695367	0.142842	0.353458	0.0647583
0.458027	0.671447	0.120619	2.80944	0.110249	0.118902	0.0616933	1.19716	0.161733	2.12782	0.119085	0.148019	0.0917737	-3.2233	0.243382	2.19439	0.123544	-0.193928	0.0918533	-0.133702	0.155245	0.779927	0.143666	0.378138	0.0635962
0.459994	0.206014	0.119239	2.99167	0.109957	0.123699	0.061778	1.20155	0.161493	2.26176	0.127588	-0.0210549	0.0912991	-3.28153	0.239149	2.27397	0.12709	-0.207649	0.0926781	-0.378244	0.151454	0.868472	0.143823	0.399127	0.062868
0.46196	-0.302674	0.118325	3.16221	0.11111	0.0837748	0.0608898	1.13852	0.163522	2.39307	0.13764	-0.21814	0.0902454	-3.25673	0.23652	2.33866	0.132336	-0.220444	0.0939775	-0.694231	0.147886	0.922939	0.143571	0.394648	0.0620154
0.463926	-0.807898	0.117762	3.2906	0.113215	-0.0163281	0.059379	0.972843	0.167651	2.50397	0.148383	-0.403792	0.0888899	-3.11127	0.235631	2.37351	0.138925	-0.229756	0.0949591	-1.03728	0.145032	0.937212	0.142734	0.35296	0.060451
0.465892	-1.2604	0.117378	3.34957	0.115648	-0.183105	0.0577822	0.711731	0.172901	2.57586	0.158985	-0.548497	0.0873464	-2.84327	0.235972	2.36715	0.146253	-0.230496	0.095234	-1.33949	0.142825	0.943	0.140797	0.279058	0.0584049
0.467858	-1.63579	0.116946	3.33164	0.117849	-0.403022	0.0564278	0.388578	0.178297	2.5912	0.169007	-0.65163	0.0854452	-2.48796	0.236085	2.32924	0.153698	-0.213405	0.09525	-1.54108	0.14039	0.987422	0.137236	0.187433	0.0569636
0.469824	-1.94657	0.116239	3.25124	0.119445	-0.643062	0.0552837	0.0488796	0.183355	2.53728	0.178444	-0.734606	0.0828916	-2.10936	0.23439	2.28678	0.160729	-0.178961	0.0960875	-1.62441	0.136721	1.09602	0.131881	0.0874351	0.0570565
0.47179	-2.22867	0.115215	3.13655	0.120322	-0.861777	0.0542108	-0.2596	0.187821	2.41307	0.187439	-0.811005	0.079642	-1.78409	0.230297	2.26662	0.1668	-0.147018	0.0985827	-1.63064	0.131405	1.24682	0.125232	-0.0240795	0.0585118
0.473756	-2.51374	0.114078	3.01657	0.12058	-1.0221	0.053301	-0.494719	0.191322	2.23184	0.196045	-0.867454	0.0762953	-1.57523	0.224432	2.2776	0.17139	-0.147898	0.102523	-1.63847	0.124824	1.38052	0.118449	-0.153555	0.0604017
0.475722	-2.81117	0.113137	2.91357	0.12043	-1.09625	0.0527481	-0.633945	0.193316	2.01838	0.204049	-0.87381	0.0737868	-1.50571	0.217973	2.30762	0.174279	-0.198952	0.106746	-1.71638	0.11797	1.43994	0.112858	-0.29582	0.0620507
0.477688	-3.11408	0.112722	2.83825	0.120124	-1.06739	0.0525211	-0.683988	0.19339	1.79586	0.210932	-0.814403	0.0725563	-1.5522	0.211686	2.33698	0.175641	-0.290305	0.110083	-1.87839	0.112097	1.40648	0.109171	-0.432375	0.0634406
0.479654	-3.41318	0.113121	2.78704	0.119898	-0.933093	0.0525027	-0.673878	0.19175	1.57855	0.215945	-0.711884	0.0724748	-1.6611	0.205534	2.34996	0.175813	-0.389629	0.112037	-2.08218	0.108147	1.30578	0.107047	-0.544453	0.0648521
0.48162	-3.70207	0.114426	2.74848	0.119805	-0.711075	0.0528239	-0.639752	0.189408	1.36971	0.218446	-0.61419	0.0734443	-1.77904	0.199139	2.34361	0.175044	-0.460149	0.112723	-2.26118	0.106207	1.18489	0.105566	-0.626824	0.0663483
0.483586	-3.97574	0.11643	2.71129	0.119563	-0.437402	0.0536696	-0.607165	0.187659	1.16522	0.218356	-0.555634	0.0755711	-1.86973	0.192577	2.3278	0.173442	-0.474071	0.112532	-2.37443	0.105792	1.08533	0.104003	-0.686516	0.0678002
0.485553	-4.23425	0.118726	2.66856	0.118655	-0.15518	0.0548884	-0.588606	0.187264	0.956087	0.216371	-0.52881	0.0789209	-1.90994	0.186646	2.31811	0.171081	-0.415735	0.11183	-2.42496	0.106586	1.03084	0.10205	-0.728753	0.0692472
0.487519	-4.4831	0.12094	2.61792	0.116703	0.103878	0.0560476	-0.597554	0.188047	0.729963	0.213607	-0.492853	0.0832575	-1.88142	0.182028	2.32261	0.16822	-0.280468	0.110779	-2.44056	0.108709	1.02993	0.0996702	-0.745941	0.0709171
0.489485	-4.72941	0.12277	2.5591	0.113755	0.327185	0.0567944	-0.658248	0.18919	0.478102	0.210922	-0.409086	0.0880041	-1.76893	0.178375	2.32598	0.165363	-0.0755132	0.109486	-2.43654	0.112215	1.08168	0.0971321	-0.724948	0.0727483
0.491451	-4.9695	0.124015	2.48968	0.110278	0.514954	0.0570634	-0.79646	0.18993	0.203457	0.208454	-0.269562	0.0926827	-1.57565	0.174644	2.28827	0.163056	0.183275	0.108348	-2.39734	0.11663	1.17594	0.0949648	-0.666039	0.0741334
0.493417	-5.18416	0.124692	2.40266	0.106931	0.670127	0.0569938	-1.02041	0.19006	-0.0765029	0.205607	-0.0982103	0.0972965	-1.33167	0.170245	2.16826	0.16136	0.476576	0.107907	-2.29991	0.121	1.29446	0.0935811	-0.588886	0.0743243
0.495383	-5.3494	0.125008	2.28909	0.104216	0.79473	0.0567501	-1.30542	0.189911	-0.340035	0.201469	0.075353	0.10205	-1.08774	0.16573	1.95433	0.15948	0.783249	0.108342	-2.14444	0.124358	1.42156	0.0929393	-0.518737	0.0731546
0.497349	-5.45676	0.125118	2.13957	0.102244	0.89317	0.0564573	-1.59475	0.189913	-0.57494	0.195399	0.245166	0.106722	-0.905427	0.162507	1.67768	0.156212	1.07717	0.109266	-1.96529	0.12621	1.55379	0.092611	-0.467546	0.071238
0.499315	-5.52622	0.124945	1.94477	0.10077	0.972147	0.0561566	-1.81414	0.190106	-0.783682	0.187416	0.433736	0.110498	-0.844152	0.161651	1.39537	0.150788	1.32837	0.110019	-1.81331	0.126638	1.69718	0.0920915	-0.432523	0.069306
0.501281	-5.59647	0.124354	1.69747	0.0994597	1.03601	0.0557572	-1.89702	0.190057	-0.969637	0.17811	0.666267	0.112526	-0.938174	0.163007	1.15566	0.143553	1.51499	0.110136	-1.73031	0.126108	1.85021	0.0909728	-0.40944	0.0674903
0.503247	-5.69896	0.123396	1.40373	0.0982688	1.08737	0.0550974	-1.81525	0.189278	-1.11986	0.168219	0.940573	0.112494	-1.17119	0.165514	0.973417	0.135947	1.6377	0.109672	-1.73289	0.125354	1.99817	0.0890709	-0.401618	0.065355
0.505213	-5.83723	0.122377	1.0869	0.0975454	1.13442	0.0541257	-1.59388	0.18756	-1.20411	0.158249	1.22148	0.110615	-1.46483	0.168135	0.827746	0.129509	1.71719	0.109295	-1.81025	0.125183	2.12008	0.0866215	-0.413496	0.0625441
0.507179	-5.98368	0.12165	0.786288	0.0976701	1.19393	0.0530754	-1.30209	0.184868	-1.20139	0.148324	1.45941	0.1074	-1.70899	0.17033	0.680759	0.124493	1.77429	0.109823	-1.92685	0.125969	2.20475	0.0842568	-0.438908	0.0592553
0.509146	-6.10032	0.121399	0.54031	0.0984995	1.27873	0.0524484	-1.02181	0.181309	-1.12814	0.138314	1.61644	0.103565	-1.81927	0.171795	0.499863	0.119904	1.8068	0.111412	-2.0357	0.127101	2.25631	0.0826012	-0.457581	0.0561865
0.511112	-6.16089	0.121617	0.366907	0.099261	1.37452	0.0526901	-0.813092	0.17732	-1.03829	0.128163	1.67987	0.0998026	-1.78064	0.172062	0.277288	0.115122	1.78778	0.11321	-2.09788	0.127272	2.28694	0.081885	-0.448939	0.0539117
0.513078	-6.16136	0.122191	0.255939	0.0991183	1.43363	0.0536385	-0.698764	0.173616	-0.992066	0.118208	1.6625	0.0964015	-1.64707	0.17068	0.0345783	0.111174	1.68919	0.11409	-2.09677	0.125545	2.30541	0.0819115	-0.40854	0.0522623
0.515044	-6.10882	0.122925	0.185306	0.0978854	1.3966	0.0544307	-0.674527	0.17069	-1.01998	0.109224	1.58947	0.093287	-1.49486	0.167885	-0.18756	0.110229	1.50707	0.113616	-2.04153	0.12211	2.3128	0.0824035	-0.351601	0.0507485
0.51701	-6.00575	0.123584	0.142259	0.0961486	1.23013	0.0542689	-0.727587	0.168554	-1.11181	0.10203	1.4821	0.0903321	-1.3814	0.164869	-0.355653	0.113467	1.26428	0.11216	-1.95903	0.118171	2.30799	0.0831707	-0.304306	0.0494044
0.518976	-5.84373	0.123952	0.129223	0.0946837	0.951409	0.0531997	-0.84559	0.166869	-1.23016	0.0969536	1.34414	0.0875129	-1.33286	0.163133	-0.46597	0.119516	0.992383	0.110194	-1.88937	0.115014	2.29359	0.0840778	-0.291204	0.0486849
0.520942	-5.61728	0.123846	0.151402	0.0938328	0.619688	0.0519377	-1.01591	0.165115	-1.33653	0.093832	1.16385	0.0849016	-1.35611	0.163412	-0.545568	0.125407	0.709431	0.107646	-1.88295	0.113124	2.27566	0.085274	-0.327555	0.0487463
0.522908	-5.34482	0.123127	0.20165	0.0934987	0.304076	0.0510568	-1.22412	0.162715	-1.40977	0.0925057	0.931851	0.0826878	-1.45102	0.165177	-0.627749	0.128825	0.416378	0.104122	-1.98879	0.112238	2.25313	0.087191	-0.413131	0.0493512
0.524874	-5.07396	0.121736	0.255404	0.0934432	0.0525955	0.0505968	-1.45749	0.159246	-1.45132	0.0930563	0.660701	0.0811699	-1.61609	0.167206	-0.721883	0.12937	0.104037	0.0997378	-2.22647	0.112019	2.21437	0.0898085	-0.530361	0.0502082
0.52684	-4.86339	0.119755	0.2848	0.0934422	-0.118846	0.0503573	-1.70943	0.154785	-1.47648	0.0955907	0.385075	0.0806511	-1.8489	0.168581	-0.798713	0.128281	-0.236396	0.0956633	-2.56312	0.112272	2.14314	0.0921953	-0.648698	0.0511202
0.528806	-4.75721	0.117437	0.283045	0.0933434	-0.218308	0.0502777	-1.97461	0.150059	-1.50056	0.0998944	0.140341	0.0812258	-2.14731	0.169213	-0.809906	0.127108	-0.607149	0.093321	-2.92712	0.112673	2.03805	0.0933776	-0.738651	0.0520777
0.530772	-4.77326	0.115165	0.273152	0.0931454	-0.266906	0.0504712	-2.24761	0.145977	-1.52369	0.105277	-0.0548734	0.0826608	-2.49663	0.16956	-0.72226	0.126378	-0.999411	0.0930272	-3.25167	0.112759	1.92502	0.0932471	-0.784528	0.0532435
0.532738	-4.90178	0.113292	0.290965	0.0929051	-0.285725	0.0510181	-2.52356	0.142968	-1.52457	0.110774	-0.199149	0.0845505	-2.85607	0.169975	-0.540662	0.125334	-1.391	0.0939436	-3.50862	0.112138	1.84779	0.0924743	-0.790159	0.0547969
0.534705	-5.11207	0.111968	0.358065	0.0925202	-0.284193	0.0517824	-2.80004	0.140989	-1.4743	0.115628	-0.293901	0.0866049	-3.15777	0.170405	-0.304239	0.123088	-1.75101	0.0952437	-3.69881	0.110588	1.84185	0.0917409	-0.770227	0.0568591
0.536671	-5.35839	0.111062	0.466794	0.0916804	-0.255272	0.0525205	-3.07351	0.139945	-1.36253	0.119614	-0.338191	0.088797	-3.32719	0.170633	-0.0605876	0.120137	-2.04976	0.0967213	-3.82516	0.108091	1.906	0.091255	-0.733849	0.059509
0.538637	-5.59356	0.110293	0.588177	0.0901336	-0.18146	0.0530468	-3.33324	0.139823	-1.21249	0.123094	-0.332016	0.091179	-3.32161	0.170541	0.155782	0.118766	-2.26321	0.0983697	-3.88113	0.104944	1.99893	0.0908459	-0.674396	0.0627163
0.540603	-5.78485	0.109379	0.698089	0.0880261	-0.0509787	0.0531931	-3.56574	0.140687	-1.06861	0.126866	-0.285387	0.0935582	-3.15049	0.170128	0.335887	0.121162	-2.3675	0.10003	-3.8615	0.101647	2.06162	0.0901905	-0.571877	0.0662328
0.542569	-5.92097	0.108119	0.799934	0.0859283	0.12953	0.0527809	-3.76433	0.142604	-0.963315	0.131794	-0.216021	0.0955076	-2.86621	0.1694	0.492389	0.12695	-2.3372	0.101708	-3.77438	0.0987142	2.05157	0.0889748	-0.407073	0.0696155
0.544535	-6.00035	0.10638	0.9223	0.0844373	0.336549	0.0517972	-3.92761	0.145356	-0.892661	0.138304	-0.141902	0.0967059	-2.52613	0.168405	0.646153	0.133717	-2.15445	0.103932	-3.64202	0.096436	1.95848	0.0869883	-0.179117	0.0724358
0.546501	-6.01108	0.104155	1.09023	0.0838209	0.541617	0.0504867	-4.04612	0.1484	-0.822568	0.146136	-0.075309	0.0972051	-2.16719	0.167272	0.805918	0.139423	-1.82964	0.107401	-3.49196	0.0948571	1.79452	0.0842948	0.085888	0.0744634
0.548467	-5.92689	0.101705	1.3033	0.0839834	0.725769	0.049166	-4.09383	0.15127	-0.719638	0.154526	-0.0210382	0.097376	-1.8031	0.166183	0.953545	0.143284	-1.40472	0.11231	-3.34985	0.0941161	1.57421	0.0814321	0.342433	0.0756675
0.550433	-5.72879	0.0995374	1.53344	0.0845509	0.880587	0.0480212	-4.035	0.153761	-0.578916	0.162563	0.0249848	0.0976323	-1.44298	0.165202	1.04818	0.145126	-0.937034	0.118001	-3.23558	0.0946334	1.30909	0.0793775	0.548444	0.0761991
0.552399	-5.42834	0.0982106	1.742	0.0849523	1.00184	0.0472047	-3.85067	0.155927	-0.42317	0.169488	0.0752715	0.0980906	-1.09968	0.164246	1.05473	0.144887	-0.470673	0.123341	-3.16011	0.0966392	1.01575	0.0790032	0.688066	0.0764038
0.554365	-5.07129	0.0980568	1.90269	0.0846965	1.09078	0.0470123	-3.55709	0.157919	-0.278995	0.174979	0.142603	0.0985	-0.792686	0.163293	0.977024	0.142768	-0.0266365	0.127545	-3.12269	0.0997852	0.725097	0.0804158	0.778029	0.0766573
0.556331	-4.71708	0.0990674	2.01319	0.0837688	1.15953	0.0477707	-3.20806	0.15981	-0.15752	0.179254	0.228859	0.0984487	-0.542066	0.162292	0.865358	0.139472	0.385109	0.130612	-3.11362	0.103476	0.477947	0.0828468	0.852679	0.0770157
0.558297	-4.41683	0.100889	2.08684	0.0827536	1.23021	0.0494244	-2.86957	0.161606	-0.0550574	0.182801	0.321109	0.0976879	-0.359888	0.160708	0.787292	0.136035	0.748517	0.133007	-3.12406	0.107317	0.304286	0.0851587	0.940397	0.0771721
0.560264	-4.20155	0.10293	2.13765	0.0824588	1.31908	0.0514053	-2.59321	0.16327	0.0329084	0.185863	0.403695	0.0962591	-0.244851	0.157679	0.787041	0.133182	1.041	0.135086	-3.14674	0.111054	0.207418	0.086495	1.0458	0.076839
0.56223	-4.08397	0.104648	2.16999	0.0833321	1.41811	0.0530351	-2.4039	0.164545	0.101258	0.188224	0.471944	0.0945137	-0.184073	0.152908	0.868428	0.130823	1.24559	0.136889	-3.16891	0.114423	0.165069	0.0866806	1.15472	0.0760033
0.564196	-4.06458	0.105808	2.17558	0.0852034	1.49727	0.0539543	-2.30894	0.164895	0.141162	0.189386	0.537302	0.0930003	-0.159565	0.147066	1.01041	0.128581	1.36025	0.138226	-3.16968	0.117218	0.150507	0.0861375	1.25188	0.0747433
0.566162	-4.13391	0.106495	2.13504	0.0874913	1.52733	0.0542292	-2.31304	0.163761	0.15282	0.188878	0.615295	0.0922866	-0.151403	0.141139	1.1893	0.126817	1.39544	0.138838	-3.13617	0.11944	0.149026	0.0855542	1.33015	0.0730104
0.568128	-4.27181	0.10693	2.02845	0.0895796	1.50553	0.0542006	-2.42595	0.160815	0.153823	0.186463	0.706403	0.0926511	-0.140478	0.135672	1.38511	0.126613	1.36848	0.138567	-3.07826	0.121171	0.157131	0.0855287	1.38832	0.0706802
0.570094	-4.44871	0.107281	1.85356	0.091106	1.45929	0.0542113	-2.65527	0.156067	0.173948	0.182226	0.785462	0.093865	-0.107641	0.130941	1.57648	0.128623	1.29909	0.137302	-3.02526	0.122232	0.175256	0.0862814	1.42407	0.0677112
0.57206	-4.62975	0.107626	1.63332	0.0920987	1.42249	0.0543976	-2.9887	0.150046	0.240294	0.176507	0.814096	0.0954362	-0.0398752	0.127481	1.74017	0.132123	1.20367	0.134888	-3.00284	0.12222	0.202921	0.0876322	1.4365	0.0642035
0.574026	-4.77818	0.108025	1.40675	0.0929616	1.40881	0.0546446	-3.38428	0.143818	0.362862	0.169672	0.767116	0.0971193	0.0663906	0.125983	1.85932	0.135243	1.09381	0.13129	-3.01444	0.120981	0.240134	0.0893055	1.43307	0.0603891
0.575992	-4.86191	0.108562	1.20696	0.0943585	1.40439	0.0547902	-3.78089	0.13851	0.527872	0.161956	0.652195	0.0989545	0.197321	0.1267	1.93184	0.135994	0.976246	0.126912	-3.04207	0.118971	0.286505	0.0910716	1.43086	0.05653
0.577958	-4.86211	0.109292	1.03807	0.0968351	1.38575	0.0547714	-4.12663	0.134792	0.705928	0.153523	0.50328	0.100908	0.32108	0.129281	1.96479	0.133214	0.855976	0.122599	-3.06317	0.116987	0.336786	0.0925886	1.4471	0.0528629
0.579924	-4.78426	0.110152	0.873792	0.100356	1.34249	0.054597	-4.40024	0.132629	0.867493	0.144591	0.353191	0.102599	0.399775	0.133108	1.96476	0.126934	0.736653	0.119213	-3.0628	0.115575	0.378838	0.0933973	1.48532	0.0497871
0.58189	-4.65498	0.111024	0.6847	0.104379	1.28483	0.0543061	-4.61215	0.131498	0.994639	0.135364	0.209351	0.103379	0.411197	0.137292	1.9342	0.118168	0.617926	0.117006	-3.03662	0.114706	0.397209	0.0932763	1.52863	0.0480245
0.583857	-4.50956	0.111826	0.4676	0.108449	1.23229	0.0539484	-4.78556	0.130991	1.07686	0.12593	0.0568899	0.102809	0.366336	0.140533	1.87961	0.108488	0.496828	0.115447	-2.99119	0.114034	0.38229	0.0925066	1.54962	0.047997
0.585823	-4.37698	0.112519	0.25	0.112515	1.19668	0.0535298	-4.94001	0.131242	1.1024	0.116468	-0.114961	0.101116	0.30771	0.141465	1.82483	0.0996638	0.370438	0.113738	-2.94733	0.113305	0.333819	0.0916389	1.52565	0.0490688
0.587789	-4.27257	0.11306	0.0666841	0.11661	1.16955	0.0530066	-5.08117	0.132527	1.05648	0.107597	-0.291397	0.0988964	0.275063	0.13946	1.80725	0.0934702	0.241239	0.11149	-2.93409	0.112437	0.254303	0.0910413	1.44848	0.0500127
0.589755	-4.20149	0.113366	-0.0678373	0.120486	1.1216	0.0523575	-5.20034	0.134693	0.937488	0.100297	-0.441297	0.0965793	0.262139	0.135262	1.85725	0.0914483	0.121179	0.108838	-2.96932	0.111344	0.138738	0.0906698	1.32328	0.0499884
0.591721	-4.16055	0.113304	-0.16986	0.123611	1.01588	0.0516463	-5.28259	0.137188	0.77415	0.0953259	-0.546215	0.0945438	0.206446	0.13091	1.96879	0.094406	0.0277684	0.106039	-3.03978	0.1099	-0.0216519	0.0903829	1.16178	0.0488365
0.593687	-4.1378	0.11273	-0.272652	0.125444	0.829596	0.0509838	-5.32521	0.13961	0.617524	0.0926945	-0.615964	0.0931988	0.0313043	0.129	2.09298	0.101902	-0.0234209	0.103166	-3.10683	0.108073	-0.224257	0.0902722	0.978037	0.0470535
0.595653	-4.11062	0.111707	-0.400847	0.125778	0.570351	0.0504681	-5.35446	0.14181	0.509593	0.0918493	-0.677325	0.09249	-0.289554	0.131556	2.1666	0.112179	-0.0248006	0.10021	-3.13502	0.105974	-0.443938	0.0905308	0.789102	0.0457478
0.597619	-4.04633	0.110605	-0.555285	0.124877	0.270774	0.0501571	-5.41885	0.143578	0.454025	0.0924537	-0.747002	0.0917635	-0.704912	0.138689	2.15506	0.122746	0.0224576	0.0973004	-3.12316	0.103642	-0.640701	0.0910411	0.616233	0.0461558
0.599585	-3.90866	0.109893	-0.719838	0.123333	-0.0335426	0.0500634	-5.55817	0.14468	0.419599	0.0946977	-0.817248	0.0905092	-1.1187	0.148286	2.07179	0.131407	0.10867	0.0946316	-3.10605	0.101058	-0.781678	0.0913856	0.480359	0.0486108
0.601551	-3.67152	0.10975	-0.872856	0.121782	-0.326915	0.0501283	-5.77396	0.145262	0.371233	0.0987592	-0.86375	0.0889598	-1.44984	0.157392	1.95657	0.13703	0.213295	0.0922905	-3.12654	0.0985069	-0.859394	0.0912725	0.392304	0.0523057
0.603517	-3.33579	0.109937	-0.991825	0.120646	-0.616176	0.050199	-6.02289	0.145936	0.298043	0.104309	-0.869906	0.087893	-1.67119	0.163885	1.83616	0.139475	0.309798	0.0902736	-3.20279	0.0965984	-0.891001	0.0908006	0.349739	0.0562748
0.605483	-2.9367	0.110016	-1.05437	0.120028	-0.911171	0.0501514	-6.23959	0.147261	0.216262	0.11076	-0.844037	0.0879089	-1.8059	0.167192	1.70684	0.138959	0.379904	0.0887611	-3.32202	0.095627	-0.899928	0.0901847	0.342656	0.0600994
0.607449	-2.53126	0.10968	-1.04311	0.119757	-1.20505	0.0500517	-6.36577	0.149279	0.150824	0.117675	-0.817689	0.0889727	-1.89349	0.167992	1.55372	0.135462	0.421585	0.0883801	-3.45841	0.0951472	-0.901869	0.0893517	0.363035	0.0636468
0.609416	-2.16975	0.108943	-0.957816	0.119452	-1.47437	0.0501588	-6.37015	0.151558	0.112684	0.12481	-0.824706	0.0905696	-1.96127	0.167381	1.38303	0.128683	0.443659	0.0899983	-3.58781	0.0944175	-0.905701	0.0879764	0.406222	0.0667797
0.611382	-1.87297	0.108063	-0.828334	0.1186	-1.69873	0.0507077	-6.2521	0.153539	0.093399	0.132092	-0.881385	0.0921417	-2.01163	0.16612	1.23194	0.118719	0.45205	0.093835	-3.68877	0.093036	-0.9236	0.0859276	0.465528	0.0694329
0.613348	-1.6285	0.107311	-0.709162	0.116755	-1.87433	0.0516707	-6.03842	0.154749	0.0714075	0.139581	-0.976804	0.0935429	-2.02631	0.16463	1.14368	0.10709	0.43949	0.0988539	-3.73863	0.0910768	-0.971637	0.0836083	0.524618	0.0716726
0.615314	-1.40938	0.106762	-0.652298	0.113822	-2.01211	0.0527671	-5.77968	0.154823	0.0268274	0.14743	-1.08197	0.0952462	-1.97906	0.163441	1.13605	0.0969822	0.388956	0.103488	-3.7246	0.0888889	-1.05977	0.081837	0.557784	0.0735163
0.61728	-1.1957	0.106363	-0.680873	0.110259	-2.12677	0.0537133	-5.53771	0.153535	-0.0468746	0.155641	-1.16855	0.0979605	-1.8538	0.163407	1.18761	0.091748	0.283266	0.106847	-3.65726	0.0868046	-1.18315	0.0813473	0.538305	0.0748002
0.619246	-0.980135	0.106069	-0.780767	0.106934	-2.22966	0.0544059	-5.36017	0.151047	-0.142026	0.163861	-1.23114	0.101848	-1.66108	0.165271	1.25049	0.0927999	0.116815	0.109054	-3.57326	0.0848606	-1.32207	0.0821249	0.451032	0.0753137
0.621212	-0.760481	0.105905	-0.916785	0.104584	-2.32932	0.054849	-5.25803	0.148029	-0.246909	0.171495	-1.29288	0.106223	-1.43767	0.169115	1.27437	0.0996335	-0.103818	0.110754	-3.51143	0.0828535	-1.452	0.083277	0.299956	0.0749977
0.623178	-0.531173	0.105922	-1.05523	0.103417	-2.43384	0.0549963	-5.20768	0.145286	-0.357751	0.178124	-1.39279	0.110101	-1.22684	0.174233	1.23049	0.111251	-0.368311	0.112452	-3.48476	0.080796	-1.5531	0.083798	0.110927	0.0738879
0.625144	-0.284755	0.106138	-1.18119	0.103323	-2.55112	0.0548392	-5.1698	0.143136	-0.483322	0.183737	-1.56332	0.11308	-1.05374	0.179155	1.1238	0.126108	-0.670563	0.114302	-3.46806	0.0792782	-1.61345	0.0834199	-0.0791725	0.071878
0.62711	-0.0177689	0.106473	-1.29688	0.104198	-2.68251	0.0545658	-5.11253	0.141247	-0.635029	0.188613	-1.81057	0.11565	-0.91863	0.18215	0.986908	0.141513	-1.00596	0.1164	-3.4242	0.0792652	-1.63048	0.0825548	-0.2444	0.0687479
0.629076	0.26596	0.106734	-1.40782	0.105799	-2.82004	0.0544784	-5.02131	0.139022	-0.817602	0.193004	-2.11376	0.118648	-0.806235	0.182219	0.857627	0.154191	-1.36512	0.119003	-3.34059	0.0812686	-1.61502	0.0815889	-0.390275	0.0645163
0.631042	0.555795	0.106756	-1.51377	0.107397	-2.94847	0.0547401	-4.90081	0.13616	-1.02626	0.196935	-2.43964	0.122586	-0.701721	0.179894	0.753525	0.161429	-1.72874	0.122249	-3.24404	0.084671	-1.59068	0.0804131	-0.555432	0.0597455
0.633009	0.834057	0.106586	-1.61091	0.107908	-3.05314	0.0553205	-4.76643	0.132936	-1.25053	0.2001	-2.76635	0.127419	-0.597223	0.176666	0.66136	0.161789	-2.07343	0.125951	-3.17806	0.0881596	-1.58096	0.0786686	-0.782202	0.0554977
0.634975	1.07945	0.106445	-1.69188	0.106513	-3.1236	0.0561087	-4.63495	0.13007	-1.48249	0.201832	-3.09541	0.132647	-0.492583	0.173454	0.549393	0.155234	-2.38306	0.129983	-3.16851	0.0907755	-1.58929	0.0762183	-1.08284	0.0527575
0.636941	1.27005	0.106449	-1.74563	0.10323	-3.16015	0.0569033	-4.52063	0.128244	-1.71764	0.201295	-3.44161	0.137645	-0.391437	0.16994	0.397923	0.142933	-2.65927	0.134485	-3.20657	0.0924695	-1.59522	0.0733989	-1.42624	0.0517901
0.638907	1.38975	0.106472	-1.75989	0.0988996	-3.1763	0.0573847	-4.43266	0.127681	-1.95381	0.197878	-3.80854	0.142161	-0.301598	0.16571	0.219319	0.126916	-2.91939	0.139401	-3.25846	0.0939101	-1.56923	0.0708181	-1.75987	0.0523203
0.640873	1.43657	0.106372	-1.72583	0.0946379	-3.19458	0.0573103	-4.37179	0.12812	-2.18672	0.19147	-4.1753	0.146416	-0.238313	0.161443	0.0520515	0.10963	-3.18259	0.144154	-3.28704	0.0958439	-1.49413	0.0688738	-2.04175	0.0539358
0.642839	1.42787	0.106235	-1.64484	0.0911469	-3.23452	0.0567911	-4.32602	0.12915	-2.41186	0.182435	-4.50466	0.150653	-0.220259	0.158678	-0.0652252	0.0936347	-3.46085	0.148036	-3.27049	0.0984253	-1.37332	0.067619	-2.261	0.0560062
0.644805	1.39979	0.106255	-1.53509	0.0883593	-3.30273	0.0563223	-4.27765	0.130579	-2.6278	0.17141	-4.76716	0.154629	-0.258447	0.158583	-0.118102	0.0820065	-3.75935	0.150699	-3.21123	0.101087	-1.22377	0.0669761	-2.43449	0.0577244
0.646771	1.39476	0.106508	-1.43019	0.0856087	-3.39224	0.0564449	-4.22319	0.132402	-2.84142	0.15912	-4.95348	0.157547	-0.344917	0.161148	-0.125347	0.0785199	-4.08223	0.152153	-3.13336	0.102982	-1.05992	0.0668475	-2.58988	0.05869
0.648737	1.43889	0.106886	-1.3672	0.082253	-3.48917	0.0573199	-4.18265	0.134641	-3.06273	0.146211	-5.06704	0.158426	-0.459206	0.165419	-0.130311	0.0848846	-4.42986	0.152451	-3.07224	0.103444	-0.886454	0.0671924	-2.74796	0.0593508
0.650703	1.5225	0.107219	-1.36944	0.0783883	-3.58136	0.0586448	-4.18743	0.137277	-3.29539	0.133237	-5.10812	0.156753	-0.584835	0.170327	-0.18153	0.097972	-4.79263	0.151457	-3.05483	0.102263	-0.700789	0.0682026	-2.9167	0.0605578
0.652669	1.59814	0.107344	-1.43684	0.0750608	-3.66108	0.0599865	-4.25014	0.140256	-3.52425	0.120875	-5.06845	0.152922	-0.722702	0.175097	-0.309398	0.112812	-5.14442	0.148893	-3.08304	0.0997476	-0.502372	0.0701263	-3.09696	0.0626297
0.654635	1.60725	0.107147	-1.54136	0.0735972	-3.7231	0.0611103	-4.34399	0.143335	-3.71775	0.110147	-4.94323	0.148032	-0.884237	0.179115	-0.508764	0.126056	-5.45208	0.144573	-3.1316	0.0965067	-0.299996	0.0725984	-3.28946	0.0650648
0.656601	1.51662	0.106578	-1.63477	0.0745849	-3.76426	0.0620956	-4.41407	0.146044	-3.83922	0.102305	-4.74275	0.143189	-1.07081	0.181741	-0.738316	0.136583	-5.6884	0.138865	-3.16785	0.0930995	-0.113605	0.0745209	-3.49668	0.0671633
0.658568	1.33857	0.105662	-1.66902	0.0775716	-3.7893	0.0632435	-4.41332	0.148005	-3.86346	0.0982817	-4.49098	0.139013	-1.25892	0.182344	-0.941157	0.144619	-5.84204	0.132964	-3.17267	0.0900059	0.0300072	0.0749207	-3.71838	0.0685588
0.660534	1.12247	0.104534	-1.61664	0.0815388	-3.8128	0.0648792	-4.33179	0.149219	-3.7872	0.098105	-4.21176	0.135833	-1.41056	0.180783	-1.07978	0.150401	-5.91462	0.128454	-3.14379	0.0877153	0.112801	0.0737929	-3.94975	0.0692011
0.6625	0.925717	0.103451	-1.47803	0.0853099	-3.85267	0.0671189	-4.19635	0.149922	-3.62519	0.100757	-3.91928	0.134117	-1.5063	0.177739	-1.16115	0.153333	-5.91358	0.126231	-3.08237	0.0865706	0.137187	0.0720815	-4.1813	0.0692085
0.664466	0.784057	0.102736	-1.27461	0.0878969	-3.91976	0.0697739	-4.04582	0.150125	-3.39683	0.104714	-3.62516	0.134491	-1.56411	0.174048	-1.22635	0.152146	-5.84612	0.125867	-2.98378	0.0864621	0.125146	0.0708637	-4.40257	0.0688674
0.666432	0.70549	0.102609	-1.03582	0.0890293	-4.01451	0.072518	-3.91031	0.149564	-3.11012	0.108704	-3.34523	0.137265	-1.62843	0.169629	-1.31359	0.145831	-5.71461	0.126248	-2.84824	0.0869431	0.100545	0.0705526	-4.60433	0.0687192
0.668398	0.682296	0.103011	-0.783571	0.0894956	-4.13376	0.0750768	-3.80509	0.148128	-2.75985	0.112179	-3.09497	0.141916	-1.7322	0.163516	-1.42483	0.134711	-5.51884	0.12681	-2.69549	0.087567	0.0762544	0.0708478	-4.77641	0.0696124
0.670364	0.70503	0.103623	-0.528483	0.0907455	-4.2794	0.0773557	-3.73171	0.146105	-2.33936	0.115372	-2.8716	0.147341	-1.87179	0.15515	-1.52321	0.120804	-5.26267	0.128277	-2.56447	0.088057	0.0531315	0.0712635	-4.90972	0.0723955
0.67233	0.762267	0.10409	-0.274301	0.0938674	-4.45962	0.0794609	-3.68142	0.143832	-1.85877	0.118988	-2.64796	0.152857	-2.01303	0.14542	-1.56125	0.107102	-4.96249	0.132268	-2.49521	0.0883169	0.0287264	0.0714814	-5.00577	0.0772029
0.674296	0.833683	0.104268	-0.023246	0.0988487	-4.68014	0.0815827	-3.63688	0.141474	-1.35419	0.123697	-2.39128	0.158859	-2.12325	0.136128	-1.51218	0.096308	-4.64662	0.140121	-2.50807	0.0884527	0.00038324	0.0713386	-5.08311	0.0831795
0.676262	0.89233	0.104297	0.218442	0.104671	-4.93614	0.0837748	-3.57927	0.139257	-0.8781	0.129608	-2.09507	0.166539	-2.19723	0.128582	-1.38279	0.089959	-4.3502	0.152008	-2.59648	0.088684	-0.0384031	0.0708277	-5.16775	0.0891681
0.678228	0.913959	0.104364	0.431356	0.109875	-5.21389	0.0859221	-3.49737	0.137571	-0.471718	0.1362	-1.7934	0.176981	-2.25842	0.123108	-1.20413	0.0883836	-4.10328	0.167181	-2.73363	0.0891489	-0.100188	0.0701998	-5.26965	0.0945287
0.680194	0.8837	0.104466	0.574917	0.113162	-5.49995	0.0879592	-3.39755	0.136667	-0.144782	0.142717	-1.54352	0.190299	-2.33546	0.119803	-1.01314	0.0910478	-3.92098	0.184652	-2.88115	0.0898574	-0.1973	0.0699426	-5.37274	0.099187
0.682161	0.793719	0.104457	0.59917	0.113921	-5.78999	0.0900412	-3.30014	0.136331	0.123874	0.148697	-1.38612	0.205509	-2.44006	0.118954	-0.841402	0.0966349	-3.79973	0.203564	-3.00055	0.0908049	-0.328763	0.0704923	-5.44446	0.10317
0.684127	0.643674	0.104259	0.46968	0.112598	-6.09184	0.092549	-3.21693	0.13595	0.36804	0.154223	-1.31992	0.221145	-2.56328	0.12059	-0.711837	0.1029	-3.72088	0.223399	-3.062	0.0920263	-0.477655	0.0719283	-5.45777	0.106381
0.686093	0.448375	0.103947	0.196209	0.110608	-6.42133	0.0959826	-3.12915	0.135072	0.613513	0.159841	-1.30772	0.235921	-2.68789	0.124142	-0.641049	0.107122	-3.66497	0.243934	-3.05368	0.0933599	-0.621297	0.0740231	-5.40636	0.108772
0.688059	0.242072	0.103662	-0.160269	0.109492	-6.78904	0.10075	-2.99638	0.133919	0.865237	0.166231	-1.31038	0.248949	-2.8033	0.128628	-0.638706	0.107202	-3.62838	0.264848	-2.98708	0.0942842	-0.746352	0.0765024	-5.30382	0.110432
0.690025	0.0632156	0.103435	-0.50815	0.109828	-7.18787	0.1069	-2.79158	0.133205	1.10621	0.173753	-1.32165	0.259532	-2.90779	0.132878	-0.703865	0.102644	-3.62842	0.285354	-2.88881	0.0942526	-0.853103	0.0791909	-5.16994	0.111306
0.691991	-0.070701	0.103098	-0.769504	0.111038	-7.58686	0.114029	-2.52905	0.133493	1.3115	0.182195	-1.37322	0.26693	-3.00244	0.13574	-0.817258	0.0948026	-3.68264	0.304357	-2.78781	0.0931966	-0.949066	0.0819309	-5.02021	0.110994
0.693957	-0.175198	0.102482	-0.912284	0.112149	-7.9349	0.121413	-2.25244	0.13485	1.46843	0.190914	-1.50596	0.270447	-3.08314	0.136543	-0.944651	0.0861319	-3.77597	0.320983	-2.70263	0.0915805	-1.03917	0.0844505	-4.86254	0.108987
0.695923	-0.280849	0.101683	-0.950259	0.112466	-8.17112	0.128256	-1.99861	0.136996	1.57952	0.199176	-1.72829	0.269789	-3.13976	0.135628	-1.05135	0.0788577	-3.85115	0.334873	-2.63779	0.0901598	-1.12079	0.0863389	-4.70213	0.105236
0.697889	-0.402139	0.101024	-0.921095	0.111703	-8.24077	0.133886	-1.77003	0.13947	1.65325	0.20634	-2.00003	0.265181	-3.15791	0.134264	-1.12492	0.0741813	-3.84117	0.345807	-2.58655	0.0896842	-1.18664	0.0871833	-4.54879	0.10046
0.699855	-0.526323	0.100743	-0.859608	0.109958	-8.11264	0.137892	-1.5431	0.141715	1.69352	0.211783	-2.25504	0.257168	-3.12824	0.133984	-1.18728	0.0727473	-3.71014	0.353082	-2.53573	0.090565	-1.23214	0.0866674	-4.41708	0.0957156
0.701821	-0.629906	0.100806	-0.784081	0.10767	-7.78982	0.140115	-1.30428	0.143125	1.70178	0.214834	-2.44076	0.246437	-3.05335	0.135868	-1.28237	0.0751696	-3.46944	0.355462	-2.46827	0.0925115	-1.26441	0.084642	-4.31507	0.0917025
0.703787	-0.703447	0.100969	-0.697211	0.10543	-7.30501	0.140609	-1.07298	0.143261	1.6812	0.214871	-2.53867	0.234033	-2.9533	0.140089	-1.4452	0.0813564	-3.15246	0.351937	-2.37243	0.094723	-1.30138	0.0813263	-4.22515	0.0886837
0.705753	-0.755803	0.100963	-0.598237	0.103552	-6.70174	0.139691	-0.892666	0.142134	1.6334	0.211498	-2.55284	0.221758	-2.86179	0.145919	-1.66654	0.0898182	-2.77629	0.342591	-2.24973	0.096623	-1.36239	0.0775756	-4.09803	0.0869679
0.70772	-0.802042	0.100667	-0.490268	0.101768	-6.0124	0.137969	-0.802411	0.140232	1.55147	0.204518	-2.4884	0.212171	-2.8148	0.152252	-1.88806	0.0982795	-2.32626	0.328775	-2.11852	0.0981834	-1.45152	0.0748031	-3.87331	0.0870951
0.709686	-0.852679	0.10019	-0.382165	0.0995345	-5.25148	0.136155	-0.816062	0.138121	1.42011	0.193915	-2.34596	0.207704	-2.83514	0.15844	-2.03123	0.104758	-1.77314	0.31269	-2.00162	0.0995389	-1.54905	0.0740477	-3.51657	0.0893137
0.711652	-0.911318	0.0997766	-0.285026	0.0967334	-4.43274	0.134662	-0.919114	0.136069	1.22995	0.180037	-2.13328	0.209372	-2.92213	0.164417	-2.04175	0.108142	-1.0977	0.296947	-1.90765	0.100684	-1.61481	0.075019	-3.0416	0.093157
0.713618	-0.972339	0.0995529	-0.207654	0.093933	-3.59371	0.133435	-1.07629	0.134119	0.989615	0.163986	-1.87378	0.216534	-3.0563	0.169971	-1.91746	0.108243	-0.298496	0.284475	-1.82345	0.101609	-1.60746	0.0765532	-2.49819	0.0978163
0.715584	-1.02012	0.0994588	-0.153043	0.091941	-2.79805	0.13219	-1.24512	0.132338	0.721383	0.147709	-1.59555	0.227864	-3.21417	0.174269	-1.70317	0.105531	0.615278	0.278428	-1.72701	0.102453	-1.50736	0.077898	-1.93607	0.102897
0.71755	-1.03544	0.0993719	-0.122168	0.0912678	-2.10958	0.130913	-1.38996	0.130755	0.443794	0.133449	-1.31309	0.242226	-3.38216	0.176288	-1.45743	0.100768	1.62514	0.281363	-1.61284	0.103487	-1.32911	0.0792434	-1.37839	0.108544
0.719516	-1.00942	0.0991586	-0.121265	0.0921018	-1.56137	0.130188	-1.48918	0.129164	0.167107	0.12281	-1.01535	0.258468	-3.55782	0.175388	-1.21493	0.0946757	2.7026	0.293706	-1.50456	0.104849	-1.12143	0.0810913	-0.825083	0.114827

## Sheet: Fig 4D
PF-LFP										iPE
	M2		ACC		PL		IL				M2			ACC			PL			IL
Time	PE-LFP	p-values	PE-LFP	p-values	PE-LFP	p-values	PE-LFP	p-values		Time	iPE	SEM	p-values	iPE	SEM	p-values	iPE	SEM	p-values	iPE	SEM	p-values
-0.12	-1.38024	0.577906	-1.1386	0.821627	-1.64369	0.661429	-1.01692	0.507424		-0.04	0.0461129	0.0771591	0.549982	-0.0467505	0.0901512	0.70257	0.132205	0.0886374	0.144263	0.0603382	0.0933454	0.560922
-0.118034	-0.952223	0.680116	-0.743815	0.85827	-1.3936	0.664678	-1.37143	0.335829		-0.02	-0.0953798	0.0721424	0.271069	0.000976207	0.0906026	0.998395	0.034517	0.0907576	0.769847	0.0742756	0.0918015	0.417907
-0.116068	-0.221342	0.931948	-0.730665	0.844384	-1.34804	0.660607	-1.67923	0.236835		-3.46945e-18	-0.0463639	0.071045	0.529218	-0.047482	0.0916782	0.606082	-0.0974803	0.0932619	0.380965	0.128211	0.0941629	0.192341
-0.114102	0.603914	0.80811	-1.176	0.773484	-1.47403	0.628567	-1.9398	0.200239		0.02	-0.00579245	0.0782426	0.902385	-0.166792	0.0879655	0.0709399	0.0319203	0.0933535	0.758832	-0.259164	0.0911063	0.00683978
-0.112136	1.27292	0.564885	-1.96231	0.48724	-1.67987	0.598328	-2.16046	0.197739		0.04	0.0585471	0.0717303	0.510145	0.222261	0.0858396	0.0154768	0.0280417	0.0945617	0.769847	0.19209	0.0966403	0.0692299
-0.11017	1.59326	0.467019	-2.83956	0.263735	-1.84567	0.59152	-2.35401	0.198701		0.06	-0.102206	0.0726848	0.212334	0.139798	0.0817161	0.115983	0.0574985	0.0915269	0.559037	0.104933	0.0919995	0.315002
-0.108204	1.4942	0.535503	-3.54343	0.129377	-1.86565	0.598843	-2.53712	0.197739		0.08	0.0271874	0.0728539	0.75253	0.029931	0.086204	0.70257	0.181278	0.0935738	0.0801455	0.249198	0.0936116	0.0131236
-0.106237	1.03843	0.729489	-3.91138	0.101134	-1.69871	0.652953	-2.727	0.185772		0.1	0.046939	0.0688881	0.529218	-0.141605	0.0810668	0.110338	0.160544	0.0937329	0.109149	0.181572	0.0920118	0.0520836
-0.104271	0.38049	0.911578	-3.92537	0.107803	-1.39054	0.705491	-2.92905	0.156043		0.12	0.0202811	0.0723967	0.813688	0.0226107	0.0896891	0.873381	0.30528	0.0810897	0.000646091	0.141393	0.0941228	0.172759
-0.102305	-0.296387	0.931948	-3.67677	0.158201	-1.05084	0.76866	-3.12229	0.120921		0.14	0.0719766	0.0757345	0.46813	0.183156	0.0909578	0.0664202	0.311002	0.0843215	0.00091871	0.281953	0.0876973	0.00299921
-0.100339	-0.839531	0.789133	-3.29856	0.291017	-0.794856	0.800279	-3.25528	0.0917413		0.16	0.156831	0.071883	0.0527651	0.18128	0.093881	0.0615765	0.387383	0.0847254	7.22853e-05	0.333643	0.0953469	0.00169144
-0.0983731	-1.17446	0.660917	-2.91443	0.394677	-0.693532	0.822296	-3.27049	0.0748114		0.18	0.324341	0.0704241	4.1411e-05	0.273778	0.0923725	0.00879316	0.494042	0.0866154	5.28912e-07	0.35961	0.0892398	0.000427236
-0.096407	-1.32246	0.597204	-2.62019	0.560706	-0.761931	0.805908	-3.13836	0.0738518		0.2	0.373478	0.0692635	4.29427e-06	0.314553	0.0857766	0.0010954	0.433687	0.0976847	0.000192164	0.364165	0.0951924	0.00115887
-0.094441	-1.37356	0.577733	-2.47281	0.656097	-0.968182	0.779959	-2.8819	0.0869599		0.22	0.530136	0.0668535	2.50147e-10	0.345023	0.0855382	0.0003957	0.54702	0.0858999	6.83659e-07	0.458581	0.0876354	8.70469e-06
-0.0924749	-1.42592	0.549702	-2.46958	0.67013	-1.25018	0.708127	-2.56818	0.118046		0.24	0.612379	0.0578012	1.21174e-14	0.457599	0.0814307	3.39224e-06	0.55089	0.0863146	8.19176e-07	0.642134	0.0744058	1.87978e-09
-0.0905088	-1.53106	0.494569	-2.53866	0.67013	-1.53031	0.642802	-2.2761	0.158083		0.26	0.660316	0.0544572	6.29559e-16	0.522171	0.078129	4.16071e-07	0.653581	0.074935	2.69941e-09	0.770076	0.0662899	3.68998e-11
-0.0885427	-1.67852	0.428014	-2.56435	0.67013	-1.73581	0.584234	-2.05812	0.193147		0.28	0.675352	0.0599592	1.41971e-14	0.577667	0.0776514	3.5411e-08	0.724849	0.0677761	1.82768e-10	0.752424	0.0733291	4.55738e-10
-0.0865766	-1.82376	0.362733	-2.44789	0.729752	-1.81739	0.550767	-1.91835	0.209681		0.3	0.696687	0.05445	2.83427e-16	0.698766	0.0684155	2.52106e-10	0.717349	0.0693981	5.0816e-11	0.797964	0.0588831	2.01632e-11
-0.0846106	-1.93189	0.324314	-2.15569	0.773484	-1.76116	0.550767	-1.82303	0.211482		0.32	0.705104	0.0568667	2.83427e-16	0.63704	0.0730445	1.75551e-09	0.655187	0.0767883	2.72175e-09	0.753822	0.0731935	4.80704e-10
-0.0826445	-1.99442	0.297562	-1.72679	0.821627	-1.57801	0.590019	-1.73334	0.201297		0.34	0.74518	0.0580772	5.57561e-16	0.624976	0.0775305	2.01082e-08	0.72002	0.0665727	6.81068e-11	0.771501	0.0691701	7.46316e-11
-0.0806784	-2.01782	0.28584	-1.24658	0.868199	-1.28376	0.661429	-1.63503	0.193147		0.36	0.727537	0.0589063	3.71356e-16	0.675109	0.0697455	3.38768e-10	0.682784	0.0773709	2.60587e-09	0.759503	0.0669683	4.80867e-11
-0.0787123	-2.0084	0.284686	-0.815519	0.903787	-0.88953	0.771389	-1.54317	0.18703		0.38	0.802703	0.0497685	1.47099e-18	0.647339	0.0733565	1.53021e-09	0.719307	0.0787537	1.75934e-09	0.722459	0.0705616	2.74755e-10
-0.0767462	-1.97983	0.285063	-0.520945	0.940859	-0.417947	0.887266	-1.48908	0.181956		0.4	0.755559	0.0516571	7.89339e-18	0.671381	0.0694492	2.68753e-10	0.721316	0.073267	6.02887e-10	0.728912	0.068585	1.10944e-10
-0.0747802	-1.96115	0.285063	-0.411962	0.940859	0.0796253	0.976809	-1.49782	0.16917		0.42	0.796254	0.0489187	1.47099e-18	0.650387	0.0729696	1.53021e-09	0.751764	0.0673608	2.19907e-11	0.649492	0.0746752	2.04453e-09
-0.0728141	-1.98973	0.277136	-0.48366	0.940859	0.538527	0.85938	-1.57274	0.143436		0.44	0.784987	0.0520046	2.16437e-18	0.623138	0.07302	2.22425e-09	0.770947	0.070981	8.20853e-11	0.591687	0.0795596	2.63871e-08
-0.070848	-2.09101	0.242666	-0.682689	0.925732	0.908106	0.786206	-1.69244	0.108406		0.46	0.689315	0.0568569	5.57561e-16	0.639731	0.0722335	1.53021e-09	0.816815	0.058242	2.6297e-12	0.624824	0.0826264	1.54331e-08
-0.0688819	-2.26249	0.19899	-0.934211	0.903787	1.16966	0.729829	-1.82693	0.076993		0.48	0.652814	0.060561	2.26409e-14	0.698394	0.0709016	2.52106e-10	0.843813	0.0571882	2.6297e-12	0.625687	0.0786574	5.73722e-09
-0.0669158	-2.47181	0.157136	-1.1694	0.868199	1.32673	0.700142	-1.96133	0.0580436		0.5	0.696019	0.0535412	9.21283e-17	0.623285	0.0729959	1.53021e-09	0.799544	0.0587705	2.6297e-12	0.645367	0.0755345	2.43364e-09
-0.0649498	-2.67274	0.131023	-1.34033	0.844384	1.3927	0.680547	-2.10594	0.0477923		0.52	0.665784	0.0545243	4.07468e-16	0.609721	0.0721305	1.62948e-09	0.798293	0.0557924	2.6297e-12	0.717798	0.0768823	1.14242e-09
-0.0629837	-2.82421	0.11947	-1.4195	0.829028	1.38229	0.680547	-2.28495	0.0410572		0.54	0.668071	0.0572218	1.32962e-15	0.594642	0.0736686	3.55414e-09	0.817273	0.052287	2.05376e-12	0.676837	0.0776002	2.24049e-09
-0.0610176	-2.89817	0.115005	-1.40532	0.821627	1.31014	0.696974	-2.51498	0.0372713		0.56	0.655349	0.058563	4.35165e-15	0.5132	0.0818509	3.49305e-07	0.736963	0.0641029	1.30427e-11	0.677372	0.0765139	2.39849e-09
-0.0590515	-2.8808	0.122832	-1.33262	0.821627	1.18972	0.725057	-2.78617	0.0338115		0.58	0.670775	0.061115	5.15374e-15	0.43215	0.0848749	1.06746e-05	0.753386	0.0667728	6.81068e-11	0.633101	0.0835701	2.22374e-08
-0.0570854	-2.77793	0.136745	-1.27671	0.821627	1.03773	0.762537	-3.06259	0.0306739		0.6	0.643607	0.058972	5.2939e-15	0.466658	0.0834707	4.34084e-06	0.771345	0.0632126	1.47144e-11	0.633797	0.0840426	1.82202e-08
-0.0551194	-2.61988	0.157136	-1.32243	0.821627	0.876228	0.789262	-3.29838	0.0277898		0.62	0.623822	0.0599164	1.22987e-14	0.505597	0.0818688	7.94088e-07	0.75927	0.0579624	2.6297e-12	0.62556	0.0769813	4.71898e-09
-0.0531533	-2.45541	0.187006	-1.51367	0.798341	0.730474	0.821517	-3.45864	0.0248379		0.64	0.576121	0.0616136	5.13549e-13	0.470481	0.0795022	2.07618e-06	0.818395	0.05713	2.6297e-12	0.628781	0.0837297	1.87613e-08
-0.0511872	-2.33209	0.208507	-1.81789	0.729752	0.615908	0.854093	-3.528	0.0241191
-0.0492211	-2.27877	0.21015	-2.14097	0.57658	0.520505	0.879116	-3.50579	0.0259864
-0.0472551	-2.29707	0.19899	-2.38022	0.434844	0.405795	0.897354	-3.4005	0.0306739
-0.045289	-2.36866	0.175741	-2.47852	0.381403	0.234692	0.941431	-3.22888	0.0367813
-0.0433229	-2.46653	0.15531	-2.44666	0.378527	0.00765719	0.997211	-3.01865	0.0478665
-0.0413568	-2.56355	0.141718	-2.35569	0.386468	-0.235362	0.942134	-2.80624	0.0625294
-0.0393907	-2.6404	0.130971	-2.30035	0.391877	-0.447083	0.896264	-2.63135	0.0743511
-0.0374247	-2.69639	0.129712	-2.34574	0.387485	-0.608434	0.865271	-2.52645	0.0783063
-0.0354586	-2.75396	0.126047	-2.48964	0.363339	-0.727205	0.833367	-2.50643	0.0749224
-0.0334925	-2.84169	0.121117	-2.66662	0.333526	-0.815909	0.809438	-2.56212	0.0645778
-0.0315264	-2.9632	0.109652	-2.79759	0.329136	-0.879192	0.795647	-2.6643	0.0521655
-0.0295603	-3.0769	0.0954078	-2.83924	0.341247	-0.924806	0.789262	-2.77553	0.0401202
-0.0275943	-3.11293	0.0881373	-2.79543	0.381403	-0.976822	0.784201	-2.86226	0.0345391
-0.0256282	-3.01792	0.0940013	-2.68524	0.443433	-1.06734	0.761153	-2.90351	0.0306739
-0.0236621	-2.78787	0.115005	-2.50807	0.548858	-1.21185	0.725057	-2.89693	0.0285837
-0.021696	-2.46219	0.148952	-2.24871	0.67013	-1.39755	0.678563	-2.86232	0.0281102
-0.0197299	-2.09083	0.210969	-1.92077	0.773484	-1.59653	0.627708	-2.83329	0.0300262
-0.0177639	-1.70848	0.302875	-1.58261	0.798728	-1.78233	0.584234	-2.83929	0.0307189
-0.0157978	-1.3257	0.441852	-1.30534	0.821627	-1.9323	0.547775	-2.88155	0.0310786
-0.0138317	-0.937017	0.623535	-1.11869	0.852255	-2.01422	0.519862	-2.92444	0.0325274
-0.0118656	-0.530827	0.80811	-0.994188	0.88476	-1.9902	0.519862	-2.90955	0.0361171
-0.00989954	-0.102667	0.962231	-0.877738	0.903787	-1.84431	0.548423	-2.79208	0.0431088
-0.00793346	0.336384	0.881537	-0.730503	0.903787	-1.60124	0.592268	-2.5732	0.0587549
-0.00596738	0.758133	0.712153	-0.547859	0.940859	-1.3191	0.661429	-2.29985	0.0783063
-0.0040013	1.12768	0.51655	-0.344408	0.94088	-1.05433	0.729829	-2.03522	0.101282
-0.00203522	1.42757	0.37219	-0.126914	0.980554	-0.828955	0.789262	-1.82742	0.118046
-6.91385e-05	1.67133	0.28584	0.114806	0.981567	-0.62579	0.82529	-1.70263	0.121073
0.00189694	1.89181	0.222012	0.388368	0.940859	-0.409398	0.887266	-1.67691	0.106335
0.00386302	2.11236	0.174252	0.675539	0.903787	-0.154419	0.952833	-1.76214	0.0738518
0.0058291	2.32906	0.143481	0.930172	0.890129	0.137218	0.959315	-1.95183	0.0381365
0.00779518	2.51166	0.123526	1.10425	0.844384	0.441368	0.887266	-2.20511	0.0201899
0.00976126	2.62173	0.112745	1.17512	0.821627	0.717801	0.822296	-2.44888	0.00893856
0.0117273	2.63147	0.109652	1.1512	0.821627	0.921367	0.789262	-2.60812	0.00608919
0.0136934	2.53212	0.115005	1.05865	0.821627	1.0165	0.780569	-2.63838	0.00656711
0.0156595	2.32807	0.131018	0.919502	0.83372	0.98864	0.784391	-2.53879	0.0111961
0.0176256	2.03182	0.16962	0.744531	0.863202	0.849289	0.799258	-2.33971	0.0248379
0.0195917	1.66673	0.251049	0.537172	0.903787	0.623484	0.854093	-2.07868	0.0476456
0.0215577	1.27006	0.383546	0.301075	0.940859	0.330104	0.90141	-1.78207	0.0970215
0.0235238	0.887683	0.585105	0.045075	0.981567	-0.0295787	0.990223	-1.462	0.177832
0.0254899	0.563335	0.77422	-0.213276	0.940859	-0.467896	0.879116	-1.12621	0.29128
0.027456	0.323633	0.873223	-0.441551	0.903787	-0.985942	0.75958	-0.788205	0.456688
0.0294221	0.165519	0.936033	-0.594976	0.903787	-1.55238	0.598843	-0.469738	0.665898
0.0313881	0.0576015	0.978325	-0.63454	0.90162	-2.10935	0.490554	-0.19382	0.856882
0.0333542	-0.0387305	0.984111	-0.552362	0.903787	-2.59701	0.392938	0.0275914	0.979841
0.0353203	-0.144495	0.950047	-0.384663	0.932669	-2.98077	0.322173	0.200815	0.856882
0.0372864	-0.246938	0.911578	-0.198111	0.946947	-3.24986	0.282457	0.350126	0.77494
0.0392525	-0.308044	0.891483	-0.0544305	0.981567	-3.39845	0.24816	0.50586	0.667344
0.0412185	-0.294911	0.897817	0.021087	0.993772	-3.41375	0.249514	0.690745	0.552686
0.0431846	-0.207857	0.931156	0.0496453	0.981567	-3.28272	0.282714	0.906946	0.416237
0.0451507	-0.0864457	0.970278	0.0755092	0.981567	-3.01115	0.32121	1.12736	0.304919
0.0471168	0.0108386	0.995204	0.131266	0.969942	-2.63383	0.378188	1.30401	0.228082
0.0490829	0.0310716	0.986482	0.217391	0.946947	-2.20607	0.477855	1.39849	0.198701
0.0510489	-0.0546396	0.979917	0.308605	0.940859	-1.78761	0.559903	1.4161	0.197739
0.053015	-0.242253	0.911578	0.375952	0.940859	-1.42192	0.65676	1.41249	0.198701
0.0549811	-0.498459	0.80811	0.405319	0.940859	-1.12988	0.729829	1.46068	0.190307
0.0569472	-0.771279	0.675619	0.400221	0.940859	-0.919302	0.784391	1.59992	0.156724
0.0589133	-1.01091	0.52401	0.37916	0.940859	-0.793081	0.799258	1.80965	0.116693
0.0608793	-1.19118	0.410295	0.368814	0.940859	-0.753686	0.800459	2.02301	0.0853867
0.0628454	-1.31821	0.336635	0.394432	0.940859	-0.80138	0.789262	2.17411	0.0729627
0.0648115	-1.40776	0.298856	0.465344	0.940859	-0.931625	0.75958	2.23095	0.0725422
0.0667776	-1.45617	0.285063	0.565241	0.940859	-1.13261	0.680547	2.19361	0.0793601
0.0687437	-1.43224	0.287418	0.661327	0.925732	-1.38131	0.59152	2.07298	0.0970215
0.0707097	-1.30033	0.328883	0.724329	0.911441	-1.64722	0.495017	1.87713	0.122115
0.0726758	-1.0536	0.441852	0.746765	0.903787	-1.89882	0.408848	1.61938	0.164118
0.0746419	-0.730923	0.636319	0.746138	0.903787	-2.10499	0.336303	1.33157	0.220202
0.076608	-0.403194	0.823181	0.74926	0.903787	-2.23732	0.32121	1.06506	0.305673
0.078574	-0.131334	0.950047	0.768967	0.903787	-2.27641	0.32121	0.873221	0.388966
0.0805401	0.0636559	0.977877	0.78901	0.903787	-2.2203	0.332897	0.787756	0.427872
0.0825062	0.199256	0.932749	0.769927	0.903787	-2.08687	0.393156	0.803264	0.414713
0.0844723	0.302574	0.907833	0.677543	0.903787	-1.89972	0.467187	0.886143	0.364651
0.0864384	0.385063	0.883674	0.508747	0.932527	-1.67286	0.519862	0.994077	0.305673
0.0884044	0.43425	0.872382	0.299602	0.940859	-1.39926	0.584234	1.097	0.255232
0.0903705	0.426692	0.878715	0.100545	0.980554	-1.05775	0.661429	1.18141	0.220461
0.0923366	0.353806	0.905335	-0.0573298	0.981567	-0.632617	0.784391	1.24149	0.198701
0.0943027	0.233277	0.935594	-0.171436	0.960882	-0.127544	0.943434	1.27048	0.189105
0.0962688	0.100558	0.972197	-0.250478	0.940859	0.428438	0.823397	1.2652	0.183443
0.0982348	-0.0140948	0.995204	-0.29538	0.940859	0.989707	0.654798	1.23626	0.178992
0.100201	-0.0997256	0.972197	-0.302063	0.940859	1.50391	0.520148	1.20808	0.170715
0.102167	-0.16958	0.956704	-0.278544	0.940859	1.92182	0.466672	1.2042	0.155016
0.104133	-0.24695	0.932749	-0.249585	0.940859	2.2112	0.429728	1.22818	0.131684
0.106099	-0.346735	0.907833	-0.244182	0.940859	2.36839	0.442908	1.25574	0.117887
0.108065	-0.46551	0.87235	-0.279851	0.940859	2.4143	0.471064	1.24573	0.119713
0.110031	-0.584359	0.829372	-0.359161	0.940859	2.37781	0.490554	1.16255	0.156043
0.111997	-0.678383	0.80811	-0.480479	0.924674	2.27582	0.512665	0.996112	0.236835
0.113963	-0.726175	0.799038	-0.644929	0.903787	2.10788	0.538477	0.764357	0.399867
0.11593	-0.720567	0.799038	-0.846988	0.892335	1.86492	0.557758	0.500217	0.619232
0.117896	-0.672758	0.80811	-1.06455	0.852255	1.53675	0.59152	0.236582	0.835192
0.119862	-0.611293	0.818104	-1.26191	0.832616	1.12106	0.661429	-0.000612137	0.99947
0.121828	-0.571321	0.823181	-1.41025	0.821627	0.619445	0.789262	-0.18838	0.865289
0.123794	-0.577239	0.820015	-1.50486	0.821627	0.0350672	0.986572	-0.300607	0.801422
0.12576	-0.625171	0.80811	-1.56537	0.821627	-0.626818	0.789262	-0.319331	0.780194
0.127726	-0.687386	0.789133	-1.62331	0.821627	-1.35238	0.60063	-0.255426	0.815129
0.129692	-0.733165	0.77422	-1.7082	0.821627	-2.11403	0.490554	-0.162742	0.863236
0.131658	-0.746397	0.77422	-1.84479	0.811986	-2.86752	0.394903	-0.120187	0.88856
0.133624	-0.72652	0.784645	-2.05401	0.798341	-3.55679	0.329707	-0.191024	0.835192
0.13559	-0.680204	0.799038	-2.34623	0.773484	-4.12145	0.287304	-0.390413	0.649847
0.137556	-0.616053	0.80811	-2.69748	0.729752	-4.51351	0.237466	-0.682108	0.408372
0.139523	-0.547798	0.823181	-3.03604	0.647581	-4.719	0.183837	-1.00521	0.223666
0.141489	-0.501468	0.831086	-3.26289	0.583116	-4.76952	0.14471	-1.30668	0.130128
0.143455	-0.50925	0.823181	-3.30722	0.576793	-4.73135	0.103083	-1.56667	0.0804648
0.145421	-0.591408	0.803131	-3.17252	0.62253	-4.6733	0.0709662	-1.79994	0.0559243
0.147387	-0.746559	0.733356	-2.92767	0.687038	-4.63778	0.04753	-2.03717	0.0396027
0.149353	-0.962678	0.600416	-2.65322	0.751955	-4.63584	0.0414227	-2.29374	0.0310786
0.151319	-1.23018	0.447294	-2.38912	0.773484	-4.65823	0.0399877	-2.56051	0.0251198
0.153285	-1.5407	0.302875	-2.13509	0.789216	-4.68976	0.0407378	-2.81599	0.0201899
0.155251	-1.87754	0.21015	-1.88539	0.798728	-4.71928	0.0430123	-3.05267	0.0160917
0.157217	-2.21406	0.152612	-1.65718	0.821627	-4.73768	0.0439686	-3.28375	0.0113048
0.159183	-2.52755	0.125663	-1.47835	0.821627	-4.73599	0.044307	-3.53108	0.00774918
0.161149	-2.81794	0.109652	-1.35517	0.821627	-4.70745	0.0442223	-3.80892	0.0042333
0.163115	-3.10862	0.0908278	-1.26673	0.83372	-4.6541	0.0431729	-4.1137	0.00202029
0.165082	-3.42475	0.065795	-1.19055	0.844384	-4.58655	0.0407378	-4.42553	0.000876131
0.167048	-3.77222	0.0405191	-1.13552	0.852255	-4.51619	0.0340656	-4.70983	0.000392156
0.169014	-4.14069	0.0223304	-1.14598	0.852255	-4.45187	0.0259958	-4.92362	0.000238053
0.17098	-4.51909	0.0125037	-1.26568	0.844384	-4.40308	0.0206144	-5.03684	0.000207752
0.172946	-4.90465	0.00739925	-1.4942	0.821627	-4.38086	0.0206144	-5.05813	0.000211645
0.174912	-5.30182	0.00527753	-1.76883	0.821627	-4.39871	0.0280328	-5.03787	0.000238053
0.176878	-5.71447	0.00405239	-1.99596	0.81605	-4.46752	0.0439686	-5.03917	0.00030851
0.178844	-6.13733	0.00320806	-2.11259	0.821627	-4.58478	0.0751749	-5.0958	0.000346556
0.18081	-6.55548	0.00250297	-2.12384	0.821627	-4.72322	0.119989	-5.19923	0.000346556
0.182776	-6.95288	0.00188098	-2.08383	0.821627	-4.83285	0.17539	-5.31326	0.00030851
0.184742	-7.32025	0.00143246	-2.03956	0.821627	-4.85582	0.236105	-5.39882	0.000238053
0.186708	-7.65868	0.00117665	-1.98713	0.832939	-4.75733	0.287304	-5.42581	0.000200934
0.188675	-7.97435	0.00113895	-1.88314	0.844384	-4.54998	0.329707	-5.37004	0.000157831
0.190641	-8.27126	0.0010919	-1.6906	0.868199	-4.29417	0.393156	-5.21004	0.000157831
0.192607	-8.54039	0.00106884	-1.40999	0.903787	-4.05934	0.447878	-4.93704	0.000217657
0.194573	-8.75912	0.00106884	-1.0736	0.903787	-3.87481	0.48976	-4.5677	0.000413776
0.196539	-8.89376	0.00106884	-0.714718	0.940859	-3.71564	0.509049	-4.14908	0.00135468
0.198505	-8.90266	0.0010919	-0.3581	0.955252	-3.52965	0.540596	-3.74276	0.0041385
0.200471	-8.74385	0.0011252	-0.0283103	0.994852	-3.27472	0.570939	-3.39356	0.00952546
0.202437	-8.39452	0.00115651	0.246904	0.969175	-2.93487	0.598843	-3.10341	0.0198873
0.204403	-7.86418	0.00143246	0.45058	0.940859	-2.50689	0.661301	-2.82712	0.0328442
0.206369	-7.18602	0.00250297	0.595967	0.940859	-1.98535	0.725057	-2.49787	0.0673661
0.208335	-6.39342	0.00653758	0.726909	0.932527	-1.36851	0.789262	-2.06321	0.154745
0.210301	-5.5103	0.0215785	0.899902	0.903787	-0.673279	0.887266	-1.50961	0.329227
0.212267	-4.57146	0.0759423	1.1516	0.903787	0.0646803	0.986572	-0.862331	0.624887
0.214234	-3.64923	0.157136	1.47943	0.868199	0.816663	0.854448	-0.165062	0.928228
0.2162	-2.84358	0.283784	1.84185	0.844384	1.58451	0.729829	0.54169	0.801422
0.218166	-2.22585	0.427917	2.18048	0.821627	2.39122	0.598328	1.22899	0.557885
0.220132	-1.79007	0.565635	2.44315	0.821627	3.25296	0.495017	1.87738	0.384503
0.222098	-1.46441	0.676241	2.59604	0.821627	4.15751	0.408848	2.47633	0.270314
0.224064	-1.16748	0.77422	2.63092	0.821627	5.0682	0.334901	3.02519	0.198701
0.22603	-0.851507	0.832782	2.56448	0.821627	5.95622	0.313963	3.52893	0.154745
0.227996	-0.497039	0.911578	2.42752	0.821627	6.81836	0.287304	3.9878	0.118046
0.229962	-0.0796193	0.984111	2.24603	0.821627	7.66762	0.269461	4.38825	0.092517
0.231928	0.446727	0.931156	2.0256	0.844384	8.49285	0.255871	4.70847	0.0749224
0.233894	1.12092	0.80811	1.74795	0.858956	9.22676	0.255871	4.93278	0.0641048
0.23586	1.93005	0.636319	1.38055	0.90162	9.75428	0.269461	5.06641	0.0559243
0.237827	2.79576	0.43332	0.893585	0.917274	9.94783	0.291546	5.12977	0.0523321
0.239793	3.61097	0.285063	0.282634	0.960882	9.70948	0.329707	5.1379	0.0515543
0.241759	4.29011	0.192887	-0.418688	0.94129	8.9974	0.392938	5.08524	0.0542764
0.243725	4.79765	0.143228	-1.13906	0.903787	7.83133	0.485026	4.95753	0.0637946
0.245691	5.14167	0.115005	-1.79275	0.844384	6.27932	0.571247	4.75352	0.076993
0.247657	5.34505	0.101224	-2.31664	0.821627	4.43349	0.692145	4.49282	0.0977225
0.249623	5.42187	0.0954078	-2.70367	0.811714	2.37572	0.817789	4.20206	0.122115
0.251589	5.37838	0.10411	-3.00782	0.798728	0.161194	0.986572	3.89869	0.154745
0.253555	5.22829	0.118623	-3.31247	0.789216	-2.17757	0.822296	3.58787	0.189105
0.255521	4.99783	0.138356	-3.68144	0.773484	-4.59931	0.656085	3.26867	0.228082
0.257487	4.72269	0.160745	-4.13508	0.751955	-7.02602	0.486609	2.93714	0.286626
0.259453	4.44389	0.189403	-4.65779	0.67013	-9.34603	0.32121	2.57992	0.354656
0.261419	4.21022	0.21015	-5.2286	0.583116	-11.4432	0.175945	2.17013	0.440773
0.263386	4.07228	0.22137	-5.84849	0.487136	-13.2324	0.0709662	1.67007	0.567177
0.265352	4.06707	0.21557	-6.54848	0.381699	-14.6778	0.0340656	1.04562	0.738826
0.267318	4.19037	0.198038	-7.36712	0.299529	-15.7918	0.0181643	0.284164	0.923327
0.269284	4.38315	0.171598	-8.30401	0.1952	-16.6216	0.0108313	-0.596367	0.850728
0.27125	4.54944	0.152612	-9.29013	0.11215	-17.2277	0.00798024	-1.55394	0.609875
0.273216	4.61033	0.145768	-10.1982	0.0678636	-17.656	0.00704662	-2.54038	0.385828
0.275182	4.54849	0.147015	-10.8898	0.0453164	-17.9177	0.00704662	-3.51692	0.221793
0.277148	4.41309	0.157136	-11.2701	0.0403861	-17.9842	0.00704662	-4.45712	0.124871
0.279114	4.27758	0.169839	-11.3194	0.0420244	-17.8069	0.0078657	-5.34092	0.0660358
0.28108	4.18627	0.182916	-11.0868	0.0490884	-17.342	0.00966378	-6.14799	0.0345391
0.283046	4.12768	0.194816	-10.6514	0.0699022	-16.5682	0.0140093	-6.86431	0.0201899
0.285012	4.0617	0.208507	-10.0756	0.103237	-15.4916	0.0237068	-7.49816	0.01031
0.286978	3.96908	0.220727	-9.3825	0.14476	-14.1489	0.0415852	-8.08074	0.00608919
0.288945	3.88126	0.235689	-8.56071	0.214429	-12.5993	0.0784103	-8.64219	0.00364523
0.290911	3.86719	0.238101	-7.5919	0.299529	-10.9072	0.165233	-9.18396	0.00236456
0.292877	3.98502	0.222012	-6.47946	0.391877	-9.11223	0.285377	-9.67106	0.00202029
0.294843	4.23844	0.198038	-5.25927	0.566176	-7.21562	0.392938	-10.0524	0.0020212
0.296809	4.56705	0.166316	-3.97699	0.751955	-5.20149	0.538477	-10.2906	0.00236456
0.298775	4.88112	0.143228	-2.65376	0.821627	-3.08748	0.708127	-10.377	0.00328208
0.300741	5.11206	0.125688	-1.26805	0.903787	-0.957298	0.896264	-10.3269	0.00446471
0.302707	5.23795	0.115005	0.222337	0.980554	1.05757	0.887266	-10.1636	0.00608919
0.304673	5.26961	0.109652	1.84495	0.868199	2.84286	0.725057	-9.91171	0.00805528
0.306639	5.21528	0.108917	3.58905	0.773484	4.36597	0.578191	-9.60013	0.01031
0.308605	5.05658	0.11045	5.40744	0.525418	5.69677	0.467187	-9.25868	0.012873
0.310571	4.77201	0.122832	7.23323	0.299529	6.96639	0.340711	-8.90557	0.0156521
0.312538	4.38214	0.143825	8.9952	0.129377	8.29373	0.269461	-8.54001	0.0173252
0.314504	3.96639	0.174252	10.6321	0.0490884	9.72899	0.165233	-8.14435	0.0198873
0.31647	3.6239	0.21015	12.1048	0.019559	11.2469	0.0802804	-7.69005	0.0233969
0.318436	3.40934	0.240666	13.4039	0.0111908	12.7807	0.0431729	-7.1409	0.0306739
0.320402	3.30455	0.260316	14.5373	0.010974	14.2664	0.0251056	-6.45503	0.0407607
0.322368	3.24836	0.275541	15.5104	0.00966149	15.669	0.0139332	-5.591	0.0747596
0.324334	3.19663	0.284686	16.312	0.00966149	16.9812	0.00792026	-4.5211	0.147574
0.3263	3.15447	0.287669	16.9227	0.00966149	18.2043	0.00462782	-3.25191	0.29128
0.328266	3.15192	0.289324	17.3352	0.00966149	19.3296	0.0025102	-1.83254	0.570884
0.330232	3.19527	0.288459	17.5639	0.00966149	20.3301	0.00138949	-0.338045	0.918625
0.332198	3.25068	0.287418	17.6387	0.00966149	21.1584	0.000840962	1.1641	0.739607
0.334164	3.26928	0.289324	17.5925	0.0107179	21.7563	0.000588555	2.63882	0.410514
0.33613	3.22928	0.302875	17.4569	0.010974	22.0833	0.000570638	4.08613	0.198779
0.338097	3.15198	0.325425	17.2672	0.0111908	22.1531	0.000570638	5.52419	0.0924985
0.340063	3.08863	0.339353	17.0632	0.0111908	22.0388	0.000570638	6.96474	0.0377967
0.342029	3.08892	0.341979	16.8763	0.0111908	21.8338	0.000570638	8.39708	0.017418
0.343995	3.17917	0.333015	16.7077	0.0111908	21.5957	0.000570638	9.78868	0.00611043
0.345961	3.36343	0.306174	16.5201	0.0111908	21.3195	0.000570638	11.1043	0.00204005
0.347927	3.63232	0.283784	16.2542	0.0111908	20.9653	0.000570638	12.3247	0.000684723
0.349893	3.96818	0.243032	15.8693	0.0111908	20.5059	0.000570638	13.4445	0.000274909
0.351859	4.34914	0.208507	15.3695	0.0118977	19.9528	0.000570638	14.4596	0.000157831
0.353825	4.75143	0.174252	14.7928	0.0144044	19.3409	0.000570638	15.361	8.74445e-05
0.355791	5.15568	0.146867	14.1674	0.019559	18.6946	0.000570638	16.1444	5.49725e-05
0.357757	5.55456	0.125291	13.4738	0.0273562	18.0158	0.000588555	16.8167	3.98359e-05
0.359723	5.95959	0.10411	12.6549	0.0420244	17.2912	0.000657467	17.3899	2.85627e-05
0.36169	6.39975	0.0774975	11.6628	0.0658272	16.5025	0.000870721	17.871	2.25662e-05
0.363656	6.90462	0.0533611	10.5072	0.107803	15.6381	0.00139483	18.2608	1.79146e-05
0.365622	7.48562	0.0349684	9.25802	0.173763	14.7094	0.0025102	18.5641	1.69571e-05
0.367588	8.12439	0.0218253	8.00711	0.285598	13.7673	0.00462782	18.8034	1.54816e-05
0.369554	8.77993	0.0131913	6.81885	0.365202	12.8854	0.00704662	19.0113	1.36823e-05
0.37152	9.41548	0.00739925	5.7086	0.487136	12.1171	0.00845224	19.2043	1.29051e-05
0.373486	10.0242	0.00405239	4.66011	0.635636	11.4578	0.0101282	19.3662	1.19907e-05
0.375452	10.6233	0.00223313	3.67132	0.766234	10.8537	0.0118755	19.4564	1.19907e-05
0.377418	11.2243	0.00126453	2.78357	0.798728	10.2454	0.0150359	19.4414	1.19907e-05
0.379384	11.8003	0.0010919	2.06793	0.832616	9.60854	0.0218026	19.3096	1.19907e-05
0.38135	12.2921	0.000870866	1.58051	0.869346	8.94954	0.0340656	19.066	1.19907e-05
0.383316	12.6486	0.000710474	1.33183	0.903787	8.27565	0.04753	18.7204	1.19907e-05
0.385282	12.8638	0.000660457	1.29557	0.903787	7.57565	0.0802804	18.2765	1.36823e-05
0.387249	12.9705	0.000660457	1.43412	0.88476	6.84108	0.138341	17.7336	1.79146e-05
0.389215	12.9966	0.000660457	1.70884	0.849928	6.09429	0.213716	17.0996	2.82949e-05
0.391181	12.9374	0.000708521	2.06756	0.821627	5.38706	0.291546	16.3989	4.50162e-05
0.393147	12.7728	0.000732683	2.43894	0.807416	4.78016	0.341611	15.6725	7.25388e-05
0.395113	12.4997	0.000870866	2.75079	0.789216	4.31842	0.413124	14.9671	0.000106147
0.397079	12.15	0.00106884	2.9587	0.773484	4.02808	0.471064	14.3221	0.000144534
0.399045	11.7695	0.00111809	3.05133	0.773484	3.91572	0.490554	13.7577	0.000157831
0.401011	11.3866	0.00115651	3.03902	0.773484	3.96334	0.49274	13.2651	0.000184975
0.402977	10.998	0.00126453	2.94984	0.789216	4.12149	0.490554	12.8017	0.000207752
0.404943	10.587	0.00148649	2.83345	0.798728	4.31301	0.490554	12.3037	0.000238053
0.406909	10.1484	0.00184594	2.74906	0.798728	4.4561	0.490554	11.7124	0.000323664
0.408875	9.69578	0.00232116	2.73166	0.798728	4.49958	0.490554	11.0071	0.000544578
0.410842	9.24581	0.00300379	2.76505	0.798728	4.43926	0.495519	10.216	0.00112665
0.412808	8.80726	0.00403486	2.79948	0.798728	4.30981	0.519862	9.3874	0.00229522
0.414774	8.37675	0.00539153	2.79908	0.798728	4.15152	0.53711	8.55798	0.00456758
0.41674	7.94928	0.00739925	2.77307	0.798728	3.97923	0.548423	7.73281	0.00860799
0.418706	7.52681	0.0103245	2.76269	0.798728	3.77578	0.559903	6.90036	0.0168271
0.420672	7.11194	0.0136734	2.79443	0.798341	3.51254	0.584234	6.05331	0.0306739
0.422638	6.69304	0.0187371	2.85613	0.789216	3.17215	0.598843	5.1945	0.0541402
0.424604	6.24017	0.0270216	2.91081	0.773484	2.75596	0.65676	4.331	0.106335
0.42657	5.73223	0.0428005	2.92265	0.773484	2.26355	0.708127	3.47381	0.191713
0.428536	5.18424	0.0714082	2.87396	0.773484	1.68012	0.779959	2.64852	0.318263
0.430502	4.64732	0.108917	2.76494	0.773484	0.990343	0.854448	1.90113	0.478663
0.432468	4.17342	0.136745	2.60902	0.773484	0.212265	0.961661	1.27979	0.644492
0.434434	3.77406	0.168429	2.42815	0.773484	-0.590702	0.897994	0.80596	0.780194
0.436401	3.41284	0.21015	2.24349	0.789216	-1.34107	0.795647	0.463978	0.861543
0.438367	3.04227	0.267809	2.06651	0.798341	-1.9898	0.708127	0.210831	0.930242
0.440333	2.63777	0.334237	1.8917	0.798728	-2.5356	0.619351	0.00444358	0.99947
0.442299	2.1985	0.441852	1.69214	0.81605	-3.00704	0.550497	-0.175998	0.937141
0.444265	1.72485	0.581029	1.42777	0.821627	-3.4349	0.48976	-0.326259	0.886463
0.446231	1.2104	0.739921	1.0673	0.85827	-3.83193	0.412233	-0.428672	0.855659
0.448197	0.656021	0.866862	0.617874	0.903787	-4.19447	0.341683	-0.473617	0.837374
0.450163	0.080703	0.982914	0.136234	0.974422	-4.51381	0.31616	-0.475373	0.835192
0.452129	-0.483359	0.904115	-0.294059	0.940859	-4.78811	0.282714	-0.473542	0.835192
0.454095	-1.02109	0.77422	-0.610403	0.903787	-5.02372	0.246126	-0.522409	0.82425
0.456061	-1.55712	0.583882	-0.805997	0.896112	-5.23247	0.213716	-0.664515	0.776334
0.458027	-2.138	0.383546	-0.930658	0.8647	-5.41769	0.190877	-0.913629	0.677634
0.459994	-2.78565	0.238101	-1.06021	0.844384	-5.55549	0.178644	-1.24672	0.557702
0.46196	-3.46489	0.145083	-1.25455	0.821627	-5.59539	0.178644	-1.61717	0.426101
0.463926	-4.0985	0.0938208	-1.53112	0.81605	-5.48479	0.196175	-1.9745	0.322091
0.465892	-4.60997	0.0538092	-1.86413	0.789216	-5.21042	0.241163	-2.28249	0.243804
0.467858	-4.96743	0.0369801	-2.20263	0.773484	-4.8172	0.287304	-2.52851	0.193381
0.469824	-5.19781	0.0287965	-2.4884	0.729752	-4.39614	0.329558	-2.72042	0.154745
0.47179	-5.36522	0.0233528	-2.67267	0.729752	-4.0507	0.349626	-2.87746	0.118046
0.473756	-5.53031	0.0185878	-2.72655	0.729752	-3.85283	0.376787	-3.019	0.0872636
0.475722	-5.72474	0.0132577	-2.65233	0.766296	-3.81333	0.375821	-3.15632	0.0645778
0.477688	-5.95233	0.00887404	-2.47985	0.773484	-3.88918	0.347221	-3.28487	0.0476456
0.479654	-6.20022	0.00586397	-2.25243	0.798728	-4.01106	0.329707	-3.38796	0.0372713
0.48162	-6.45055	0.00405239	-2.00946	0.821627	-4.12264	0.320341	-3.44607	0.0328442
0.483586	-6.68703	0.0031981	-1.77238	0.832616	-4.19753	0.303084	-3.45975	0.0310786
0.485553	-6.90282	0.0025261	-1.54469	0.85827	-4.22805	0.287304	-3.4558	0.0307189
0.487519	-7.10101	0.00216548	-1.32752	0.892335	-4.20404	0.287304	-3.4705	0.0306739
0.489485	-7.28851	0.00172613	-1.13635	0.903787	-4.09491	0.304168	-3.51821	0.0306739
0.491451	-7.45919	0.00139116	-0.999917	0.903787	-3.86391	0.329192	-3.57328	0.0307189
0.493417	-7.58682	0.00117665	-0.943907	0.903787	-3.49994	0.360807	-3.59437	0.0320594
0.495383	-7.63849	0.00115651	-0.965386	0.903787	-3.04207	0.428047	-3.566	0.0356381
0.497349	-7.59633	0.00115651	-1.01981	0.903787	-2.58311	0.49274	-3.51909	0.0372331
0.499315	-7.47099	0.00115651	-1.03046	0.903787	-2.23952	0.547775	-3.51049	0.036169
0.501281	-7.29395	0.00116053	-0.927384	0.903787	-2.09384	0.558769	-3.58052	0.0310786
0.503247	-7.10268	0.00117537	-0.695387	0.932669	-2.1446	0.542232	-3.73106	0.0238687
0.505213	-6.92413	0.00119632	-0.389769	0.94088	-2.29258	0.495519	-3.93034	0.0159173
0.507179	-6.76997	0.00126453	-0.100701	0.981567	-2.38975	0.48976	-4.13159	0.01031
0.509146	-6.64063	0.00143246	0.106328	0.981567	-2.31913	0.490554	-4.29201	0.00834866
0.511112	-6.5278	0.00163131	0.225197	0.960882	-2.05793	0.539693	-4.38482	0.00774918
0.513078	-6.41729	0.00185197	0.293302	0.946947	-1.68165	0.598843	-4.40218	0.00774918
0.515044	-6.29413	0.00216548	0.345457	0.940859	-1.3073	0.692145	-4.35433	0.00805528
0.51701	-6.14801	0.0025261	0.384228	0.940859	-1.02575	0.761153	-4.26702	0.00860799
0.518976	-5.97296	0.00337443	0.384569	0.940859	-0.866892	0.789262	-4.18296	0.00906319
0.520942	-5.76868	0.0049059	0.320618	0.940859	-0.810543	0.799258	-4.15861	0.00893856
0.522908	-5.54647	0.00739925	0.185657	0.960882	-0.82327	0.799258	-4.24192	0.00774918
0.524874	-5.32936	0.011284	-0.00617413	0.997339	-0.894206	0.789262	-4.44084	0.00539604
0.52684	-5.14819	0.015171	-0.23295	0.946947	-1.05019	0.763363	-4.70627	0.00338297
0.528806	-5.04025	0.0175068	-0.474041	0.932527	-1.33741	0.696974	-4.96517	0.00207926
0.530772	-5.04641	0.0160689	-0.723922	0.903787	-1.77437	0.598116	-5.17669	0.00137335
0.532738	-5.19274	0.0116014	-0.998989	0.849928	-2.31541	0.495519	-5.3564	0.000876131
0.534705	-5.47013	0.00666928	-1.32574	0.821627	-2.85353	0.408848	-5.54066	0.000544578
0.536671	-5.82519	0.00337443	-1.71097	0.773484	-3.2666	0.33034	-5.73116	0.000341946
0.538637	-6.18173	0.00184594	-2.12074	0.646015	-3.4774	0.313963	-5.88006	0.000238053
0.540603	-6.48294	0.00117537	-2.49713	0.488276	-3.48638	0.313963	-5.92313	0.000220006
0.542569	-6.7209	0.00106884	-2.80102	0.391877	-3.3586	0.329707	-5.82595	0.000238053
0.544535	-6.92265	0.000763456	-3.03495	0.35778	-3.17228	0.359855	-5.6005	0.000303273
0.546501	-7.10132	0.000660457	-3.22355	0.333526	-2.97311	0.405596	-5.28649	0.000464044
0.548467	-7.2302	0.000594355	-3.37419	0.329136	-2.75664	0.445134	-4.92406	0.000876131
0.550433	-7.26223	0.000594355	-3.45609	0.330227	-2.49117	0.48976	-4.54467	0.00200827
0.552399	-7.17034	0.000594355	-3.4275	0.350344	-2.15441	0.53711	-4.17586	0.00456758
0.554365	-6.97397	0.000594355	-3.27809	0.391877	-1.76971	0.59152	-3.84779	0.01031
0.556331	-6.73027	0.000660457	-3.05054	0.488276	-1.40742	0.664201	-3.59157	0.020715
0.558297	-6.50367	0.000710474	-2.81451	0.594033	-1.14718	0.727371	-3.42835	0.0306739
0.560264	-6.3392	0.000896137	-2.62612	0.67013	-1.03189	0.75958	-3.35415	0.0361171
0.56223	-6.25396	0.00106884	-2.50515	0.729752	-1.0525	0.755408	-3.33398	0.0381063
0.564196	-6.24016	0.00111809	-2.45011	0.751955	-1.16998	0.725057	-3.32018	0.0383806
0.566162	-6.26895	0.00113245	-2.46586	0.751955	-1.34071	0.678563	-3.2852	0.0381365
0.568128	-6.30026	0.00113895	-2.57977	0.729752	-1.52559	0.64125	-3.23539	0.0377967
0.570094	-6.30227	0.00115651	-2.82922	0.666831	-1.68412	0.598328	-3.20052	0.0371125
0.57206	-6.26308	0.00115651	-3.22899	0.528899	-1.78005	0.586201	-3.20576	0.0352166
0.574026	-6.18494	0.00126453	-3.74714	0.381403	-1.79292	0.584234	-3.25458	0.0315274
0.575992	-6.06886	0.00163131	-4.30876	0.264505	-1.73452	0.586934	-3.32858	0.03061
0.577958	-5.90018	0.00250297	-4.83256	0.14033	-1.64371	0.59152	-3.39996	0.0269494
0.579924	-5.65805	0.00470998	-5.26773	0.0747492	-1.56498	0.594256	-3.44164	0.0241191
0.58189	-5.33968	0.0103519	-5.60679	0.0425269	-1.523	0.59152	-3.43383	0.0219253
0.583857	-4.97716	0.0227524	-5.86242	0.0242406	-1.51328	0.574121	-3.37348	0.020715
0.585823	-4.62698	0.0479473	-6.04241	0.0144044	-1.51712	0.550497	-3.28115	0.0205976
0.587789	-4.33926	0.0848132	-6.13766	0.0115948	-1.53219	0.531869	-3.18839	0.0207059
0.589755	-4.13365	0.11438	-6.13783	0.0111908	-1.59511	0.495519	-3.10806	0.0213517
0.591721	-3.99069	0.130971	-6.05674	0.0111908	-1.76234	0.477855	-3.01813	0.0239146
0.593687	-3.86515	0.146763	-5.94273	0.0118977	-2.06167	0.416421	-2.88257	0.0295373
0.595653	-3.70978	0.160468	-5.86406	0.0134749	-2.45615	0.376787	-2.69109	0.0367813
0.597619	-3.49105	0.182649	-5.87288	0.0134749	-2.85998	0.336303	-2.48246	0.0525943
0.599585	-3.18882	0.214595	-5.97777	0.0118977	-3.1905	0.329707	-2.32437	0.0687098
0.601551	-2.79867	0.277136	-6.14519	0.0111908	-3.40641	0.329707	-2.26714	0.074032
0.603517	-2.34396	0.355147	-6.32093	0.0111908	-3.50735	0.329707	-2.31179	0.0665661
0.605483	-1.88233	0.478653	-6.45585	0.0111908	-3.51274	0.329707	-2.42209	0.0541402
0.607449	-1.48815	0.598856	-6.51659	0.0111908	-3.44721	0.33034	-2.55654	0.0421902
0.609416	-1.21193	0.68763	-6.48283	0.0115	-3.34431	0.332897	-2.68211	0.036021
0.611382	-1.04464	0.739921	-6.3455	0.0151378	-3.24357	0.33034	-2.76517	0.0310786
0.613348	-0.919336	0.77422	-6.10983	0.0268295	-3.16999	0.329707	-2.76699	0.0306739
0.615314	-0.75708	0.80811	-5.80651	0.0453164	-3.11511	0.320341	-2.66483	0.0310786
0.61728	-0.514831	0.870727	-5.49084	0.0747003	-3.04141	0.308686	-2.47411	0.0377967
0.619246	-0.199368	0.950047	-5.21814	0.110754	-2.91157	0.313244	-2.25119	0.0555463
0.621212	0.156305	0.956779	-5.01112	0.147614	-2.71204	0.329707	-2.05943	0.076993
0.623178	0.524056	0.866862	-4.84993	0.19342	-2.45733	0.392938	-1.93166	0.0965888
0.625144	0.89644	0.766527	-4.68648	0.249936	-2.17754	0.485026	-1.85461	0.109138
0.62711	1.27911	0.613929	-4.47751	0.299529	-1.90554	0.54981	-1.79371	0.121073
0.629076	1.67378	0.469187	-4.2037	0.350344	-1.66386	0.598843	-1.72557	0.143436
0.631042	2.06957	0.341781	-3.87454	0.401942	-1.45525	0.661429	-1.65336	0.168785
0.633009	2.44497	0.258805	-3.5159	0.503974	-1.25858	0.708127	-1.5971	0.187541
0.634975	2.77132	0.191852	-3.15246	0.597935	-1.04198	0.75958	-1.57922	0.189105
0.636941	3.01568	0.148952	-2.80299	0.69024	-0.78936	0.795647	-1.61135	0.173456
0.638907	3.14963	0.130971	-2.47885	0.766234	-0.520917	0.85938	-1.68923	0.149145
0.640873	3.1624	0.125291	-2.18507	0.773484	-0.290364	0.90141	-1.7929	0.124871
0.642839	3.07271	0.130971	-1.91416	0.798728	-0.155034	0.948206	-1.89717	0.115396
0.644805	2.93488	0.146867	-1.64985	0.821627	-0.140345	0.951152	-1.98746	0.109297
0.646771	2.82494	0.162108	-1.38177	0.821627	-0.21957	0.92141	-2.07344	0.105905
0.648737	2.80609	0.168238	-1.11992	0.849928	-0.328895	0.896264	-2.18578	0.0950235
0.650703	2.89193	0.157136	-0.892048	0.88476	-0.403305	0.879116	-2.35404	0.0758952
0.652669	3.03498	0.143228	-0.725892	0.903787	-0.413304	0.879116	-2.58067	0.0541402
0.654635	3.14862	0.130971	-0.626243	0.903787	-0.375473	0.887266	-2.8316	0.0363908
0.656601	3.1514	0.130971	-0.574845	0.903787	-0.332497	0.897354	-3.05425	0.0270965
0.658568	3.00759	0.147447	-0.549857	0.903787	-0.31776	0.897994	-3.20267	0.0201146
0.660534	2.73911	0.188295	-0.544581	0.903787	-0.33078	0.897994	-3.2566	0.0163943
0.6625	2.40375	0.251748	-0.571153	0.903787	-0.345151	0.897994	-3.21956	0.0163313
0.664466	2.05867	0.32953	-0.648984	0.903787	-0.337765	0.897994	-3.10892	0.0196998
0.666432	1.74131	0.43332	-0.800193	0.868199	-0.314839	0.90141	-2.94879	0.0248379
0.668398	1.46587	0.540223	-1.04524	0.821627	-0.307374	0.90141	-2.77174	0.0310786
0.670364	1.23351	0.636234	-1.39235	0.798341	-0.348583	0.896264	-2.61761	0.0372331
0.67233	1.03657	0.729489	-1.82265	0.727218	-0.451778	0.864089	-2.52393	0.0401202
0.674296	0.856929	0.791238	-2.28269	0.547884	-0.611067	0.799258	-2.50846	0.0386349
0.676262	0.673888	0.831086	-2.70117	0.399264	-0.814446	0.743805	-2.55808	0.0356996
0.678228	0.482603	0.891483	-3.02565	0.350344	-1.05429	0.656976	-2.63344	0.0310786
0.680194	0.308782	0.931948	-3.25277	0.329136	-1.32231	0.568376	-2.68385	0.0306739
0.682161	0.194549	0.956779	-3.42402	0.316833	-1.59865	0.49274	-2.67179	0.0315274
0.684127	0.173994	0.956779	-3.58497	0.299529	-1.85144	0.455879	-2.58434	0.0386349
0.686093	0.252166	0.939215	-3.74266	0.299529	-2.04684	0.423767	-2.43238	0.0580436
0.688059	0.402341	0.905335	-3.86161	0.298546	-2.16459	0.416421	-2.24073	0.0867495
0.690025	0.571366	0.855454	-3.89779	0.299529	-2.20393	0.416421	-2.0357	0.123086
0.691991	0.698803	0.815163	-3.84054	0.333526	-2.18518	0.413124	-1.83874	0.168423
0.693957	0.737087	0.80811	-3.72087	0.381403	-2.13849	0.408848	-1.66346	0.20454
0.695923	0.66941	0.818104	-3.57814	0.442577	-2.0884	0.40463	-1.517	0.244183
0.697889	0.518956	0.865771	-3.42328	0.523985	-2.03299	0.40463	-1.3999	0.280299
0.699855	0.333285	0.911578	-3.23662	0.594033	-1.94096	0.4187	-1.30358	0.305673
0.701821	0.154174	0.956779	-3.00606	0.67013	-1.77099	0.48976	-1.20386	0.336086
0.703787	-0.00623624	0.996823	-2.75418	0.729752	-1.5081	0.562946	-1.07106	0.386304
0.705753	-0.157565	0.956779	-2.52607	0.773484	-1.19524	0.664678	-0.887343	0.466923
0.70772	-0.311775	0.911578	-2.35388	0.773484	-0.926745	0.762035	-0.667001	0.592663
0.709686	-0.470514	0.870727	-2.23617	0.773484	-0.803907	0.791437	-0.452571	0.732999
0.711652	-0.626292	0.818104	-2.14906	0.773484	-0.880385	0.789262	-0.292837	0.833911
0.713618	-0.764685	0.788636	-2.0659	0.773484	-1.13883	0.731796	-0.215989	0.865289
0.715584	-0.867073	0.752893	-1.9665	0.773484	-1.511	0.654798	-0.219653	0.865289
0.71755	-0.913274	0.73946	-1.83375	0.773484	-1.92473	0.554976	-0.283731	0.844095
0.719516	-0.888158	0.751896	-1.65629	0.798341	-2.34289	0.467187	-0.383137	0.801422
