# Supplementary material for: Prediction error signaling explains neuronal mismatch responses in the medial prefrontal cortex
Source: PLoS Biol. 2020 Dec 21;18(12):e3001019. doi: 10.1371/journal.pbio.3001019 (PMC7785337; doi:10.1371/journal.pbio.3001019)
Supplement: S4 Data — DEV, deviant condition; LFP, local field potential; SEM, standard error of the mean; STD, standard condition. (XLSX) [file pbio.3001019.s004.xlsx]

## Sheet: Fig5B
Normalized spike count
DEV	DEV alone	STD
0.732484	0.659522	0.168815
0.758158	0.633786	0.153335
0.690737	0.709713	0.138527
0.776619	0.622504	0.0966997
0.955827	0.279883	0.0897738
0.0485829	0.973682	0.222672
0.744459	0.642096	0.183013
0.988217	0.138998	0.0640823
0.69059	0.709382	0.140937
0.664227	0.745561	0.0542226
0.423072	0.889413	0.173075
0.410503	0.866062	0.28535
0.84328	0.523415	0.12213
0.684466	0.663932	0.301165
0.590871	0.785797	0.182743
0.512612	0.739008	0.437146
0.518001	0.758638	0.39515
0.655813	0.70944	0.25808
0.457433	0.804335	0.379211
0.56932	0.668743	0.478181
0.472591	0.758807	0.448185
0.592689	0.633205	0.497766
0.450151	0.759048	0.47033
0.516293	0.797064	0.313257
0.747539	0.662649	0.0456126
0.596135	0.763578	0.248137
0.731409	0.620195	0.283546
0.745826	0.659426	0.0943455
0.60154	0.78449	0.150751
0.780133	0.622162	0.0656187
0.692137	0.709019	0.135051
0.781575	0.573511	0.245409
0.743877	0.640131	0.192039
0.635192	0.739781	0.221934
0.606932	0.785761	0.119219
0.578448	0.80649	0.122364
0.539387	0.766941	0.347652

## Sheet: Fig5C
	DEV		DEV alone		STD
Time	Spike-density function	SEM	Spike-density function	SEM	Spike-density function	SEM
-0.1	0.104065	0.00247057	0.0924734	0.00256931	0.111245	0.00271611
-0.099	0.104563	0.00249593	0.092074	0.00253556	0.109333	0.00272064
-0.098	0.105055	0.00252172	0.0917655	0.00250082	0.107273	0.00272796
-0.097	0.105521	0.00254728	0.0915664	0.00246738	0.105159	0.00273536
-0.096	0.105945	0.00257171	0.0914913	0.00243789	0.103087	0.00274016
-0.095	0.106321	0.00259418	0.0915489	0.00241504	0.101149	0.00273982
-0.094	0.106652	0.002614	0.0917477	0.00240133	0.0994301	0.00273237
-0.093	0.10695	0.00263114	0.0920866	0.00239816	0.0979992	0.0027163
-0.092	0.107232	0.00264627	0.0925547	0.0024055	0.0969043	0.00269088
-0.091	0.107519	0.00266071	0.0931389	0.0024224	0.0961757	0.00265622
-0.09	0.107847	0.00267667	0.0938158	0.00244668	0.0958209	0.0026137
-0.089	0.108236	0.00269625	0.0945581	0.00247597	0.0958261	0.0025653
-0.088	0.108712	0.00272132	0.0953322	0.00250743	0.0961585	0.00251343
-0.087	0.109291	0.00275327	0.0961053	0.00253919	0.0967711	0.00246079
-0.086	0.10998	0.00279182	0.0968369	0.00256948	0.0976084	0.0024098
-0.085	0.11077	0.00283541	0.0974927	0.00259725	0.0986034	0.00236188
-0.084	0.111647	0.00288132	0.0980432	0.00262168	0.0996916	0.00231782
-0.083	0.112582	0.00292609	0.0984662	0.00264226	0.100811	0.00227783
-0.082	0.113548	0.00296657	0.0987506	0.00265847	0.101905	0.00224177
-0.081	0.114513	0.00300035	0.0988956	0.00266995	0.102931	0.00220957
-0.08	0.115453	0.00302652	0.0989182	0.002677	0.103851	0.00218144
-0.079	0.11635	0.0030455	0.0988457	0.00268055	0.104641	0.00215812
-0.078	0.1172	0.00305912	0.0987161	0.00268247	0.105285	0.00214042
-0.077	0.118004	0.00306986	0.0985763	0.00268551	0.105774	0.00212942
-0.076	0.118775	0.00308037	0.0984683	0.00269251	0.106101	0.00212594
-0.075	0.119524	0.0030928	0.0984314	0.00270612	0.106269	0.00213053
-0.074	0.120259	0.00310826	0.0984985	0.00272781	0.106282	0.00214358
-0.073	0.120987	0.00312709	0.0986861	0.00275756	0.106148	0.00216506
-0.072	0.121698	0.00314831	0.0990007	0.00279373	0.10588	0.00219448
-0.071	0.122374	0.00317038	0.0994449	0.00283361	0.1055	0.00223091
-0.07	0.122991	0.00319149	0.100012	0.00287363	0.105036	0.00227276
-0.069	0.123513	0.0032098	0.100699	0.00291077	0.104526	0.00231783
-0.068	0.123902	0.00322412	0.101506	0.00294268	0.10401	0.00236362
-0.067	0.124129	0.00323423	0.102442	0.00296833	0.103539	0.00240755
-0.066	0.124174	0.0032407	0.103513	0.0029879	0.103169	0.00244747
-0.065	0.12402	0.00324485	0.104724	0.00300248	0.102952	0.00248182
-0.064	0.12367	0.00324823	0.106078	0.0030138	0.102935	0.00250995
-0.063	0.123138	0.00325241	0.107554	0.00302345	0.10316	0.00253202
-0.062	0.122438	0.00325785	0.109117	0.00303229	0.103655	0.00254888
-0.061	0.121595	0.00326432	0.110714	0.0030403	0.104426	0.00256178
-0.06	0.120633	0.00327073	0.112274	0.00304627	0.105464	0.00257186
-0.059	0.119573	0.00327528	0.113713	0.00304807	0.106728	0.00257971
-0.058	0.118432	0.00327603	0.114948	0.00304329	0.108163	0.00258529
-0.057	0.11723	0.00327093	0.115908	0.00302999	0.109687	0.00258799
-0.056	0.115976	0.00325827	0.116532	0.00300733	0.111207	0.00258681
-0.055	0.114685	0.00323686	0.11679	0.00297593	0.112624	0.00258075
-0.054	0.113373	0.00320574	0.116673	0.00293798	0.113838	0.00256914
-0.053	0.112063	0.00316466	0.116202	0.00289704	0.114769	0.00255199
-0.052	0.11078	0.00311397	0.115421	0.00285691	0.115354	0.00252998
-0.051	0.109555	0.00305449	0.114391	0.00282114	0.115565	0.00250476
-0.05	0.108427	0.00298779	0.113182	0.00279226	0.115407	0.00247813
-0.049	0.107432	0.00291578	0.111872	0.00277133	0.114917	0.00245217
-0.048	0.106606	0.00284068	0.110535	0.00275808	0.114167	0.00242878
-0.047	0.105978	0.00276463	0.109238	0.00275101	0.113248	0.00240928
-0.046	0.105571	0.00268981	0.108034	0.00274808	0.112261	0.00239409
-0.045	0.105402	0.00261775	0.106963	0.00274725	0.111308	0.00238283
-0.044	0.105466	0.00254977	0.106048	0.002747	0.110476	0.00237418
-0.043	0.105758	0.00248666	0.105287	0.00274599	0.10983	0.00236651
-0.042	0.106258	0.00242876	0.104664	0.00274365	0.109412	0.00235805
-0.041	0.106938	0.00237629	0.104147	0.00273963	0.109229	0.00234753
-0.04	0.107769	0.00232918	0.10369	0.00273406	0.109268	0.00233456
-0.039	0.108706	0.00228705	0.103244	0.00272697	0.109495	0.00231955
-0.038	0.109711	0.00224979	0.102763	0.00271865	0.109872	0.00230368
-0.037	0.110732	0.00221742	0.102208	0.00270903	0.110363	0.00228897
-0.036	0.111719	0.00219029	0.101559	0.00269829	0.110941	0.00227741
-0.035	0.11262	0.00216903	0.100817	0.00268657	0.111593	0.00227106
-0.034	0.113376	0.00215415	0.100007	0.00267437	0.112324	0.00227183
-0.033	0.113929	0.00214568	0.0991765	0.00266246	0.113146	0.0022812
-0.032	0.114226	0.00214285	0.0983857	0.00265166	0.114074	0.00229999
-0.031	0.114218	0.00214361	0.0977044	0.00264307	0.115116	0.00232845
-0.03	0.113869	0.0021452	0.097202	0.00263744	0.116266	0.00236569
-0.029	0.113156	0.00214458	0.0969298	0.00263516	0.117495	0.00241001
-0.028	0.112081	0.00213911	0.0969242	0.00263605	0.118747	0.00245824
-0.027	0.110664	0.00212742	0.0971903	0.00263952	0.119951	0.00250652
-0.026	0.108956	0.00210998	0.0977018	0.00264414	0.12102	0.00255021
-0.025	0.107016	0.00208877	0.0984009	0.00264798	0.121864	0.00258457
-0.024	0.10493	0.00206729	0.0992047	0.00264895	0.122407	0.00260573
-0.023	0.102788	0.00204952	0.100014	0.00264494	0.122591	0.00261117
-0.022	0.100684	0.00203885	0.100725	0.0026342	0.122391	0.00260035
-0.021	0.0987101	0.0020372	0.101236	0.00261549	0.121818	0.00257512
-0.02	0.0969424	0.00204456	0.101468	0.00258884	0.120914	0.00253951
-0.019	0.0954492	0.00205919	0.101365	0.00255529	0.119752	0.00249928
-0.018	0.0942743	0.00207822	0.10091	0.00251696	0.118427	0.00246095
-0.017	0.0934537	0.00209868	0.100115	0.00247715	0.117041	0.00243055
-0.016	0.0930018	0.00211831	0.0990227	0.00243936	0.115693	0.00241257
-0.015	0.0929189	0.00213564	0.0976998	0.00240691	0.114474	0.00240914
-0.014	0.0931982	0.00215083	0.0962282	0.00238245	0.113454	0.00241972
-0.013	0.0938186	0.00216475	0.094691	0.00236697	0.112681	0.00244179
-0.012	0.0947518	0.00217903	0.0931672	0.00236022	0.112185	0.00247167
-0.011	0.0959654	0.00219571	0.0917208	0.00236055	0.11197	0.00250539
-0.01	0.0974203	0.00221667	0.0903993	0.00236531	0.112022	0.00253954
-0.009	0.0990758	0.00224361	0.0892329	0.00237136	0.112312	0.00257169
-0.008	0.10089	0.00227766	0.0882387	0.00237583	0.1128	0.0026003
-0.007	0.10282	0.00231944	0.0874245	0.00237627	0.113439	0.00262472
-0.006	0.104822	0.00236875	0.086795	0.0023713	0.114177	0.0026451
-0.005	0.106857	0.00242486	0.0863547	0.00236077	0.114962	0.00266169
-0.004	0.108887	0.00248629	0.0861129	0.00234581	0.11575	0.00267519
-0.003	0.110878	0.00255117	0.08608	0.00232876	0.116501	0.00268603
-0.002	0.112796	0.00261773	0.0862716	0.00231301	0.117182	0.00269465
-0.001	0.114607	0.00268426	0.0866989	0.0023023	0.117779	0.00270144
0	0.116284	0.00274942	0.0873592	0.00230004	0.118282	0.00270656
0.001	0.117799	0.00281245	0.0882393	0.00230856	0.118702	0.00271015
0.002	0.119126	0.00287241	0.0893076	0.0023287	0.119055	0.00271213
0.003	0.120242	0.00292831	0.0905107	0.00235916	0.119361	0.00271242
0.004	0.121131	0.00297909	0.0917807	0.00239711	0.119647	0.00271084
0.005	0.121779	0.00302317	0.093036	0.00243874	0.119933	0.0027072
0.006	0.122182	0.003059	0.0941925	0.00247985	0.120231	0.00270144
0.007	0.12234	0.00308532	0.095174	0.00251698	0.120543	0.00269389
0.008	0.122266	0.00310161	0.0959138	0.00254743	0.12086	0.00268517
0.009	0.121986	0.00310821	0.0963638	0.00256988	0.121155	0.00267634
0.01	0.121534	0.00310641	0.0965074	0.00258413	0.121398	0.0026689
0.011	0.120956	0.00309817	0.0963478	0.00259104	0.12155	0.00266442
0.012	0.120305	0.00308584	0.0959213	0.00259217	0.121575	0.00266423
0.013	0.119638	0.00307151	0.0952751	0.00258931	0.12144	0.00266913
0.014	0.11901	0.00305702	0.0944742	0.00258433	0.121126	0.00267918
0.015	0.118471	0.00304369	0.0935919	0.00257895	0.120626	0.00269367
0.016	0.118061	0.00303245	0.0927035	0.00257436	0.119959	0.00271138
0.017	0.117801	0.00302377	0.0918755	0.00257167	0.11915	0.00273057
0.018	0.1177	0.00301801	0.0911653	0.00257141	0.118244	0.00274937
0.019	0.117748	0.0030151	0.0906111	0.00257363	0.117287	0.0027659
0.02	0.117919	0.00301476	0.0902369	0.00257824	0.116334	0.00277831
0.021	0.11818	0.0030163	0.0900452	0.00258458	0.115428	0.00278518
0.022	0.118482	0.00301887	0.0900218	0.00259197	0.114604	0.00278542
0.023	0.118781	0.00302158	0.0901372	0.00259958	0.113888	0.00277863
0.024	0.11903	0.00302353	0.0903515	0.00260624	0.113284	0.00276498
0.025	0.119179	0.00302377	0.0906125	0.00261099	0.112794	0.00274591
0.026	0.119192	0.00302179	0.0908693	0.00261291	0.112405	0.00272325
0.027	0.119036	0.00301703	0.0910748	0.00261121	0.112099	0.00269944
0.028	0.118687	0.00300888	0.091187	0.00260513	0.11186	0.00267695
0.029	0.118131	0.00299669	0.0911775	0.00259405	0.111666	0.00265771
0.03	0.117366	0.00297997	0.0910297	0.00257744	0.111497	0.00264242
0.031	0.116398	0.00295809	0.0907371	0.00255474	0.111339	0.00263101
0.032	0.115249	0.00293077	0.0903137	0.00252546	0.111175	0.0026226
0.033	0.113947	0.0028982	0.0897777	0.00248926	0.11099	0.00261595
0.034	0.112537	0.00286071	0.0891624	0.00244607	0.110774	0.00261007
0.035	0.111067	0.00281908	0.0885049	0.00239614	0.110514	0.0026045
0.036	0.109588	0.00277401	0.0878499	0.00234023	0.110205	0.00259972
0.037	0.108159	0.00272624	0.0872456	0.00227983	0.109839	0.00259658
0.038	0.106834	0.00267658	0.0867401	0.00221708	0.10942	0.00259635
0.039	0.105663	0.00262557	0.0863793	0.00215496	0.108945	0.00260001
0.04	0.10469	0.00257398	0.0862045	0.0020968	0.108428	0.00260824
0.041	0.103945	0.00252291	0.0862458	0.00204614	0.107878	0.00262095
0.042	0.103452	0.00247373	0.0865218	0.00200608	0.107311	0.00263776
0.043	0.103213	0.00242806	0.0870331	0.00197884	0.106742	0.00265785
0.044	0.103217	0.00238746	0.0877658	0.00196551	0.106191	0.00268037
0.045	0.103439	0.00235356	0.0886823	0.00196578	0.105682	0.00270465
0.046	0.103837	0.00232729	0.089728	0.00197843	0.10524	0.00273021
0.047	0.104351	0.00230903	0.0908368	0.00200162	0.104889	0.00275658
0.048	0.104918	0.00229824	0.0919382	0.00203334	0.104651	0.00278335
0.049	0.105465	0.00229365	0.0929594	0.00207142	0.104541	0.00281015
0.05	0.105926	0.00229356	0.0938349	0.00211356	0.104568	0.00283663
0.051	0.106249	0.002296	0.0945162	0.00215765	0.104735	0.00286258
0.052	0.106392	0.00229905	0.0949729	0.00220159	0.105031	0.00288802
0.053	0.10634	0.00230135	0.0951913	0.00224344	0.105437	0.00291338
0.054	0.106101	0.0023024	0.095182	0.00228178	0.105926	0.00293917
0.055	0.105706	0.00230246	0.094969	0.00231572	0.106471	0.002966
0.056	0.105201	0.00230258	0.0945865	0.00234492	0.10704	0.00299427
0.057	0.104648	0.0023048	0.0940756	0.0023695	0.107606	0.00302382
0.058	0.104103	0.00231142	0.0934825	0.00239	0.108143	0.00305411
0.059	0.103622	0.0023247	0.0928475	0.00240699	0.108624	0.00308379
0.06	0.103247	0.00234639	0.0922107	0.00242118	0.109029	0.00311131
0.061	0.103005	0.00237765	0.0916082	0.00243321	0.109336	0.0031346
0.062	0.102906	0.00241854	0.0910751	0.00244389	0.109518	0.00315163
0.063	0.102942	0.0024682	0.0906427	0.00245397	0.109554	0.00316046
0.064	0.103096	0.00252509	0.0903419	0.00246403	0.109418	0.00315917
0.065	0.103337	0.00258694	0.0902031	0.00247461	0.10909	0.00314653
0.066	0.103631	0.00265121	0.0902522	0.00248594	0.108558	0.00312157
0.067	0.10394	0.00271523	0.0905146	0.00249801	0.107825	0.00308393
0.068	0.104223	0.0027762	0.0910091	0.00251063	0.106907	0.0030339
0.069	0.104442	0.00283128	0.0917436	0.00252361	0.105839	0.00297234
0.07	0.104558	0.00287764	0.0927142	0.00253682	0.104673	0.00290087
0.071	0.104537	0.00291271	0.093905	0.00255009	0.103471	0.00282165
0.072	0.104351	0.00293421	0.0952869	0.00256351	0.102308	0.0027376
0.073	0.103984	0.00294045	0.0968091	0.00257665	0.101248	0.0026519
0.074	0.103425	0.00293049	0.0984162	0.00258881	0.100354	0.00256828
0.075	0.102684	0.00290457	0.100037	0.00259871	0.0996696	0.00249035
0.076	0.101786	0.00286378	0.101601	0.00260498	0.0992204	0.00242105
0.077	0.100763	0.00281045	0.103036	0.00260609	0.099014	0.00236246
0.078	0.0996697	0.00274805	0.10428	0.00260127	0.0990362	0.00231507
0.079	0.0985647	0.0026807	0.105284	0.00259076	0.099257	0.00227737
0.08	0.097508	0.0026127	0.106019	0.00257613	0.0996376	0.00224639
0.081	0.0965589	0.00254815	0.106478	0.00255993	0.10014	0.00221862
0.082	0.0957679	0.00249012	0.10668	0.00254512	0.100728	0.00219065
0.083	0.0951746	0.00244059	0.106663	0.00253456	0.101375	0.00216044
0.084	0.0948025	0.00240021	0.106485	0.00253037	0.102066	0.00212804
0.085	0.0946611	0.00236869	0.106219	0.00253341	0.102798	0.00209609
0.086	0.0947472	0.00234545	0.105936	0.00254336	0.103576	0.0020688
0.087	0.0950434	0.00233003	0.105708	0.002559	0.104409	0.0020513
0.088	0.09552	0.00232232	0.105602	0.00257864	0.105307	0.0020476
0.089	0.096147	0.00232273	0.105654	0.00260034	0.106275	0.00205932
0.09	0.0968871	0.00233168	0.105892	0.00262226	0.107308	0.0020848
0.091	0.0977062	0.00234897	0.106317	0.00264239	0.108396	0.00211958
0.092	0.098569	0.0023735	0.106915	0.00265889	0.109511	0.00215785
0.093	0.099444	0.00240291	0.107653	0.00266987	0.110621	0.00219396
0.094	0.100313	0.00243403	0.108496	0.00267367	0.111685	0.00222381
0.095	0.10116	0.00246336	0.1094	0.00266915	0.112657	0.0022455
0.096	0.10198	0.00248794	0.110329	0.00265604	0.113492	0.00225928
0.097	0.102774	0.00250595	0.111252	0.00263503	0.114149	0.00226705
0.098	0.103546	0.00251673	0.112152	0.00260814	0.114587	0.00227139
0.099	0.104306	0.00252102	0.113016	0.00257829	0.11478	0.00227479
0.1	0.10506	0.00252044	0.113836	0.00254905	0.114709	0.00227898
0.101	0.105812	0.00251685	0.114609	0.00252408	0.114366	0.00228473
0.102	0.106563	0.00251199	0.115333	0.00250651	0.113763	0.00229211
0.103	0.107308	0.00250715	0.115999	0.00249832	0.112918	0.00230035
0.104	0.108035	0.00250315	0.116598	0.00250017	0.11187	0.0023089
0.105	0.108725	0.00250039	0.117116	0.00251119	0.110673	0.00231718
0.106	0.109361	0.00249945	0.117534	0.00252955	0.10939	0.00232499
0.107	0.10992	0.0025008	0.117834	0.00255284	0.108093	0.0023326
0.108	0.110377	0.00250496	0.117995	0.00257853	0.106859	0.00234078
0.109	0.110714	0.00251243	0.118006	0.00260458	0.105756	0.00235081
0.11	0.11091	0.00252315	0.117853	0.00262921	0.104853	0.00236438
0.111	0.110952	0.00253647	0.117522	0.00265129	0.104193	0.00238317
0.112	0.110831	0.00255095	0.117011	0.00267021	0.103804	0.00240862
0.113	0.110541	0.00256469	0.116316	0.0026857	0.10369	0.00244135
0.114	0.110088	0.00257549	0.115443	0.0026977	0.103836	0.00248113
0.115	0.10948	0.00258132	0.114404	0.00270617	0.104204	0.00252657
0.116	0.108735	0.00258056	0.113221	0.00271089	0.104745	0.00257518
0.117	0.107874	0.00257209	0.111927	0.00271147	0.105399	0.00262395
0.118	0.106924	0.00255543	0.11056	0.00270727	0.106104	0.00266939
0.119	0.105916	0.0025306	0.109174	0.00269788	0.106805	0.00270815
0.12	0.104882	0.00249799	0.107824	0.00268284	0.107452	0.00273719
0.121	0.103857	0.00245832	0.106566	0.00266233	0.108009	0.00275424
0.122	0.102868	0.00241253	0.105458	0.00263721	0.108455	0.00275797
0.123	0.101943	0.00236187	0.104542	0.00260897	0.108778	0.0027485
0.124	0.101102	0.00230784	0.103857	0.00258003	0.108976	0.00272711
0.125	0.100365	0.00225217	0.103424	0.00255309	0.109056	0.00269615
0.126	0.0997362	0.00219657	0.103246	0.00253125	0.109032	0.00265885
0.127	0.0992153	0.0021428	0.103315	0.00251726	0.108919	0.0026187
0.128	0.0987954	0.00209228	0.103607	0.0025135	0.108736	0.00257878
0.129	0.0984594	0.00204622	0.104086	0.00252132	0.108499	0.00254154
0.13	0.0981903	0.00200556	0.104711	0.00254109	0.108228	0.00250851
0.131	0.0979631	0.00197099	0.105435	0.00257204	0.107941	0.00248051
0.132	0.0977566	0.00194313	0.106213	0.0026126	0.107652	0.00245797
0.133	0.0975489	0.00192298	0.107001	0.00266058	0.107376	0.00244119
0.134	0.0973284	0.00191167	0.107765	0.00271351	0.10712	0.00243056
0.135	0.097085	0.00191017	0.10848	0.00276865	0.106891	0.00242667
0.136	0.096827	0.00191912	0.109127	0.00282318	0.106682	0.00242998
0.137	0.0965672	0.00193823	0.109707	0.00287451	0.106482	0.00244061
0.138	0.0963379	0.00196602	0.11022	0.0029203	0.106273	0.0024579
0.139	0.0961771	0.00200012	0.110674	0.00295834	0.106034	0.00248062
0.14	0.0961328	0.00203748	0.111081	0.00298687	0.105743	0.00250669
0.141	0.0962639	0.00207547	0.111455	0.00300466	0.105384	0.00253369
0.142	0.0966224	0.00211188	0.111807	0.00301089	0.104948	0.00255902
0.143	0.0972608	0.00214623	0.112143	0.0030053	0.104439	0.00258038
0.144	0.0982135	0.00217916	0.112465	0.00298821	0.103881	0.00259607
0.145	0.0995025	0.00221254	0.112782	0.00296037	0.103313	0.00260495
0.146	0.101121	0.00224838	0.1131	0.00292303	0.102785	0.00260654
0.147	0.103038	0.00228849	0.113431	0.0028779	0.10236	0.00260124
0.148	0.105193	0.00233349	0.113796	0.00282718	0.102102	0.00259009
0.149	0.107505	0.00238268	0.114218	0.00277348	0.102066	0.00257484
0.15	0.109869	0.00243415	0.114731	0.00271998	0.102292	0.00255784
0.151	0.112173	0.00248544	0.115364	0.00266999	0.102804	0.00254221
0.152	0.114303	0.00253372	0.116148	0.00262689	0.103593	0.00253091
0.153	0.116158	0.00257708	0.117096	0.00259383	0.104625	0.0025271
0.154	0.117652	0.00261398	0.118213	0.00257331	0.105848	0.00253327
0.155	0.118734	0.00264427	0.119479	0.00256678	0.107192	0.00255091
0.156	0.11938	0.00266829	0.120857	0.00257438	0.108586	0.00258003
0.157	0.119608	0.00268713	0.122293	0.00259526	0.109955	0.00261944
0.158	0.119473	0.0027022	0.123719	0.00262736	0.111241	0.00266687
0.159	0.119062	0.00271525	0.125071	0.00266809	0.112401	0.00271924
0.16	0.118486	0.00272807	0.126283	0.00271438	0.113408	0.00277319
0.161	0.117874	0.00274263	0.127316	0.00276338	0.114252	0.00282545
0.162	0.117358	0.00276094	0.128148	0.00281271	0.114934	0.00287314
0.163	0.11706	0.0027851	0.128792	0.00286067	0.115461	0.0029139
0.164	0.117082	0.00281696	0.129282	0.00290638	0.115833	0.00294602
0.165	0.117501	0.00285816	0.129682	0.00295001	0.116054	0.00296856
0.166	0.118352	0.00290935	0.130071	0.00299246	0.116113	0.00298146
0.167	0.119638	0.00297017	0.13053	0.003035	0.115998	0.00298522
0.168	0.121324	0.00303917	0.131133	0.00307905	0.115701	0.0029813
0.169	0.123348	0.00311363	0.13194	0.00312539	0.11521	0.00297122
0.17	0.12563	0.00319018	0.132984	0.00317407	0.114525	0.00295684
0.171	0.128078	0.00326514	0.134271	0.00322397	0.113659	0.00293963
0.172	0.130605	0.00333516	0.135781	0.00327319	0.112639	0.00292071
0.173	0.133135	0.00339769	0.137473	0.00331906	0.111501	0.00290022
0.174	0.135613	0.00345114	0.139291	0.00335861	0.110299	0.00287767
0.175	0.138007	0.00349512	0.141171	0.00338939	0.109087	0.00285175
0.176	0.140307	0.00353016	0.143055	0.00340951	0.107931	0.00282126
0.177	0.142525	0.00355717	0.144888	0.00341819	0.106888	0.00278525
0.178	0.144683	0.00357738	0.146632	0.00341568	0.106011	0.00274356
0.179	0.146807	0.00359171	0.14826	0.00340324	0.105346	0.0026971
0.18	0.148915	0.00360104	0.149759	0.00338265	0.104921	0.00264774
0.181	0.151011	0.00360569	0.15112	0.00335585	0.104749	0.00259795
0.182	0.153073	0.00360616	0.152347	0.00332486	0.104832	0.0025502
0.183	0.155059	0.00360309	0.153442	0.00329129	0.105148	0.00250649
0.184	0.156905	0.00359707	0.154414	0.00325663	0.10567	0.00246754
0.185	0.158533	0.00358912	0.155273	0.00322221	0.106351	0.00243302
0.186	0.159859	0.00357986	0.156028	0.00318951	0.10715	0.0024019
0.187	0.160816	0.00356967	0.156689	0.00316012	0.108017	0.0023728
0.188	0.161353	0.00355851	0.157268	0.00313585	0.108905	0.0023447
0.189	0.161459	0.00354608	0.157776	0.00311834	0.109775	0.00231718
0.19	0.16116	0.00353236	0.158225	0.00310864	0.110588	0.00229057
0.191	0.160523	0.00351806	0.158619	0.00310689	0.111321	0.00226547
0.192	0.159658	0.00350521	0.158967	0.00311238	0.111953	0.00224233
0.193	0.158697	0.00349719	0.159269	0.00312359	0.112476	0.00222128
0.194	0.157786	0.00349817	0.159526	0.0031386	0.112887	0.00220219
0.195	0.157074	0.00351266	0.15974	0.00315584	0.113198	0.0021849
0.196	0.156695	0.00354462	0.159916	0.00317437	0.113431	0.00216962
0.197	0.156749	0.00359615	0.160071	0.00319388	0.113617	0.00215735
0.198	0.157309	0.00366733	0.160217	0.00321499	0.11379	0.00214981
0.199	0.158403	0.00375598	0.160386	0.00323872	0.113986	0.00214896
0.2	0.160012	0.00385801	0.160611	0.00326581	0.114238	0.00215678
0.201	0.162084	0.00396802	0.160927	0.00329643	0.114562	0.0021741
0.202	0.164543	0.00408061	0.161361	0.00332962	0.114955	0.00220041
0.203	0.167287	0.00419056	0.161935	0.00336379	0.115394	0.00223407
0.204	0.170211	0.00429376	0.162661	0.00339681	0.11583	0.00227234
0.205	0.173218	0.00438758	0.16353	0.00342659	0.116198	0.00231223
0.206	0.176226	0.00447083	0.164517	0.00345144	0.11642	0.00235097
0.207	0.179182	0.00454386	0.16558	0.0034707	0.116417	0.00238641
0.208	0.182062	0.00460811	0.166671	0.00348426	0.116124	0.00241727
0.209	0.18487	0.00466622	0.167732	0.00349247	0.115499	0.00244276
0.21	0.187638	0.00472107	0.168711	0.0034961	0.114528	0.00246273
0.211	0.190421	0.00477556	0.169567	0.00349572	0.113233	0.00247746
0.212	0.193275	0.00483202	0.170279	0.00349182	0.111671	0.00248755
0.213	0.19626	0.00489156	0.17085	0.0034848	0.109925	0.00249378
0.214	0.199416	0.00495412	0.17131	0.00347516	0.108093	0.00249711
0.215	0.202764	0.00501854	0.171713	0.00346391	0.106283	0.00249849
0.216	0.206297	0.00508263	0.172137	0.00345286	0.104589	0.00249876
0.217	0.209982	0.00514399	0.172667	0.00344449	0.103088	0.0024982
0.218	0.213758	0.00520026	0.173396	0.00344204	0.101825	0.00249656
0.219	0.217547	0.00524961	0.1744	0.00344889	0.100819	0.0024929
0.22	0.221261	0.00529073	0.175743	0.00346817	0.100057	0.00248608
0.221	0.224808	0.00532272	0.177457	0.00350206	0.0995053	0.00247481
0.222	0.228106	0.00534515	0.179542	0.00355128	0.0991084	0.00245804
0.223	0.231088	0.00535749	0.181966	0.00361491	0.0988161	0.00243563
0.224	0.233706	0.00535913	0.184675	0.00369037	0.0985817	0.0024081
0.225	0.235941	0.00534942	0.187585	0.00377365	0.0983649	0.00237683
0.226	0.237797	0.00532778	0.190604	0.00385998	0.098142	0.00234379
0.227	0.23931	0.00529457	0.193639	0.00394423	0.0979024	0.00231121
0.228	0.240531	0.00525096	0.196605	0.00402167	0.0976468	0.00228103
0.229	0.241531	0.00519985	0.199434	0.00408858	0.0973845	0.00225489
0.23	0.242392	0.00514526	0.202072	0.00414255	0.0971278	0.00223345
0.231	0.243186	0.00509187	0.204484	0.0041827	0.0968858	0.00221675
0.232	0.243982	0.00504446	0.206652	0.00420968	0.096671	0.00220446
0.233	0.244826	0.00500648	0.208571	0.0042253	0.0964893	0.00219614
0.234	0.245752	0.00497966	0.210248	0.00423204	0.096349	0.0021916
0.235	0.246758	0.00496314	0.211697	0.00423236	0.0962555	0.00219097
0.236	0.247831	0.00495424	0.212934	0.00422832	0.0962144	0.00219477
0.237	0.24893	0.00494883	0.213978	0.00422096	0.0962311	0.00220369
0.238	0.250019	0.00494252	0.214865	0.0042108	0.0963077	0.00221817
0.239	0.251053	0.00493144	0.215637	0.00419745	0.0964386	0.00223807
0.24	0.252008	0.00491298	0.216346	0.00417994	0.0966157	0.00226268
0.241	0.252867	0.0048862	0.217056	0.00415715	0.0968252	0.00229066
0.242	0.253643	0.00485176	0.217845	0.00412813	0.0970538	0.00232037
0.243	0.254367	0.00481188	0.218795	0.00409217	0.0972856	0.0023502
0.244	0.255081	0.00476952	0.219988	0.00404908	0.0975163	0.0023791
0.245	0.255845	0.00472859	0.221497	0.00399933	0.0977509	0.00240639
0.246	0.256707	0.00469286	0.223392	0.00394423	0.0980033	0.00243189
0.247	0.257711	0.0046658	0.225712	0.00388565	0.0983067	0.0024559
0.248	0.258888	0.00465045	0.228487	0.00382624	0.0986938	0.00247871
0.249	0.26023	0.00464853	0.231721	0.00376885	0.0992027	0.00250032
0.25	0.261712	0.00466079	0.235396	0.00371651	0.099862	0.00252014
0.251	0.263279	0.00468657	0.239475	0.00367179	0.100685	0.00253688
0.252	0.264856	0.00472398	0.243899	0.0036369	0.101663	0.00254857
0.253	0.26636	0.00477022	0.248593	0.0036137	0.102762	0.00255286
0.254	0.267703	0.00482141	0.253471	0.0036039	0.103927	0.00254762
0.255	0.268807	0.00487355	0.258432	0.00360921	0.105085	0.00253142
0.256	0.269621	0.00492281	0.263362	0.00363159	0.106152	0.00250399
0.257	0.270128	0.00496592	0.268163	0.00367307	0.107047	0.00246644
0.258	0.270342	0.00500037	0.272727	0.00373499	0.107703	0.002421
0.259	0.270315	0.00502462	0.276972	0.0038173	0.108073	0.00237055
0.26	0.270136	0.00503828	0.28083	0.00391786	0.108138	0.00231822
0.261	0.269916	0.00504187	0.284258	0.00403223	0.107913	0.00226662
0.262	0.269775	0.00503682	0.287243	0.00415406	0.107439	0.00221775
0.263	0.269831	0.0050251	0.289795	0.00427612	0.10678	0.00217287
0.264	0.27018	0.00500903	0.291951	0.0043913	0.106014	0.00213261
0.265	0.270889	0.00499112	0.293767	0.00449342	0.105218	0.00209725
0.266	0.271983	0.00497375	0.295304	0.00457838	0.104459	0.00206668
0.267	0.27344	0.00495921	0.29664	0.00464403	0.103791	0.00204057
0.268	0.275195	0.00494924	0.297844	0.00469033	0.103239	0.00201829
0.269	0.277149	0.00494511	0.298995	0.00471912	0.102806	0.00199907
0.27	0.279176	0.00494747	0.300156	0.0047339	0.102474	0.0019822
0.271	0.281141	0.00495595	0.301389	0.00473903	0.10221	0.00196689
0.272	0.282906	0.00496899	0.302744	0.00473938	0.101973	0.00195276
0.273	0.28435	0.00498399	0.304269	0.00473959	0.101728	0.00193947
0.274	0.285384	0.00499806	0.305994	0.00474388	0.101452	0.00192698
0.275	0.285954	0.00500789	0.30794	0.00475539	0.101137	0.00191508
0.276	0.286049	0.00501069	0.310119	0.00477604	0.100791	0.00190327
0.277	0.2857	0.00500446	0.312534	0.00480624	0.100443	0.00189104
0.278	0.284981	0.00498895	0.315177	0.00484582	0.100132	0.0018781
0.279	0.284002	0.00496506	0.318041	0.00489404	0.0999029	0.0018645
0.28	0.282896	0.00493518	0.32111	0.00494996	0.0997963	0.00185116
0.281	0.281815	0.00490259	0.324364	0.00501316	0.0998488	0.00183956
0.282	0.280911	0.00487089	0.327782	0.0050835	0.100075	0.00183192
0.283	0.280324	0.00484343	0.33134	0.00516089	0.100477	0.0018307
0.284	0.280161	0.00482282	0.335007	0.00524515	0.101033	0.00183756
0.285	0.280501	0.00481096	0.338743	0.00533557	0.101703	0.00185298
0.286	0.281374	0.00480864	0.342507	0.00543029	0.10244	0.00187599
0.287	0.282768	0.00481591	0.346242	0.00552623	0.103185	0.00190426
0.288	0.284622	0.004832	0.349877	0.00561949	0.103878	0.00193439
0.289	0.286846	0.00485595	0.353344	0.00570516	0.104464	0.00196286
0.29	0.289323	0.00488617	0.356561	0.0057785	0.104904	0.00198676
0.291	0.291924	0.00491981	0.359451	0.00583528	0.105171	0.00200396
0.292	0.294531	0.00495355	0.361938	0.00587212	0.105253	0.00201353
0.293	0.297044	0.00498381	0.363974	0.00588714	0.105158	0.00201595
0.294	0.299387	0.00500704	0.365508	0.00587972	0.104908	0.00201254
0.295	0.301525	0.00502085	0.366536	0.00585098	0.104531	0.0020054
0.296	0.303446	0.00502459	0.367068	0.00580324	0.104063	0.00199713
0.297	0.305178	0.00501985	0.367152	0.00574012	0.103547	0.00199042
0.298	0.306763	0.00500975	0.366853	0.00566598	0.103026	0.00198766
0.299	0.308252	0.00499907	0.366269	0.00558547	0.102543	0.00199066
0.3	0.30969	0.00499234	0.365508	0.00550318	0.102145	0.00200037
0.301	0.311116	0.00499362	0.364681	0.00542327	0.101874	0.00201678
0.302	0.312552	0.00500552	0.363894	0.00534921	0.101776	0.00203889
0.303	0.313998	0.0050287	0.363244	0.00528331	0.101883	0.00206506
0.304	0.31545	0.00506254	0.362803	0.00522698	0.102229	0.00209338
0.305	0.316884	0.00510503	0.362615	0.00518043	0.102831	0.00212203
0.306	0.318296	0.00515371	0.362694	0.00514301	0.103688	0.0021494
0.307	0.319682	0.00520557	0.363026	0.00511329	0.104782	0.00217439
0.308	0.321056	0.00525761	0.363576	0.00508905	0.106078	0.00219629
0.309	0.322446	0.00530689	0.364283	0.0050681	0.107517	0.00221487
0.31	0.323896	0.00535083	0.365085	0.00504842	0.109028	0.00223029
0.311	0.325452	0.00538695	0.365926	0.00502863	0.110538	0.00224314
0.312	0.327154	0.00541341	0.366755	0.0050083	0.111967	0.00225436
0.313	0.329025	0.00542862	0.36754	0.00498804	0.113251	0.00226518
0.314	0.331076	0.0054317	0.368276	0.00496911	0.114335	0.00227698
0.315	0.333292	0.00542219	0.368984	0.00495339	0.115181	0.00229079
0.316	0.33564	0.00540057	0.369706	0.0049428	0.115769	0.00230727
0.317	0.338074	0.005368	0.370487	0.00493776	0.116101	0.00232636
0.318	0.340555	0.00532613	0.371397	0.00493837	0.116179	0.00234712
0.319	0.34305	0.00527725	0.37249	0.00494331	0.116023	0.002368
0.32	0.345543	0.00522386	0.373816	0.00495026	0.115648	0.00238678
0.321	0.348041	0.00516819	0.375401	0.00495661	0.115072	0.00240115
0.322	0.350558	0.00511244	0.377259	0.00495991	0.11431	0.00240886
0.323	0.353136	0.00505845	0.37938	0.00495784	0.113374	0.00240821
0.324	0.355805	0.00500828	0.381729	0.00494943	0.112282	0.00239825
0.325	0.358583	0.00496397	0.384261	0.00493513	0.111053	0.00237887
0.326	0.361468	0.00492773	0.386915	0.00491621	0.109712	0.00235084
0.327	0.36443	0.00490168	0.389626	0.00489487	0.1083	0.00231585
0.328	0.367413	0.00488735	0.392329	0.0048735	0.106867	0.00227638
0.329	0.370341	0.00488511	0.394953	0.00485407	0.105473	0.00223546
0.33	0.373139	0.00489368	0.397443	0.00483794	0.104186	0.00219644
0.331	0.37573	0.00491013	0.399733	0.00482573	0.103069	0.00216254
0.332	0.378075	0.00493015	0.401773	0.00481716	0.102189	0.00213658
0.333	0.380159	0.00494897	0.403505	0.00481111	0.101593	0.00212044
0.334	0.382005	0.00496259	0.404874	0.00480627	0.101319	0.00211501
0.335	0.383678	0.00496827	0.405835	0.00480069	0.101382	0.00212003
0.336	0.385259	0.00496593	0.406354	0.00479212	0.101784	0.00213437
0.337	0.386849	0.00495757	0.406399	0.00477837	0.10251	0.00215603
0.338	0.38854	0.00494694	0.405965	0.00475791	0.103535	0.00218279
0.339	0.390411	0.00493895	0.405075	0.00472984	0.10483	0.00221262
0.34	0.3925	0.00493776	0.403788	0.00469459	0.106361	0.00224372
0.341	0.39481	0.00494611	0.402186	0.004654	0.108101	0.0022753
0.342	0.397299	0.00496449	0.400393	0.00461083	0.110012	0.00230726
0.343	0.399889	0.00499149	0.398554	0.00456851	0.112063	0.00234034
0.344	0.40248	0.00502368	0.396823	0.00453	0.114217	0.00237563
0.345	0.404951	0.00505681	0.395347	0.00449719	0.11642	0.00241375
0.346	0.407189	0.00508662	0.39426	0.00447056	0.118612	0.00245448
0.347	0.4091	0.0051093	0.393661	0.00444904	0.120716	0.0024962
0.348	0.410608	0.00512183	0.393598	0.00443009	0.12265	0.00253607
0.349	0.41168	0.00512227	0.394077	0.00441099	0.124327	0.00257057
0.35	0.412316	0.00510985	0.39506	0.00438927	0.125665	0.00259608
0.351	0.412552	0.00508483	0.396464	0.00436293	0.126605	0.00261003
0.352	0.412451	0.00504873	0.398176	0.00433186	0.127103	0.00261108
0.353	0.4121	0.005004	0.400078	0.0042971	0.127151	0.00259964
0.354	0.411589	0.00495342	0.402053	0.00426113	0.126777	0.00257802
0.355	0.411015	0.00490016	0.404	0.00422683	0.126035	0.00254975
0.356	0.410466	0.00484708	0.405841	0.00419751	0.125011	0.00251932
0.357	0.410019	0.00479666	0.407536	0.00417577	0.123807	0.00249119
0.358	0.409725	0.00475076	0.409067	0.00416261	0.122534	0.00246911
0.359	0.409622	0.00471105	0.410443	0.00415753	0.121302	0.00245571
0.36	0.409723	0.00467934	0.411688	0.00415784	0.12021	0.00245183
0.361	0.410027	0.00465723	0.412831	0.00415944	0.119341	0.00245708
0.362	0.410503	0.00464614	0.413898	0.00415811	0.118758	0.0024698
0.363	0.411105	0.00464687	0.414907	0.00415005	0.1185	0.00248771
0.364	0.411778	0.00465916	0.415861	0.00413328	0.118587	0.00250866
0.365	0.412445	0.00468128	0.416754	0.00410812	0.119013	0.00253051
0.366	0.41303	0.00471088	0.417561	0.0040768	0.119757	0.00255199
0.367	0.413458	0.00474478	0.418252	0.00404334	0.120772	0.00257227
0.368	0.413663	0.0047806	0.418794	0.00401241	0.122003	0.0025912
0.369	0.413593	0.00481621	0.419155	0.00398877	0.123378	0.00260897
0.37	0.41322	0.00485044	0.4193	0.00397571	0.124813	0.00262612
0.371	0.412525	0.00488241	0.419203	0.00397545	0.126222	0.00264299
0.372	0.41153	0.00491139	0.418851	0.00398894	0.127516	0.0026598
0.373	0.410274	0.00493584	0.418231	0.00401611	0.12862	0.00267643
0.374	0.408815	0.00495375	0.417354	0.00405656	0.129465	0.0026925
0.375	0.407227	0.00496291	0.416241	0.00410933	0.129998	0.00270721
0.376	0.405583	0.00496145	0.414934	0.00417281	0.130196	0.00271976
0.377	0.403951	0.00494878	0.413492	0.00424459	0.130041	0.00272923
0.378	0.402396	0.00492631	0.411995	0.0043209	0.129535	0.00273449
0.379	0.400959	0.00489722	0.410537	0.00439767	0.12869	0.00273434
0.38	0.399656	0.004866	0.4092	0.0044708	0.127519	0.00272699
0.381	0.398482	0.00483741	0.408077	0.00453712	0.126037	0.00271024
0.382	0.397399	0.00481504	0.407231	0.00459467	0.12426	0.00268201
0.383	0.396352	0.00480039	0.406697	0.00464304	0.122209	0.00264054
0.384	0.395272	0.00479222	0.406464	0.00468257	0.119907	0.00258495
0.385	0.394085	0.00478699	0.406492	0.00471365	0.117394	0.00251618
0.386	0.392716	0.00478006	0.406697	0.0047365	0.114728	0.00243677
0.387	0.391101	0.00476676	0.406963	0.0047505	0.111985	0.00235132
0.388	0.389194	0.00474329	0.407158	0.00475465	0.109256	0.00226614
0.389	0.386977	0.0047083	0.407159	0.00474797	0.106638	0.00218794
0.39	0.384451	0.00466233	0.406863	0.00472994	0.104235	0.00212329
0.391	0.381646	0.00460751	0.406199	0.00470051	0.102134	0.00207685
0.392	0.378608	0.00454741	0.405159	0.00466068	0.1004	0.00205055
0.393	0.375399	0.0044863	0.403781	0.00461182	0.0990769	0.00204356
0.394	0.372089	0.00442852	0.402159	0.00455578	0.0981717	0.00205259
0.395	0.368759	0.00437811	0.400418	0.00449424	0.097668	0.00207324
0.396	0.365502	0.00433829	0.398719	0.00442896	0.0975251	0.0021011
0.397	0.362381	0.00431108	0.39722	0.00436138	0.0976856	0.00213243
0.398	0.35948	0.00429689	0.396068	0.00429256	0.0980859	0.00216478
0.399	0.356863	0.00429462	0.395374	0.00422352	0.0986576	0.00219673
0.4	0.354591	0.00430197	0.39521	0.00415469	0.0993411	0.00222783
0.401	0.352706	0.00431519	0.395588	0.00408637	0.100082	0.00225829
0.402	0.351249	0.0043308	0.396469	0.0040191	0.100835	0.002288
0.403	0.350243	0.00434509	0.397779	0.00395339	0.101564	0.002317
0.404	0.349699	0.00435442	0.399411	0.00388972	0.102247	0.00234494
0.405	0.349612	0.00435559	0.401225	0.00382935	0.102874	0.00237128
0.406	0.349975	0.00434575	0.403079	0.0037735	0.103445	0.00239514
0.407	0.350763	0.00432265	0.404837	0.00372422	0.103972	0.00241591
0.408	0.351939	0.00428482	0.406377	0.00368373	0.104478	0.00243333
0.409	0.353456	0.00423242	0.407609	0.00365502	0.104987	0.00244763
0.41	0.355249	0.00416752	0.408454	0.00364001	0.105539	0.00245983
0.411	0.357243	0.00409387	0.408871	0.00364011	0.106156	0.0024714
0.412	0.359346	0.00401663	0.408852	0.00365471	0.106861	0.00248414
0.413	0.361455	0.0039417	0.408405	0.00368191	0.107671	0.00250019
0.414	0.363457	0.00387414	0.407578	0.00371814	0.108583	0.00252087
0.415	0.365241	0.00381758	0.406442	0.00375927	0.109583	0.00254677
0.416	0.366706	0.00377365	0.405077	0.0038015	0.110649	0.00257728
0.417	0.36777	0.00374141	0.403597	0.00384185	0.111745	0.00261073
0.418	0.368382	0.00371885	0.402114	0.00387883	0.112838	0.00264492
0.419	0.368529	0.00370308	0.400757	0.00391227	0.113894	0.00267757
0.42	0.36823	0.00369215	0.399641	0.0039435	0.114891	0.00270708
0.421	0.367551	0.00368501	0.398892	0.0039748	0.115812	0.00273258
0.422	0.366577	0.00368232	0.398593	0.00400895	0.116659	0.00275436
0.423	0.365412	0.00368549	0.398818	0.0040483	0.117439	0.00277339
0.424	0.364165	0.00369573	0.399605	0.00409412	0.118174	0.00279102
0.425	0.362933	0.00371348	0.400959	0.00414599	0.118876	0.00280837
0.426	0.361776	0.00373731	0.402838	0.00420135	0.119559	0.002826
0.427	0.36073	0.00376406	0.405174	0.00425586	0.120234	0.00284392
0.428	0.359795	0.00378893	0.407873	0.0043044	0.120886	0.00286119
0.429	0.358951	0.0038067	0.41082	0.0043417	0.121497	0.00287656
0.43	0.358159	0.0038128	0.413883	0.00436323	0.122039	0.0028888
0.431	0.357382	0.00380411	0.416936	0.0043667	0.122473	0.00289683
0.432	0.356594	0.00377998	0.41986	0.00435161	0.122762	0.00290033
0.433	0.355798	0.00374199	0.422554	0.00432009	0.122873	0.00289991
0.434	0.355017	0.0036941	0.424927	0.00427698	0.122789	0.00289692
0.435	0.354313	0.00364179	0.426925	0.0042293	0.122495	0.00289321
0.436	0.35376	0.00359096	0.428507	0.00418501	0.121997	0.00289074
0.437	0.353432	0.00354689	0.429658	0.00415191	0.121314	0.0028912
0.438	0.35341	0.00351334	0.430377	0.00413553	0.120466	0.00289501
0.439	0.353754	0.00349206	0.430676	0.00413727	0.11948	0.00290182
0.44	0.354491	0.00348294	0.430569	0.00415454	0.118384	0.0029104
0.441	0.355633	0.00348435	0.430088	0.00418122	0.117203	0.00291883
0.442	0.357151	0.00349425	0.429257	0.00420977	0.115955	0.00292505
0.443	0.359005	0.00351079	0.428107	0.00423367	0.114663	0.002927
0.444	0.361145	0.00353261	0.42667	0.00424877	0.113338	0.00292295
0.445	0.363517	0.00355876	0.424995	0.00425421	0.111998	0.00291154
0.446	0.366054	0.00358856	0.423143	0.00425206	0.110661	0.00289176
0.447	0.368709	0.00362155	0.421203	0.0042456	0.109352	0.00286321
0.448	0.371429	0.00365674	0.419277	0.00423851	0.108097	0.00282605
0.449	0.374174	0.00369363	0.417492	0.00423333	0.106929	0.00278097
0.45	0.37689	0.00373203	0.415991	0.00423112	0.105887	0.00272954
0.451	0.379523	0.00377211	0.414914	0.0042316	0.105005	0.00267365
0.452	0.382007	0.00381489	0.414386	0.00423329	0.104316	0.00261556
0.453	0.384277	0.00386117	0.414508	0.00423461	0.103843	0.00255739
0.454	0.38625	0.00391099	0.415321	0.0042339	0.103609	0.00250115
0.455	0.387861	0.00396337	0.416822	0.00423027	0.103621	0.00244806
0.456	0.389044	0.00401542	0.418926	0.00422384	0.103872	0.00239885
0.457	0.389748	0.00406336	0.421492	0.00421465	0.104347	0.00235374
0.458	0.389959	0.00410294	0.424337	0.00420338	0.10502	0.00231252
0.459	0.389671	0.00413037	0.427234	0.00419027	0.105857	0.00227487
0.46	0.388912	0.00414336	0.429947	0.00417539	0.106816	0.00224037
0.461	0.387727	0.00414113	0.432267	0.0041585	0.107846	0.0022085
0.462	0.386178	0.00412481	0.434005	0.00413947	0.108897	0.00217885
0.463	0.384333	0.00409691	0.435032	0.00411841	0.109909	0.00215098
0.464	0.382265	0.00406088	0.43529	0.0040963	0.110824	0.00212465
0.465	0.38004	0.00402022	0.434781	0.00407429	0.111587	0.00209973
0.466	0.377718	0.00397797	0.433573	0.00405443	0.11214	0.00207621
0.467	0.375357	0.00393654	0.431782	0.0040387	0.112431	0.002054
0.468	0.373012	0.00389729	0.429565	0.00402871	0.112418	0.00203303
0.469	0.370731	0.00386114	0.427094	0.00402524	0.112067	0.00201279
0.47	0.368564	0.0038286	0.42455	0.00402761	0.11136	0.00199264
0.471	0.366563	0.00380022	0.422086	0.00403353	0.110294	0.00197177
0.472	0.364762	0.00377682	0.419856	0.0040393	0.108888	0.00194965
0.473	0.363194	0.00375942	0.417966	0.00403982	0.107178	0.00192622
0.474	0.361878	0.00374956	0.416503	0.0040297	0.105224	0.00190235
0.475	0.360809	0.00374837	0.415508	0.00400382	0.103095	0.00187956
0.476	0.359962	0.00375666	0.415003	0.00395922	0.100877	0.00186027
0.477	0.359304	0.00377413	0.414972	0.00389551	0.0986598	0.00184677
0.478	0.358777	0.00379904	0.415387	0.00381562	0.0965319	0.00184084
0.479	0.358335	0.00382773	0.416188	0.00372581	0.0945758	0.00184304
0.48	0.357937	0.00385545	0.417305	0.00363534	0.0928603	0.00185254
0.481	0.357558	0.00387694	0.418662	0.00355481	0.0914434	0.00186727
0.482	0.357205	0.00388734	0.420199	0.00349424	0.0903585	0.00188466
0.483	0.356907	0.0038834	0.421851	0.00346058	0.0896318	0.00190225
0.484	0.35673	0.00386475	0.423572	0.00345619	0.0892679	0.00191848
0.485	0.356743	0.00383399	0.425335	0.00347874	0.0892566	0.00193262
0.486	0.357032	0.00379672	0.42712	0.00352204	0.0895829	0.00194536
0.487	0.357658	0.00376115	0.42892	0.0035783	0.0902171	0.00195805
0.488	0.358666	0.00373698	0.430713	0.00364024	0.0911227	0.00197236
0.489	0.360065	0.0037335	0.432456	0.00370221	0.0922603	0.00199003
0.49	0.361822	0.00375817	0.434084	0.00376044	0.0935873	0.00201251
0.491	0.363865	0.00381427	0.435501	0.00381294	0.095061	0.00204071
0.492	0.366101	0.00390029	0.436593	0.00385856	0.0966421	0.00207502
0.493	0.368423	0.00400977	0.437226	0.00389634	0.0982912	0.0021154
0.494	0.370734	0.00413274	0.437285	0.00392538	0.0999759	0.00216129
0.495	0.372948	0.00425733	0.436668	0.0039451	0.101666	0.00221187
0.496	0.375014	0.00437226	0.435333	0.00395556	0.103339	0.00226591
0.497	0.376914	0.00446778	0.433289	0.00395782	0.104971	0.00232213
0.498	0.37868	0.00453753	0.430603	0.00395385	0.106541	0.00237943
0.499	0.380349	0.00457877	0.427412	0.00394605	0.108025	0.00243689
0.5	0.381983	0.00459232	0.423886	0.00393657	0.1094	0.00249388
0.501	0.383636	0.00458241	0.420232	0.00392695	0.110644	0.00255006
0.502	0.385346	0.00455545	0.416666	0.00391753	0.111735	0.00260463
0.503	0.387114	0.0045193	0.413382	0.00390793	0.112657	0.00265643
0.504	0.388908	0.00448203	0.410563	0.00389786	0.113395	0.00270377
0.505	0.390663	0.0044502	0.408332	0.00388825	0.113946	0.00274432
0.506	0.392276	0.00442784	0.406773	0.00388163	0.114313	0.00277576
0.507	0.393633	0.00441609	0.405912	0.00388217	0.114509	0.00279617
0.508	0.394613	0.00441242	0.405737	0.00389469	0.114556	0.00280476
0.509	0.395114	0.00441205	0.406176	0.00392324	0.114487	0.00280185
0.51	0.395053	0.00440911	0.407135	0.00396941	0.11434	0.00278911
0.511	0.394395	0.00439849	0.40849	0.00403111	0.114159	0.00276908
0.512	0.393138	0.00437719	0.410101	0.00410267	0.113988	0.00274481
0.513	0.391333	0.00434487	0.411828	0.00417597	0.113871	0.00271903
0.514	0.389063	0.00430409	0.413535	0.00424206	0.113842	0.00269406
0.515	0.386444	0.00425935	0.415102	0.00429292	0.113931	0.00267144
0.516	0.383624	0.00421608	0.416438	0.00432291	0.114152	0.00265207
0.517	0.380755	0.00417935	0.417461	0.00432988	0.114499	0.00263608
0.518	0.377991	0.00415288	0.418137	0.00431489	0.114958	0.0026233
0.519	0.375482	0.0041385	0.418438	0.00428179	0.115497	0.00261308
0.52	0.373368	0.00413672	0.418356	0.00423619	0.116071	0.0026046
0.521	0.37176	0.00414692	0.417905	0.00418413	0.11663	0.00259675
0.522	0.370746	0.00416802	0.417104	0.00413117	0.117117	0.00258865
0.523	0.37038	0.00419924	0.415985	0.00408131	0.117483	0.00257957
0.524	0.370669	0.00424004	0.414561	0.0040368	0.117679	0.00256911
0.525	0.371577	0.00428993	0.412865	0.00399848	0.117666	0.00255716
0.526	0.373047	0.00434845	0.410921	0.00396644	0.117419	0.00254412
0.527	0.374958	0.00441473	0.408765	0.00394043	0.116927	0.00253046
0.528	0.377162	0.00448716	0.406436	0.0039202	0.116188	0.00251655
0.529	0.379495	0.00456363	0.403985	0.00390496	0.115218	0.00250267
0.53	0.381778	0.00464113	0.401473	0.00389322	0.114043	0.00248894
0.531	0.383823	0.00471603	0.39898	0.00388268	0.112696	0.00247523
0.532	0.385462	0.00478437	0.39658	0.00387057	0.111227	0.00246142
0.533	0.38655	0.00484226	0.394341	0.00385408	0.109682	0.00244756
0.534	0.386973	0.0048863	0.392331	0.00383108	0.108117	0.00243354
0.535	0.386661	0.00491414	0.390581	0.00380095	0.106588	0.00241935
0.536	0.385594	0.00492501	0.389104	0.00376451	0.105145	0.00240462
0.537	0.383794	0.00491956	0.387875	0.00372333	0.103837	0.00238883
0.538	0.381327	0.00489976	0.386839	0.00367954	0.102704	0.00237122
0.539	0.378303	0.00486841	0.385914	0.00363468	0.10178	0.00235092
0.54	0.374845	0.00482862	0.385005	0.00358933	0.101089	0.00232734
0.541	0.371102	0.00478316	0.384015	0.00354295	0.100645	0.00230041
0.542	0.367223	0.00473372	0.382861	0.0034945	0.100454	0.0022706
0.543	0.363349	0.004681	0.381491	0.0034427	0.100508	0.00223914
0.544	0.359604	0.0046248	0.379878	0.00338745	0.100785	0.00220743
0.545	0.356089	0.0045641	0.378023	0.00332997	0.101255	0.0021774
0.546	0.352878	0.00449773	0.375967	0.00327288	0.101874	0.00215065
0.547	0.350034	0.00442556	0.37376	0.00322046	0.102583	0.00212862
0.548	0.347589	0.00434831	0.371458	0.00317738	0.10332	0.00211203
0.549	0.345565	0.00426824	0.369094	0.00314767	0.104013	0.00210106
0.55	0.343979	0.00418938	0.366695	0.00313398	0.104596	0.00209548
0.551	0.342829	0.00411644	0.364251	0.00313724	0.105018	0.00209484
0.552	0.342099	0.0040545	0.361746	0.00315628	0.105234	0.00209856
0.553	0.341759	0.00400766	0.359142	0.00318879	0.105228	0.00210633
0.554	0.341748	0.00397869	0.356404	0.00323154	0.105006	0.0021183
0.555	0.341997	0.00396865	0.353517	0.00328143	0.104598	0.0021348
0.556	0.342407	0.00397695	0.350504	0.00333586	0.104049	0.00215656
0.557	0.342863	0.00400184	0.347418	0.00339291	0.103426	0.00218458
0.558	0.343254	0.00404087	0.34435	0.00345112	0.10279	0.0022197
0.559	0.343477	0.00409132	0.341417	0.00350991	0.1022	0.0022625
0.56	0.343454	0.00415021	0.338747	0.00356924	0.101709	0.00231295
0.561	0.343139	0.00421442	0.336466	0.00362896	0.101349	0.00237054
0.562	0.342542	0.00428053	0.334672	0.00368897	0.101136	0.0024339
0.563	0.341704	0.00434508	0.333431	0.00374921	0.101068	0.0025012
0.564	0.340705	0.00440459	0.332769	0.00380928	0.101129	0.00257025
0.565	0.339643	0.00445613	0.332669	0.00386856	0.101291	0.00263871
0.566	0.338629	0.00449747	0.333075	0.00392658	0.101518	0.00270431
0.567	0.337752	0.0045275	0.333915	0.00398323	0.101769	0.00276499
0.568	0.337072	0.00454615	0.335093	0.00403885	0.102002	0.00281886
0.569	0.336618	0.0045547	0.336509	0.00409417	0.102176	0.00286419
0.57	0.336374	0.0045552	0.338062	0.00414998	0.102253	0.0028993
0.571	0.336291	0.00455012	0.339658	0.00420673	0.102196	0.00292278
0.572	0.336301	0.004542	0.341216	0.00426405	0.101978	0.00293345
0.573	0.336323	0.00453286	0.342664	0.00432064	0.101579	0.00293062
0.574	0.336277	0.00452435	0.343947	0.00437396	0.100991	0.00291424
0.575	0.336103	0.00451706	0.345033	0.00442101	0.100221	0.00288519
0.576	0.335767	0.00451105	0.345904	0.00445858	0.0992909	0.00284509
0.577	0.33525	0.00450574	0.346565	0.0044834	0.0982326	0.00279646
0.578	0.334558	0.00450003	0.347049	0.00449275	0.0970974	0.00274254
0.579	0.333711	0.00449274	0.347396	0.00448443	0.0959424	0.00268679
0.58	0.332732	0.00448245	0.347664	0.00445709	0.0948289	0.00263243
0.581	0.331642	0.00446786	0.347913	0.0044099	0.0938209	0.00258206
0.582	0.330447	0.00444802	0.348205	0.00434284	0.0929752	0.00253724
0.583	0.329143	0.00442209	0.348579	0.00425722	0.0923411	0.0024986
0.584	0.327716	0.00439001	0.349067	0.00415527	0.0919542	0.00246595
0.585	0.326147	0.00435224	0.349672	0.00404063	0.0918343	0.00243875
0.586	0.324418	0.0043097	0.350367	0.00391783	0.091989	0.00241677
0.587	0.322518	0.00426401	0.351101	0.00379221	0.0924075	0.00240042
0.588	0.320456	0.00421675	0.351808	0.00366983	0.093063	0.00239066
0.589	0.318249	0.00416967	0.352398	0.00355651	0.0939221	0.00238907
0.59	0.315936	0.00412458	0.352777	0.00345806	0.0949408	0.00239706
0.591	0.313575	0.00408292	0.352857	0.00337952	0.0960723	0.00241516
0.592	0.311222	0.00404567	0.352562	0.00332468	0.0972682	0.0024425
0.593	0.308935	0.00401339	0.351838	0.00329562	0.0984824	0.00247654
0.594	0.30678	0.00398615	0.350651	0.00329219	0.0996818	0.00251343
0.595	0.304798	0.00396409	0.348996	0.0033117	0.10084	0.0025488
0.596	0.30304	0.00394759	0.346893	0.00334945	0.101939	0.00257876
0.597	0.301535	0.0039375	0.344381	0.00339929	0.102973	0.00260059
0.598	0.300308	0.00393524	0.341509	0.0034547	0.103942	0.00261301
0.599	0.299373	0.00394248	0.338332	0.00350995	0.104849	0.00261638
0.6	0.298734	0.00396061	0.334897	0.00356045	0.105698	0.00261214
0.601	0.298386	0.00398978	0.331263	0.00360375	0.106489	0.00260217
0.602	0.298319	0.00402836	0.327482	0.0036393	0.107219	0.00258825
0.603	0.29851	0.00407255	0.323602	0.00366799	0.107881	0.00257175
0.604	0.298916	0.00411718	0.319678	0.00369178	0.108463	0.00255343
0.605	0.29949	0.00415625	0.315774	0.0037129	0.108947	0.0025338
0.606	0.300179	0.00418468	0.311969	0.00373356	0.109321	0.00251358
0.607	0.300914	0.00419882	0.308349	0.00375514	0.109568	0.00249363
0.608	0.301645	0.0041974	0.304997	0.00377869	0.109677	0.00247515
0.609	0.302322	0.00418151	0.302005	0.00380458	0.109641	0.00245974
0.61	0.302909	0.00415402	0.299454	0.0038327	0.109457	0.00244856
0.611	0.303382	0.00411896	0.297405	0.00386245	0.109128	0.00244223
0.612	0.303745	0.00408052	0.295899	0.00389263	0.108657	0.00244054
0.613	0.304015	0.00404221	0.294954	0.00392146	0.108055	0.00244245
0.614	0.304213	0.00400662	0.294566	0.00394668	0.107336	0.00244637
0.615	0.304376	0.00397497	0.29471	0.00396593	0.106515	0.00245036
0.616	0.30454	0.003948	0.295342	0.00397738	0.105609	0.00245247
0.617	0.304725	0.00392569	0.296404	0.00398034	0.104641	0.00245095
0.618	0.30495	0.00390776	0.297836	0.00397528	0.103632	0.00244429
0.619	0.305205	0.00389362	0.299573	0.00396437	0.102607	0.00243133
0.62	0.305463	0.00388203	0.301548	0.00395049	0.101594	0.0024112
0.621	0.305677	0.00387105	0.303698	0.00393695	0.100618	0.00238344
0.622	0.305778	0.00385823	0.305957	0.00392661	0.0997012	0.002348
0.623	0.305695	0.00384119	0.308262	0.00392093	0.098866	0.00230542
0.624	0.305344	0.00381786	0.310535	0.00391979	0.098128	0.00225679
0.625	0.304656	0.00378762	0.312706	0.00392144	0.0975013	0.00220365
0.626	0.303575	0.00375178	0.314674	0.00392329	0.0969854	0.00214777
0.627	0.30207	0.00371366	0.316344	0.00392303	0.096573	0.00209111
0.628	0.300134	0.00367799	0.317607	0.00391916	0.0962497	0.00203529
0.629	0.297788	0.00364997	0.318346	0.00391133	0.0959896	0.00198167
0.63	0.295081	0.00363421	0.318458	0.00390038	0.0957671	0.0019313
0.631	0.292077	0.00363342	0.317852	0.00388761	0.0955493	0.00188475
0.632	0.28885	0.00364743	0.316469	0.00387394	0.0953098	0.00184245
0.633	0.285478	0.00367368	0.314292	0.00385904	0.0950259	0.00180522
0.634	0.282041	0.00370739	0.311365	0.00384163	0.0946896	0.00177403
0.635	0.27861	0.00374267	0.307772	0.0038194	0.0942994	0.00175004
0.636	0.275253	0.00377384	0.303651	0.00379038	0.0938775	0.00173453
0.637	0.272038	0.00379655	0.299198	0.00375399	0.0934531	0.00172842
0.638	0.269023	0.00380802	0.294615	0.0037113	0.0930779	0.00173183
0.639	0.266274	0.00380754	0.290111	0.0036657	0.0928061	0.001744
0.64	0.263847	0.00379621	0.285895	0.00362226	0.0926991	0.00176341
0.641	0.261812	0.00377661	0.282131	0.00358669	0.0928221	0.00178838
0.642	0.260209	0.00375186	0.278944	0.00356449	0.0932263	0.00181699
0.643	0.259079	0.00372535	0.276399	0.00355952	0.093955	0.0018484
0.644	0.258434	0.00369978	0.274511	0.00357355	0.095028	0.00188222
0.645	0.258261	0.0036769	0.273245	0.00360608	0.0964456	0.00191869
0.646	0.258517	0.00365732	0.272529	0.00365429	0.0981795	0.00195806
0.647	0.259146	0.0036408	0.272262	0.00371377	0.100177	0.00200039
0.648	0.26007	0.00362662	0.272332	0.00377918	0.102362	0.00204517
0.649	0.261202	0.00361362	0.272626	0.00384516	0.104641	0.00209134
0.65	0.26246	0.00360133	0.273041	0.0039068	0.106906	0.00213755
0.651	0.263767	0.00358965	0.273502	0.0039605	0.109048	0.00218266
0.652	0.265063	0.00357944	0.273946	0.00400408	0.110963	0.00222574
0.653	0.266297	0.00357188	0.27435	0.00403676	0.112566	0.00226678
0.654	0.26742	0.00356829	0.274706	0.00405932	0.113788	0.00230593
0.655	0.26839	0.0035694	0.275026	0.00407355	0.114598	0.00234386
0.656	0.269157	0.00357512	0.275341	0.00408183	0.114993	0.00238103
0.657	0.269659	0.00358427	0.275686	0.00408639	0.115009	0.00241768
0.658	0.269838	0.00359471	0.276099	0.0040893	0.114714	0.00245368
0.659	0.269629	0.00360368	0.276602	0.00409183	0.114207	0.00248882
0.66	0.26898	0.00360834	0.277213	0.0040949	0.113608	0.00252291
0.661	0.267872	0.00360634	0.277926	0.0040989	0.113045	0.00255617
0.662	0.266321	0.00359605	0.278722	0.00410387	0.112653	0.00258931
0.663	0.264387	0.00357642	0.279562	0.00410988	0.112546	0.00262359
0.664	0.262174	0.00354692	0.280394	0.00411694	0.112819	0.00266047
0.665	0.259823	0.00350761	0.281157	0.00412468	0.113534	0.00270148
0.666	0.257497	0.00345918	0.281793	0.00413272	0.114711	0.00274743
0.667	0.255361	0.00340295	0.282244	0.00414028	0.116336	0.00279824
0.668	0.253551	0.00334147	0.282462	0.00414655	0.118354	0.00285289
0.669	0.252166	0.00327857	0.282421	0.00415135	0.120683	0.0029092
0.67	0.25124	0.00321883	0.282107	0.00415432	0.123224	0.00296447
0.671	0.250754	0.00316705	0.281528	0.00415607	0.125869	0.00301576
0.672	0.250624	0.0031271	0.28071	0.00415709	0.128515	0.00306064
0.673	0.25072	0.00310039	0.279694	0.00415812	0.13108	0.00309753
0.674	0.250887	0.00308586	0.278532	0.00415957	0.133504	0.00312588
0.675	0.250966	0.00307993	0.277283	0.00416143	0.135763	0.00314627
0.676	0.250814	0.00307771	0.275994	0.00416288	0.137856	0.00316001
0.677	0.250331	0.00307451	0.274705	0.0041626	0.139814	0.00316867
0.678	0.249456	0.00306658	0.273442	0.00415885	0.141683	0.00317384
0.679	0.248191	0.0030521	0.272214	0.0041496	0.143513	0.00317655
0.68	0.246578	0.00303089	0.271004	0.00413291	0.145348	0.00317761
0.681	0.244696	0.00300383	0.269779	0.00410767	0.147215	0.00317724
0.682	0.242644	0.00297272	0.268489	0.00407365	0.14911	0.00317573
0.683	0.240523	0.00293964	0.267086	0.00403198	0.151004	0.00317369
0.684	0.23842	0.00290616	0.265517	0.00398475	0.152838	0.00317163
0.685	0.236397	0.00287347	0.263741	0.0039349	0.154531	0.00317055
0.686	0.234492	0.00284196	0.261743	0.00388541	0.155991	0.00317113
0.687	0.232706	0.0028113	0.25953	0.00383865	0.157139	0.00317364
0.688	0.231017	0.00278046	0.257132	0.00379612	0.157908	0.00317788
0.689	0.229387	0.00274849	0.254609	0.00375778	0.15827	0.0031831
0.69	0.227772	0.00271531	0.252045	0.00372307	0.158232	0.00318864
0.691	0.226136	0.0026821	0.249534	0.00369089	0.157846	0.00319429
0.692	0.224455	0.00265157	0.247169	0.00365978	0.157205	0.00320093
0.693	0.222731	0.00262754	0.245022	0.00362873	0.15643	0.00321063
0.694	0.220981	0.00261418	0.243156	0.00359737	0.155658	0.00322632
0.695	0.219238	0.0026144	0.241605	0.00356584	0.155029	0.00325139
0.696	0.217552	0.00262922	0.24037	0.00353463	0.154674	0.00328905
0.697	0.215975	0.00265721	0.239435	0.00350477	0.154689	0.0033411
0.698	0.214556	0.00269524	0.238755	0.0034772	0.155146	0.00340786
0.699	0.213322	0.00273939	0.238287	0.00345319	0.156074	0.00348774
0.7	0.212283	0.00278654	0.237983	0.0034339	0.157458	0.00357766

## Sheet: Fig5D
	DEV		CTR		STD
Time	LFP	SEM	LFP	SEM	LFP	SEM
-0.12	0.830463	0.220342	0.279696	0.29774	1.32184	0.203188
-0.118034	0.735552	0.187059	0.209295	0.27618	1.21938	0.183552
-0.116068	0.626186	0.16066	0.135847	0.261513	1.23355	0.176308
-0.114102	0.546859	0.148195	0.0550475	0.257622	1.37042	0.182461
-0.112136	0.52815	0.150298	-0.0366724	0.260279	1.56095	0.197902
-0.11017	0.558805	0.160864	-0.141592	0.261171	1.70866	0.216158
-0.108204	0.580206	0.171556	-0.263299	0.252467	1.75039	0.231489
-0.106237	0.516724	0.175907	-0.403893	0.230026	1.68747	0.24085
-0.104271	0.316999	0.171679	-0.553267	0.1955	1.56404	0.243377
-0.102305	-0.0142679	0.1619	-0.678709	0.156924	1.42212	0.239569
-0.100339	-0.413408	0.153215	-0.720649	0.12631	1.27241	0.23141
-0.0983731	-0.788815	0.151056	-0.620202	0.1117	1.10908	0.222144
-0.096407	-1.06122	0.155331	-0.360921	0.109852	0.93922	0.215015
-0.094441	-1.19103	0.162337	0.00286227	0.11383	0.792858	0.212417
-0.0924749	-1.1834	0.168589	0.367036	0.120763	0.702479	0.214894
-0.0905088	-1.07129	0.171379	0.639393	0.128589	0.675981	0.219719
-0.0885427	-0.895676	0.168595	0.790427	0.133834	0.687162	0.221912
-0.0865766	-0.691302	0.160194	0.85674	0.133732	0.694794	0.217686
-0.0846106	-0.476439	0.149357	0.898595	0.128755	0.671082	0.206584
-0.0826445	-0.254234	0.14084	0.953866	0.124115	0.619999	0.190858
-0.0806784	-0.0171593	0.137211	1.02162	0.127036	0.567279	0.173941
-0.0787123	0.241194	0.137378	1.07801	0.138327	0.540104	0.159118
-0.0767462	0.519826	0.138537	1.09805	0.150946	0.549109	0.148664
-0.0747802	0.810635	0.139066	1.07319	0.158766	0.584524	0.143388
-0.0728141	1.09894	0.13987	1.01668	0.161806	0.629032	0.142879
-0.070848	1.3664	0.143198	0.961323	0.163939	0.672017	0.145526
-0.0688819	1.59872	0.150015	0.939004	0.167571	0.713669	0.148678
-0.0669158	1.79049	0.158938	0.954916	0.171498	0.749056	0.149698
-0.0649498	1.94689	0.167723	0.976694	0.173688	0.758185	0.147597
-0.0629837	2.07853	0.174681	0.953734	0.174116	0.719645	0.144215
-0.0610176	2.1884	0.179239	0.846464	0.174616	0.640223	0.143661
-0.0590515	2.26153	0.18161	0.64327	0.177316	0.559559	0.148963
-0.0570854	2.25943	0.18209	0.357638	0.183328	0.520035	0.159123
-0.0551194	2.13769	0.180773	0.0208422	0.192147	0.524898	0.170256
-0.0531533	1.86755	0.177939	-0.323227	0.20184	0.530183	0.178603
-0.0511872	1.45224	0.174689	-0.624262	0.210051	0.482174	0.182081
-0.0492211	0.927025	0.172602	-0.842715	0.214684	0.362718	0.180634
-0.0472551	0.347517	0.172439	-0.971217	0.214322	0.199791	0.176168
-0.045289	-0.224531	0.173141	-1.03879	0.208637	0.0377557	0.171666
-0.0433229	-0.73484	0.172772	-1.09067	0.199181	-0.0975082	0.169363
-0.0413568	-1.14319	0.170232	-1.15856	0.189464	-0.207658	0.169284
-0.0393907	-1.43079	0.165878	-1.2512	0.183326	-0.305845	0.169855
-0.0374247	-1.60394	0.160952	-1.36994	0.18206	-0.397842	0.16936
-0.0354586	-1.69728	0.156667	-1.52321	0.183577	-0.477516	0.166616
-0.0334925	-1.75591	0.153451	-1.72375	0.185168	-0.539518	0.161477
-0.0315264	-1.81367	0.150814	-1.97109	0.185883	-0.589932	0.155474
-0.0295603	-1.88016	0.148112	-2.23447	0.186305	-0.644385	0.151273
-0.0275943	-1.94841	0.145494	-2.46642	0.186716	-0.717964	0.150596
-0.0256282	-2.0088	0.143902	-2.63284	0.186195	-0.81544	0.153025
-0.0236621	-2.05372	0.144273	-2.73926	0.183534	-0.928085	0.156711
-0.021696	-2.0746	0.146419	-2.81839	0.179061	-1.03806	0.160204
-0.0197299	-2.05424	0.148654	-2.88913	0.175059	-1.13026	0.163387
-0.0177639	-1.96445	0.149371	-2.92709	0.17412	-1.2004	0.166925
-0.0157978	-1.77724	0.148822	-2.87719	0.177177	-1.2495	0.170977
-0.0138317	-1.48608	0.148748	-2.69449	0.182772	-1.27266	0.174741
-0.0118656	-1.11386	0.150058	-2.38555	0.187606	-1.25792	0.176983
-0.00989954	-0.702475	0.151632	-2.0081	0.188178	-1.19732	0.176757
-0.00793346	-0.290753	0.151936	-1.63524	0.182814	-1.10008	0.174099
-0.00596738	0.0977573	0.150903	-1.31195	0.172994	-0.99317	0.170055
-0.0040013	0.453295	0.150137	-1.03251	0.163177	-0.908147	0.16594
-0.00203522	0.768092	0.15128	-0.757111	0.157976	-0.863305	0.162441
-6.91385e-05	1.01794	0.154535	-0.446053	0.158765	-0.852644	0.159707
0.00189694	1.15453	0.158626	-0.0908703	0.16343	-0.852278	0.157701
0.00386302	1.12254	0.162114	0.276381	0.168787	-0.834457	0.156228
0.0058291	0.891194	0.165094	0.606726	0.172593	-0.780751	0.154992
0.00779518	0.481489	0.169167	0.870559	0.174927	-0.688391	0.154025
0.00976126	-0.037418	0.174933	1.07509	0.178082	-0.569262	0.154328
0.0117273	-0.582455	0.180438	1.25049	0.183957	-0.44838	0.157311
0.0136934	-1.09653	0.182827	1.41064	0.191553	-0.354959	0.162192
0.0156595	-1.56338	0.180652	1.53146	0.197833	-0.310825	0.165435
0.0176256	-1.98354	0.174903	1.56583	0.20071	-0.32185	0.164149
0.0195917	-2.34033	0.168354	1.48654	0.200533	-0.377985	0.159011
0.0215577	-2.5927	0.163755	1.31726	0.199314	-0.464087	0.153102
0.0235238	-2.70356	0.16255	1.12153	0.199461	-0.570211	0.149089
0.0254899	-2.67565	0.16513	0.956291	0.202723	-0.695994	0.148336
0.027456	-2.55987	0.170701	0.837532	0.208691	-0.844468	0.151599
0.0294221	-2.42766	0.177453	0.746043	0.214054	-0.999895	0.157743
0.0313881	-2.33197	0.184188	0.662228	0.214508	-1.11416	0.16335
0.0333542	-2.28753	0.190792	0.593982	0.207743	-1.12348	0.16544
0.0353203	-2.27448	0.196444	0.570524	0.195046	-0.98749	0.164238
0.0372864	-2.25772	0.199545	0.619389	0.180989	-0.722011	0.16301
0.0392525	-2.19944	0.199512	0.746723	0.171063	-0.388138	0.165149
0.0412185	-2.06771	0.197669	0.93242	0.167674	-0.051816	0.171414
0.0431846	-1.84202	0.196222	1.13861	0.169071	0.25016	0.179132
0.0451507	-1.51705	0.196557	1.32052	0.172122	0.514297	0.184268
0.0471168	-1.10273	0.198352	1.44381	0.17407	0.745555	0.18485
0.0490829	-0.617967	0.19963	1.51319	0.173311	0.934006	0.182573
0.0510489	-0.0882615	0.198154	1.58829	0.171753	1.05635	0.18039
0.053015	0.453649	0.193196	1.75771	0.176469	1.0889	0.179541
0.0549811	0.966966	0.186249	2.08365	0.195693	1.02309	0.179245
0.0569472	1.40711	0.18015	2.55118	0.227468	0.87161	0.178623
0.0589133	1.73354	0.176855	3.05765	0.255858	0.668613	0.177561
0.0608793	1.92309	0.176035	3.44554	0.26213	0.462569	0.175997
0.0628454	1.97793	0.175881	3.5689	0.238392	0.296042	0.17326
0.0648115	1.92154	0.175104	3.37364	0.197045	0.18851	0.168295
0.0667776	1.78464	0.173735	2.92988	0.171981	0.132502	0.161021
0.0687437	1.59648	0.172297	2.38721	0.18856	0.106195	0.153157
0.0707097	1.38252	0.170594	1.88007	0.226991	0.0916989	0.146891
0.0726758	1.16436	0.167682	1.45397	0.262701	0.081796	0.14292
0.0746419	0.955012	0.163053	1.06666	0.288782	0.0732395	0.140742
0.076608	0.753937	0.157753	0.659256	0.305072	0.0615052	0.140217
0.078574	0.547046	0.154071	0.227835	0.309923	0.0423052	0.141656
0.0805401	0.317191	0.154081	-0.170728	0.300319	0.0139205	0.145045
0.0825062	0.0599947	0.157878	-0.479876	0.276815	-0.0284701	0.149974
0.0844723	-0.20697	0.163029	-0.69896	0.246617	-0.0970585	0.155884
0.0864384	-0.453341	0.166656	-0.876681	0.220115	-0.203285	0.161776
0.0884044	-0.649738	0.167901	-1.06974	0.203826	-0.348305	0.166326
0.0903705	-0.778746	0.167894	-1.30117	0.1971	-0.522044	0.168567
0.0923366	-0.840467	0.168059	-1.54833	0.195116	-0.710307	0.168169
0.0943027	-0.852378	0.169196	-1.75922	0.193027	-0.902482	0.165494
0.0962688	-0.841387	0.1716	-1.88735	0.187739	-1.09088	0.161755
0.0982348	-0.822592	0.175236	-1.92422	0.178277	-1.26126	0.158628
0.100201	-0.789419	0.17972	-1.90396	0.165252	-1.3833	0.15718
0.102167	-0.722768	0.184358	-1.88657	0.149888	-1.41973	0.156999
0.104133	-0.611173	0.188538	-1.93028	0.133831	-1.35521	0.156609
0.106099	-0.459329	0.191874	-2.06877	0.12161	-1.21555	0.154674
0.108065	-0.280732	0.193664	-2.29941	0.124625	-1.055	0.150801
0.110031	-0.0854639	0.1929	-2.58815	0.152805	-0.924544	0.145763
0.111997	0.118333	0.18918	-2.88263	0.198224	-0.845152	0.141221
0.113963	0.309472	0.183016	-3.12935	0.243523	-0.805697	0.139207
0.11593	0.449919	0.175296	-3.28951	0.275454	-0.784266	0.140816
0.117896	0.500929	0.167035	-3.34696	0.288819	-0.77726	0.145454
0.119862	0.449783	0.159715	-3.30175	0.284913	-0.803862	0.152055
0.121828	0.313408	0.155012	-3.15836	0.268008	-0.889722	0.160174
0.123794	0.120025	0.154006	-2.93295	0.244034	-1.04675	0.169326
0.12576	-0.11476	0.156662	-2.67326	0.221605	-1.27003	0.17767
0.127726	-0.392127	0.161631	-2.46887	0.209672	-1.53291	0.182422
0.129692	-0.717719	0.166984	-2.42934	0.209392	-1.78568	0.181991
0.131658	-1.09146	0.171699	-2.64308	0.212722	-1.96309	0.177665
0.133624	-1.49589	0.176172	-3.13522	0.213644	-2.01367	0.172928
0.13559	-1.90512	0.180953	-3.85164	0.215231	-1.9285	0.170915
0.137556	-2.29384	0.185334	-4.67898	0.223755	-1.74736	0.172208
0.139523	-2.65189	0.18789	-5.48446	0.238871	-1.53145	0.174941
0.141489	-2.97961	0.18828	-6.15517	0.253772	-1.31867	0.176861
0.143455	-3.28185	0.188046	-6.61885	0.262665	-1.10295	0.176997
0.145421	-3.56385	0.189428	-6.85594	0.264552	-0.851905	0.175487
0.147387	-3.83175	0.19322	-6.9013	0.262013	-0.547155	0.172278
0.149353	-4.09325	0.198394	-6.82844	0.258549	-0.206899	0.166921
0.151319	-4.36014	0.203937	-6.71406	0.256733	0.120421	0.159666
0.153285	-4.65119	0.210197	-6.60553	0.257757	0.385339	0.151738
0.155251	-4.98558	0.218147	-6.51166	0.261614	0.56519	0.144228
0.157217	-5.37715	0.228264	-6.42644	0.267268	0.676034	0.137569
0.159183	-5.8218	0.240063	-6.35886	0.272642	0.758841	0.132549
0.161149	-6.29434	0.252526	-6.33634	0.275567	0.855862	0.131183
0.163115	-6.75822	0.264648	-6.3854	0.27561	0.992144	0.135594
0.165082	-7.18935	0.276246	-6.51241	0.274803	1.16868	0.145569
0.167048	-7.59087	0.288007	-6.71584	0.276193	1.36723	0.157714
0.169014	-7.97371	0.30028	-7.00074	0.28159	1.56319	0.167914
0.17098	-8.32222	0.312937	-7.37109	0.290855	1.73749	0.174454
0.172946	-8.58395	0.326175	-7.80538	0.303117	1.88332	0.179004
0.174912	-8.70296	0.34055	-8.25025	0.318416	2.00157	0.185426
0.176878	-8.67151	0.355926	-8.64962	0.337697	2.09175	0.196706
0.178844	-8.55182	0.371407	-8.97866	0.360754	2.14201	0.211998
0.18081	-8.44284	0.386084	-9.24576	0.384721	2.12746	0.226803
0.182776	-8.41568	0.398964	-9.45393	0.406099	2.02274	0.236357
0.184742	-8.47679	0.408921	-9.56655	0.424397	1.82254	0.238561
0.186708	-8.59023	0.416003	-9.52079	0.443246	1.55262	0.234448
0.188675	-8.73564	0.422458	-9.28706	0.467455	1.26381	0.226746
0.190641	-8.94273	0.431258	-8.90964	0.498953	1.00755	0.218083
0.192607	-9.27256	0.443883	-8.48975	0.534863	0.815526	0.210011
0.194573	-9.75747	0.459249	-8.12283	0.568501	0.69242	0.202879
0.196539	-10.3572	0.474429	-7.84341	0.592754	0.620609	0.196357
0.198505	-10.9637	0.486111	-7.61812	0.604387	0.571282	0.190095
0.200471	-11.4549	0.492225	-7.37362	0.607496	0.514124	0.184052
0.202437	-11.7471	0.493418	-7.03162	0.613197	0.431564	0.17857
0.204403	-11.8173	0.493017	-6.52646	0.63321	0.328911	0.174387
0.206369	-11.6785	0.495329	-5.81905	0.670009	0.235514	0.172385
0.208335	-11.3365	0.503416	-4.91168	0.714041	0.18566	0.173162
0.210301	-10.7619	0.51888	-3.85336	0.751358	0.189379	0.176645
0.212267	-9.90155	0.543165	-2.71359	0.772959	0.215275	0.182024
0.214234	-8.71322	0.578427	-1.5461	0.778639	0.210079	0.188249
0.2162	-7.19537	0.626557	-0.371152	0.775849	0.142369	0.194782
0.218166	-5.39204	0.687082	0.817254	0.774995	0.0382201	0.201616
0.220132	-3.36662	0.756294	2.02854	0.783149	-0.0265611	0.208591
0.222098	-1.16846	0.828548	3.24807	0.799764	0.0258179	0.21539
0.224064	1.18634	0.898685	4.40684	0.817604	0.219003	0.221943
0.22603	3.70004	0.964156	5.38159	0.827694	0.500013	0.22836
0.227996	6.37262	1.02529	6.04309	0.824858	0.773471	0.234515
0.229962	9.18276	1.08381	6.32722	0.811277	0.965025	0.239602
0.231928	12.0652	1.14015	6.27254	0.795622	1.06127	0.241515
0.233894	14.887	1.19199	5.99234	0.78756	1.09466	0.237255
0.23586	17.4483	1.23439	5.59959	0.79199	1.08966	0.224855
0.237827	19.5178	1.26142	5.14903	0.808999	1.02511	0.204919
0.239793	20.9011	1.26831	4.64131	0.838294	0.84902	0.180317
0.241759	21.502	1.25337	4.08551	0.881161	0.530996	0.155063
0.243725	21.349	1.21902	3.55011	0.93732	0.100187	0.134342
0.245691	20.5606	1.17206	3.16093	1.00114	-0.3731	0.124789
0.247657	19.2789	1.12365	3.04259	1.0621	-0.82967	0.13104
0.249623	17.6156	1.08782	3.24575	1.10876	-1.25474	0.14999
0.251589	15.6345	1.07678	3.69908	1.13276	-1.66207	0.173374
0.253555	13.3612	1.09482	4.2248	1.13034	-2.05482	0.194395
0.255521	10.8117	1.1363	4.61419	1.10233	-2.40338	0.210087
0.257487	8.03116	1.19089	4.71772	1.05385	-2.6608	0.22036
0.259453	5.11406	1.24981	4.48713	0.994389	-2.79742	0.225968
0.261419	2.19223	1.30639	3.96101	0.93639	-2.81902	0.227329
0.263386	-0.61721	1.3534	3.22402	0.89202	-2.754	0.224848
0.265352	-3.25832	1.38343	2.36547	0.869311	-2.63066	0.219799
0.267318	-5.74581	1.39261	1.46982	0.869919	-2.46997	0.214333
0.269284	-8.11511	1.38318	0.619462	0.889362	-2.29311	0.210744
0.27125	-10.3503	1.36153	-0.0965662	0.919762	-2.11785	0.210668
0.273216	-12.3497	1.33387	-0.59845	0.952861	-1.94704	0.21467
0.275182	-13.9508	1.30333	-0.847175	0.981992	-1.76469	0.221959
0.277148	-14.9951	1.26991	-0.860713	1.00254	-1.55504	0.230455
0.279114	-15.3847	1.23149	-0.690427	1.01172	-1.32836	0.237533
0.28108	-15.1071	1.18442	-0.376295	1.0082	-1.1311	0.241638
0.283046	-14.225	1.12529	0.0823251	0.992201	-1.02409	0.243066
0.285012	-12.858	1.05361	0.712809	0.965667	-1.04207	0.242904
0.286978	-11.1621	0.973504	1.53593	0.932026	-1.16591	0.241743
0.288945	-9.30763	0.892395	2.54925	0.895129	-1.3388	0.239743
0.290911	-7.44169	0.818171	3.73131	0.858245	-1.50636	0.236906
0.292877	-5.64361	0.757144	5.04721	0.823693	-1.64252	0.232901
0.294843	-3.90718	0.713133	6.43988	0.79281	-1.73958	0.227625
0.296809	-2.17213	0.68691	7.81612	0.766001	-1.77672	0.221831
0.298775	-0.391785	0.67599	9.06663	0.742946	-1.70561	0.216366
0.300741	1.42043	0.6756	10.1095	0.723116	-1.46831	0.211043
0.302707	3.20209	0.680391	10.9256	0.706023	-1.04172	0.205038
0.304673	4.89062	0.685954	11.5567	0.691465	-0.466444	0.198126
0.306639	6.46435	0.689705	12.0734	0.679478	0.170371	0.191017
0.308605	7.93925	0.690841	12.5513	0.669987	0.783563	0.184923
0.310571	9.33503	0.689796	13.0561	0.662586	1.33187	0.181481
0.312538	10.6518	0.687795	13.6275	0.656989	1.81788	0.182731
0.314504	11.8817	0.686266	14.2665	0.653502	2.25004	0.190204
0.31647	13.0253	0.685873	14.9367	0.652483	2.60582	0.203348
0.318436	14.0861	0.686646	15.5818	0.652986	2.82591	0.21883
0.320402	15.0475	0.688592	16.1556	0.652417	2.8514	0.231936
0.322368	15.8695	0.691957	16.6361	0.647958	2.66991	0.238967
0.324334	16.515	0.696903	17.0278	0.638219	2.33614	0.238917
0.3263	16.9777	0.703002	17.3463	0.623857	1.94767	0.233332
0.328266	17.2969	0.709249	17.5982	0.607128	1.59737	0.225021
0.330232	17.5364	0.714194	17.7707	0.591154	1.33786	0.21647
0.332198	17.7446	0.716094	17.8383	0.578792	1.18122	0.209253
0.334164	17.9137	0.713417	17.7831	0.571097	1.11798	0.203942
0.33613	17.9858	0.705327	17.6158	0.56747	1.13397	0.20023
0.338097	17.9004	0.691727	17.3778	0.567356	1.20887	0.197275
0.340063	17.6498	0.673171	17.1244	0.570589	1.31265	0.19431
0.342029	17.2964	0.651055	16.8897	0.57547	1.40789	0.190873
0.343995	16.9369	0.627579	16.6583	0.577793	1.46219	0.186687
0.345961	16.6453	0.605262	16.3655	0.573256	1.46785	0.181667
0.347927	16.4309	0.586151	15.9332	0.561262	1.44935	0.175739
0.349893	16.2527	0.571158	15.329	0.546068	1.44817	0.168411
0.351859	16.0604	0.559849	14.5988	0.533578	1.48997	0.159426
0.353825	15.8286	0.551092	13.8453	0.5262	1.55976	0.15047
0.355791	15.5483	0.543872	13.1552	0.52145	1.61035	0.144977
0.357757	15.2051	0.537449	12.5471	0.515391	1.59943	0.145408
0.359723	14.7711	0.531008	11.9835	0.506342	1.52124	0.150862
0.36169	14.219	0.523587	11.426	0.495566	1.40744	0.158197
0.363656	13.5453	0.514306	10.8732	0.485631	1.29593	0.164969
0.365622	12.7792	0.502662	10.3498	0.478582	1.20145	0.171174
0.367588	11.9797	0.488418	9.86984	0.475353	1.11501	0.178656
0.369554	11.2069	0.471195	9.42179	0.476183	1.02594	0.188823
0.37152	10.4993	0.450802	8.98323	0.480832	0.942469	0.200769
0.373486	9.86044	0.428352	8.53466	0.488436	0.887716	0.211917
0.375452	9.27467	0.406816	8.04991	0.497513	0.874877	0.219941
0.377418	8.73066	0.389966	7.48127	0.506365	0.888354	0.223574
0.379384	8.24314	0.38039	6.78593	0.513457	0.890648	0.222095
0.38135	7.8531	0.377888	5.97657	0.517736	0.849022	0.215041
0.383316	7.59942	0.380012	5.14692	0.518861	0.762365	0.202944
0.385282	7.47136	0.384075	4.42648	0.517444	0.663074	0.18796
0.387249	7.38279	0.388398	3.89073	0.514875	0.590031	0.173168
0.389215	7.19142	0.391494	3.49957	0.512154	0.558728	0.161033
0.391181	6.76529	0.391255	3.12724	0.508846	0.542422	0.152561
0.393147	6.06919	0.385886	2.663	0.503952	0.484406	0.147868
0.395113	5.20138	0.375548	2.08669	0.497098	0.332054	0.146524
0.397079	4.35032	0.362397	1.45223	0.4887	0.0682085	0.147428
0.399045	3.67167	0.348709	0.813651	0.479556	-0.2745	0.149511
0.401011	3.18791	0.335401	0.17868	0.47043	-0.629418	0.152505
0.402977	2.78661	0.322019	-0.475021	0.462199	-0.928481	0.156245
0.404943	2.31585	0.307933	-1.15394	0.455797	-1.12731	0.159925
0.406909	1.69738	0.2939	-1.83567	0.451162	-1.2147	0.16245
0.408875	0.975118	0.28247	-2.48315	0.446418	-1.20438	0.162662
0.410842	0.262268	0.276174	-3.06882	0.438726	-1.12042	0.159502
0.412808	-0.346969	0.27576	-3.572	0.42622	-0.989252	0.152788
0.414774	-0.839636	0.280612	-3.96915	0.408898	-0.827432	0.144188
0.41674	-1.2746	0.289001	-4.23804	0.388183	-0.637582	0.136723
0.418706	-1.72287	0.297654	-4.37654	0.366291	-0.411044	0.132499
0.420672	-2.21427	0.302482	-4.42231	0.345611	-0.13974	0.131487
0.422638	-2.72237	0.300685	-4.45845	0.328075	0.172651	0.132387
0.424604	-3.19061	0.292441	-4.59792	0.314645	0.509247	0.134073
0.42657	-3.57497	0.281275	-4.94904	0.305517	0.844394	0.136456
0.428536	-3.86729	0.272502	-5.56545	0.300667	1.15026	0.140298
0.430502	-4.09099	0.270276	-6.41246	0.299881	1.40713	0.146307
0.432468	-4.27708	0.275026	-7.37802	0.302024	1.61178	0.154355
0.434434	-4.43877	0.283793	-8.3235	0.305135	1.77608	0.163439
0.436401	-4.56296	0.293212	-9.14242	0.307919	1.92231	0.171959
0.438367	-4.6286	0.301992	-9.77513	0.310514	2.06405	0.178319
0.440333	-4.63761	0.3107	-10.191	0.313323	2.19208	0.181585
0.442299	-4.62824	0.319245	-10.3693	0.315397	2.26644	0.181583
0.444265	-4.66071	0.32517	-10.3137	0.314716	2.23549	0.178693
0.446231	-4.77813	0.325188	-10.0709	0.309486	2.06274	0.173661
0.448197	-4.99086	0.318044	-9.72696	0.299613	1.74606	0.167742
0.450163	-5.28354	0.305348	-9.35748	0.287228	1.31482	0.162751
0.452129	-5.62835	0.289942	-8.98241	0.276194	0.813883	0.160201
0.454095	-5.98754	0.274528	-8.56957	0.269685	0.290835	0.1599
0.456061	-6.31198	0.261375	-8.09625	0.267569	-0.210239	0.159863
0.458027	-6.56306	0.252169	-7.60838	0.26693	-0.646206	0.158128
0.459994	-6.74692	0.24765	-7.2105	0.264999	-0.983254	0.154192
0.46196	-6.91546	0.247823	-6.99517	0.26139	-1.21001	0.149072
0.463926	-7.12975	0.251969	-6.97533	0.258305	-1.35161	0.1444
0.465892	-7.41202	0.25808	-7.08295	0.258774	-1.45844	0.141406
0.467858	-7.73083	0.263598	-7.21874	0.263894	-1.57545	0.140233
0.469824	-8.03269	0.267395	-7.31615	0.272161	-1.71691	0.14019
0.47179	-8.28022	0.270126	-7.3581	0.280975	-1.8688	0.14075
0.473756	-8.4602	0.272492	-7.35813	0.287852	-2.01046	0.141933
0.475722	-8.55711	0.274878	-7.33223	0.29147	-2.13033	0.1439
0.477688	-8.53373	0.278866	-7.2827	0.292981	-2.22436	0.14632
0.479654	-8.34854	0.287068	-7.19675	0.295885	-2.28182	0.147891
0.48162	-7.98671	0.300496	-7.04561	0.303224	-2.27495	0.147169
0.483586	-7.47463	0.317145	-6.80075	0.315133	-2.16589	0.144372
0.485553	-6.8623	0.33315	-6.45884	0.329364	-1.93227	0.141878
0.487519	-6.20153	0.344598	-6.05578	0.342475	-1.58565	0.142019
0.489485	-5.5394	0.348601	-5.65503	0.350378	-1.16713	0.144446
0.491451	-4.92709	0.344609	-5.32446	0.350103	-0.724718	0.146909
0.493417	-4.42354	0.334852	-5.11204	0.341917	-0.29366	0.148028
0.495383	-4.0808	0.322981	-5.019	0.328553	0.107373	0.148522
0.497349	-3.92186	0.312151	-4.99165	0.312552	0.468859	0.150008
0.499315	-3.93684	0.304121	-4.92888	0.29511	0.774675	0.15316
0.501281	-4.08939	0.30024	-4.72034	0.277618	0.987947	0.157139
0.503247	-4.31686	0.30254	-4.28498	0.262697	1.05633	0.160533
0.505213	-4.52808	0.31249	-3.60659	0.252626	0.935125	0.163089
0.507179	-4.60738	0.32818	-2.74037	0.2474	0.618726	0.166379
0.509146	-4.45386	0.34424	-1.78223	0.245245	0.154484	0.171732
0.511112	-4.0226	0.35476	-0.836349	0.244414	-0.376241	0.177874
0.513078	-3.35154	0.355861	-0.00183742	0.243729	-0.896871	0.181834
0.515044	-2.55581	0.346673	0.630755	0.24246	-1.36597	0.181472
0.51701	-1.80515	0.32971	1.00054	0.240913	-1.77483	0.176925
0.518976	-1.28113	0.309731	1.10019	0.241461	-2.11843	0.17033
0.520942	-1.11096	0.291398	0.982994	0.247429	-2.37684	0.164421
0.522908	-1.29697	0.277868	0.737174	0.260195	-2.52358	0.161141
0.524874	-1.69512	0.270662	0.455161	0.278326	-2.55471	0.161612
0.52684	-2.09857	0.268877	0.207714	0.299419	-2.50461	0.165875
0.528806	-2.36003	0.27009	0.0394844	0.321405	-2.43204	0.172339
0.530772	-2.47841	0.271489	-0.027961	0.342657	-2.38645	0.179109
0.532738	-2.55993	0.270724	-0.00225169	0.361744	-2.38569	0.185573
0.534705	-2.70447	0.266712	0.0733436	0.377522	-2.41332	0.191181
0.536671	-2.91557	0.259802	0.139291	0.389302	-2.43428	0.194579
0.538637	-3.12006	0.250827	0.15741	0.397025	-2.4102	0.194985
0.540603	-3.25763	0.240771	0.138047	0.401331	-2.30742	0.193411
0.542569	-3.34176	0.231417	0.118505	0.403004	-2.10571	0.192028
0.544535	-3.42784	0.224853	0.114724	0.402703	-1.79984	0.192511
0.546501	-3.53242	0.222265	0.0979289	0.401285	-1.40121	0.194962
0.548467	-3.60045	0.223095	0.0196716	0.400031	-0.930591	0.197766
0.550433	-3.54255	0.224795	-0.136183	0.399666	-0.413158	0.198511
0.552399	-3.31487	0.225092	-0.340089	0.399241	0.12277	0.195714
0.554365	-2.95444	0.224319	-0.548372	0.396292	0.644236	0.189928
0.556331	-2.55827	0.224994	-0.746187	0.388497	1.11341	0.183524
0.558297	-2.22123	0.228487	-0.947822	0.375703	1.49058	0.178985
0.560264	-1.99357	0.23364	-1.17436	0.360942	1.74381	0.176992
0.56223	-1.88159	0.238908	-1.43445	0.348782	1.86271	0.176305
0.564196	-1.88385	0.243833	-1.73729	0.341548	1.8621	0.175373
0.566162	-2.01523	0.248241	-2.10592	0.337396	1.77277	0.173711
0.568128	-2.29071	0.251949	-2.55916	0.332547	1.62754	0.171679
0.570094	-2.68909	0.255005	-3.06489	0.324888	1.45247	0.16934
0.57206	-3.12779	0.257619	-3.50846	0.314871	1.26545	0.165948
0.574026	-3.48099	0.259483	-3.73791	0.304076	1.0758	0.160839
0.575992	-3.63485	0.260162	-3.65839	0.293797	0.883788	0.154732
0.577958	-3.55389	0.260599	-3.30903	0.28518	0.679191	0.149958
0.579924	-3.30102	0.263395	-2.84472	0.28036	0.448943	0.149151
0.58189	-2.99362	0.270622	-2.44471	0.281284	0.188061	0.15314
0.583857	-2.72549	0.281568	-2.21382	0.287078	-0.087677	0.159703
0.585823	-2.52486	0.293441	-2.15747	0.294675	-0.348173	0.165271
0.587789	-2.37425	0.303579	-2.22845	0.30209	-0.560157	0.167991
0.589755	-2.25869	0.310444	-2.38427	0.309355	-0.69938	0.16849
0.591721	-2.19561	0.313508	-2.59918	0.316795	-0.759193	0.168251
0.593687	-2.21661	0.312745	-2.83989	0.324002	-0.754762	0.168314
0.595653	-2.32965	0.308294	-3.05536	0.330667	-0.718492	0.169227
0.597619	-2.50206	0.300811	-3.19722	0.337166	-0.678296	0.171305
0.599585	-2.67666	0.291963	-3.24105	0.343856	-0.638464	0.174473
0.601551	-2.79619	0.284093	-3.18019	0.350055	-0.58106	0.17821
0.603517	-2.8193	0.279164	-3.00721	0.353988	-0.488229	0.18183
0.605483	-2.73114	0.277512	-2.71568	0.354276	-0.357442	0.18502
0.607449	-2.55263	0.277912	-2.32869	0.351259	-0.200495	0.187404
0.609416	-2.33473	0.278911	-1.91994	0.346741	-0.0282124	0.188076
0.611382	-2.13103	0.279454	-1.59003	0.342131	0.152212	0.18617
0.613348	-1.96625	0.278429	-1.4111	0.337333	0.324157	0.18161
0.615314	-1.82475	0.274784	-1.38776	0.331911	0.45417	0.174997
0.61728	-1.66309	0.26826	-1.46479	0.326529	0.504523	0.167255
0.619246	-1.43774	0.260002	-1.57203	0.322178	0.458224	0.159683
0.621212	-1.11927	0.252166	-1.66506	0.318613	0.326774	0.15387
0.623178	-0.701535	0.246549	-1.74245	0.31484	0.134066	0.15115
0.625144	-0.210333	0.243293	-1.82934	0.311242	-0.105013	0.152103
0.62711	0.289621	0.241092	-1.94208	0.310413	-0.388684	0.156057
0.629076	0.713555	0.238632	-2.05709	0.314812	-0.7164	0.161279
0.631042	1.00168	0.235756	-2.11224	0.32376	-1.08162	0.166359
0.633009	1.15099	0.232928	-2.03657	0.333612	-1.46703	0.171216
0.634975	1.21239	0.229787	-1.79988	0.340758	-1.85121	0.176451
0.636941	1.25243	0.225112	-1.44307	0.343737	-2.21409	0.181718
0.638907	1.31639	0.21844	-1.06686	0.34292	-2.54717	0.185577
0.640873	1.41526	0.21141	-0.777983	0.339468	-2.85269	0.187123
0.642839	1.54035	0.207465	-0.614747	0.33491	-3.13705	0.187256
0.644805	1.6816	0.209119	-0.516387	0.331057	-3.40783	0.188164
0.646771	1.82768	0.215172	-0.358918	0.329335	-3.67217	0.191249
0.648737	1.95552	0.221491	-0.0376862	0.329918	-3.93888	0.19586
0.650703	2.02833	0.224369	0.463138	0.331663	-4.22024	0.200584
0.652669	2.00771	0.222495	1.06709	0.333014	-4.53619	0.205216
0.654635	1.87615	0.217315	1.65819	0.333125	-4.90677	0.210749
0.656601	1.66243	0.212245	2.13947	0.332326	-5.3441	0.218112
0.658568	1.44326	0.210722	2.47125	0.331614	-5.84105	0.227351
0.660534	1.30738	0.213612	2.66059	0.331787	-6.36923	0.237789
0.6625	1.29884	0.218969	2.74087	0.332736	-6.88754	0.248584
0.664466	1.38525	0.224762	2.75584	0.333381	-7.36355	0.259361
0.666432	1.48829	0.230635	2.74842	0.332141	-7.79375	0.27066
0.668398	1.54571	0.236607	2.74673	0.327515	-8.19378	0.282855
0.670364	1.55646	0.24179	2.74533	0.318733	-8.5626	0.295729
0.67233	1.56326	0.24551	2.71142	0.306247	-8.85981	0.309293
0.674296	1.59423	0.248274	2.61918	0.291589	-9.02566	0.324167
0.676262	1.63495	0.251051	2.47634	0.27708	-9.03239	0.340548
0.678228	1.65457	0.253764	2.32229	0.265064	-8.92058	0.35759
0.680194	1.65045	0.254903	2.19838	0.256903	-8.78249	0.374178
0.682161	1.64489	0.252522	2.10751	0.252692	-8.70419	0.389198
0.684127	1.64091	0.245723	2.01143	0.251559	-8.71594	0.401371
0.686093	1.59731	0.235755	1.8538	0.251878	-8.79586	0.410151
0.688059	1.45634	0.226033	1.60273	0.251573	-8.91798	0.417155
0.690025	1.19627	0.220193	1.26186	0.248671	-9.09442	0.425451
0.691991	0.851271	0.219261	0.861715	0.241652	-9.37328	0.437262
0.693957	0.477	0.220746	0.446294	0.23011	-9.79318	0.452358
0.695923	0.105561	0.221367	0.0664332	0.21549	-10.3362	0.468346
0.697889	-0.261342	0.220567	-0.237432	0.200923	-10.9172	0.48202
0.699855	-0.624641	0.221033	-0.45929	0.189436	-11.4213	0.490907
0.701821	-0.960916	0.225982	-0.635502	0.182162	-11.7543	0.494813
0.703787	-1.22784	0.236124	-0.829934	0.178848	-11.8752	0.496244
0.705753	-1.38681	0.248767	-1.0971	0.178835	-11.7862	0.499254
0.70772	-1.42249	0.259701	-1.45877	0.180874	-11.4942	0.507218
0.709686	-1.35637	0.266008	-1.89221	0.183388	-10.9778	0.521905
0.711652	-1.24118	0.267491	-2.34236	0.185806	-10.1876	0.544466
0.713618	-1.14641	0.266066	-2.73789	0.189028	-9.07752	0.576588
0.715584	-1.12791	0.264021	-3.01997	0.194456	-7.6364	0.620189
0.71755	-1.20121	0.262527	-3.17549	0.202925	-5.89847	0.675485
0.719516	-1.34175	0.261764	-3.25323	0.214538	-3.91638	0.739115

## Sheet: Fig5E
Time	LFP (DEV-DEV alone)	p values
-0.12	0.550767	0.995794
-0.118034	0.526256	0.995794
-0.116068	0.490339	0.995794
-0.114102	0.491812	0.995794
-0.112136	0.564823	0.995794
-0.11017	0.700397	0.995794
-0.108204	0.843505	0.991748
-0.106237	0.920617	0.990849
-0.104271	0.870266	0.989371
-0.102305	0.664441	0.991748
-0.100339	0.307241	0.995794
-0.0983731	-0.168613	0.995794
-0.096407	-0.700301	0.9528
-0.094441	-1.19389	0.854145
-0.0924749	-1.55043	0.854145
-0.0905088	-1.71068	0.830327
-0.0885427	-1.6861	0.854145
-0.0865766	-1.54804	0.854145
-0.0846106	-1.37503	0.854145
-0.0826445	-1.2081	0.854145
-0.0806784	-1.03878	0.854145
-0.0787123	-0.836818	0.936306
-0.0767462	-0.578228	0.991748
-0.0747802	-0.262558	0.995794
-0.0728141	0.0822605	0.995794
-0.070848	0.405076	0.995794
-0.0688819	0.659717	0.990849
-0.0669158	0.835571	0.965009
-0.0649498	0.970195	0.936306
-0.0629837	1.1248	0.903245
-0.0610176	1.34194	0.854145
-0.0590515	1.61826	0.854145
-0.0570854	1.90179	0.854145
-0.0551194	2.11684	0.794269
-0.0531533	2.19077	0.794269
-0.0511872	2.0765	0.794269
-0.0492211	1.76974	0.854145
-0.0472551	1.31873	0.854145
-0.045289	0.81426	0.990849
-0.0433229	0.355833	0.995794
-0.0413568	0.0153677	0.995794
-0.0393907	-0.179588	0.995794
-0.0374247	-0.233995	0.995794
-0.0354586	-0.17407	0.995794
-0.0334925	-0.032158	0.995794
-0.0315264	0.157416	0.995794
-0.0295603	0.354306	0.995794
-0.0275943	0.518009	0.995794
-0.0256282	0.62404	0.991748
-0.0236621	0.685536	0.991748
-0.021696	0.743788	0.991748
-0.0197299	0.834889	0.973608
-0.0177639	0.962634	0.907518
-0.0157978	1.09995	0.856511
-0.0138317	1.20841	0.854145
-0.0118656	1.27169	0.854145
-0.00989954	1.30563	0.854145
-0.00793346	1.34449	0.854145
-0.00596738	1.40971	0.854145
-0.0040013	1.4858	0.854145
-0.00203522	1.5252	0.854145
-6.91385e-05	1.46399	0.854145
0.00189694	1.2454	0.856511
0.00386302	0.846158	0.990849
0.0058291	0.284469	0.995794
0.00779518	-0.38907	0.995794
0.00976126	-1.11251	0.877744
0.0117273	-1.83295	0.830327
0.0136934	-2.50718	0.711816
0.0156595	-3.09485	0.690724
0.0176256	-3.54937	0.690724
0.0195917	-3.82687	0.604217
0.0215577	-3.90996	0.604217
0.0235238	-3.82509	0.604217
0.0254899	-3.63194	0.690724
0.027456	-3.3974	0.690724
0.0294221	-3.1737	0.711816
0.0313881	-2.9942	0.711816
0.0333542	-2.88151	0.711816
0.0353203	-2.845	0.711816
0.0372864	-2.87711	0.711816
0.0392525	-2.94616	0.711816
0.0412185	-3.00013	0.711816
0.0431846	-2.98063	0.711816
0.0451507	-2.83757	0.711816
0.0471168	-2.54653	0.794269
0.0490829	-2.13115	0.854145
0.0510489	-1.67655	0.854145
0.053015	-1.30406	0.903245
0.0549811	-1.11668	0.965009
0.0569472	-1.14406	0.973608
0.0589133	-1.32411	0.9528
0.0608793	-1.52245	0.903245
0.0628454	-1.59097	0.856511
0.0648115	-1.4521	0.854145
0.0667776	-1.14524	0.903245
0.0687437	-0.79073	0.991748
0.0707097	-0.497548	0.995794
0.0726758	-0.289607	0.995794
0.0746419	-0.11165	0.995794
0.076608	0.0946818	0.995794
0.078574	0.319211	0.995794
0.0805401	0.487919	0.995794
0.0825062	0.539871	0.995794
0.0844723	0.49199	0.995794
0.0864384	0.42334	0.995794
0.0884044	0.420005	0.995794
0.0903705	0.522427	0.995794
0.0923366	0.707862	0.995794
0.0943027	0.90684	0.991748
0.0962688	1.04596	0.988295
0.0982348	1.10162	0.965009
0.100201	1.11454	0.94335
0.102167	1.16381	0.903245
0.104133	1.3191	0.854145
0.106099	1.60944	0.854145
0.108065	2.01868	0.794269
0.110031	2.50269	0.726074
0.111997	3.00097	0.711816
0.113963	3.43882	0.711816
0.11593	3.73943	0.711816
0.117896	3.84789	0.711816
0.119862	3.75153	0.711816
0.121828	3.47177	0.711816
0.123794	3.05298	0.726074
0.12576	2.5585	0.794269
0.127726	2.07675	0.854145
0.129692	1.71162	0.854145
0.131658	1.55162	0.854145
0.133624	1.63933	0.854145
0.13559	1.94652	0.854145
0.137556	2.38515	0.794269
0.139523	2.83258	0.711816
0.141489	3.17556	0.711816
0.143455	3.337	0.711816
0.145421	3.29209	0.711816
0.147387	3.06955	0.717814
0.149353	2.73519	0.794269
0.151319	2.35391	0.854145
0.153285	1.95434	0.854145
0.155251	1.52608	0.856511
0.157217	1.04929	0.989371
0.159183	0.537066	0.995794
0.161149	0.0419964	0.995794
0.163115	-0.372817	0.995794
0.165082	-0.676934	0.995794
0.167048	-0.875029	0.991748
0.169014	-0.972967	0.991748
0.17098	-0.951123	0.991748
0.172946	-0.778576	0.995794
0.174912	-0.452708	0.995794
0.176878	-0.0218874	0.995794
0.178844	0.426846	0.995794
0.18081	0.802922	0.995794
0.182776	1.03825	0.995794
0.184742	1.08976	0.995794
0.186708	0.930565	0.995794
0.188675	0.551421	0.995794
0.190641	-0.0330891	0.995794
0.192607	-0.782816	0.995794
0.194573	-1.63464	0.995794
0.196539	-2.51379	0.990849
0.198505	-3.34559	0.936306
0.200471	-4.0813	0.856511
0.202437	-4.71548	0.854145
0.204403	-5.29082	0.854145
0.206369	-5.85945	0.854145
0.208335	-6.4248	0.830327
0.210301	-6.90854	0.794269
0.212267	-7.18796	0.776811
0.214234	-7.16712	0.742986
0.2162	-6.82422	0.769487
0.218166	-6.20929	0.794269
0.220132	-5.39516	0.854145
0.222098	-4.41653	0.854145
0.224064	-3.2205	0.973608
0.22603	-1.68155	0.995794
0.227996	0.329527	0.995794
0.229962	2.85553	0.991748
0.231928	5.79268	0.854145
0.233894	8.89465	0.794269
0.23586	11.8487	0.711816
0.237827	14.3688	0.690724
0.239793	16.2598	0.690724
0.241759	17.4165	0.604217
0.243725	17.7989	0.604217
0.245691	17.3997	0.604217
0.247657	16.2363	0.604217
0.249623	14.3698	0.690724
0.251589	11.9355	0.711816
0.253555	9.13636	0.830327
0.255521	6.19746	0.854145
0.257487	3.31344	0.991748
0.259453	0.626936	0.995794
0.261419	-1.76877	0.995794
0.263386	-3.84123	0.990849
0.265352	-5.62379	0.856511
0.267318	-7.21563	0.854145
0.269284	-8.73457	0.830327
0.27125	-10.2538	0.769487
0.273216	-11.7513	0.711816
0.275182	-13.1036	0.711816
0.277148	-14.1343	0.690724
0.279114	-14.6943	0.690724
0.28108	-14.7308	0.690724
0.283046	-14.3073	0.690724
0.285012	-13.5708	0.690724
0.286978	-12.6981	0.690724
0.288945	-11.8569	0.690724
0.290911	-11.173	0.690724
0.292877	-10.6908	0.690724
0.294843	-10.3471	0.690724
0.296809	-9.98825	0.690724
0.298775	-9.45841	0.690724
0.300741	-8.68909	0.711816
0.302707	-7.72353	0.711816
0.304673	-6.66605	0.794269
0.306639	-5.60903	0.854145
0.308605	-4.61207	0.854145
0.310571	-3.72107	0.854145
0.312538	-2.9757	0.936306
0.314504	-2.38483	0.990849
0.31647	-1.91133	0.995794
0.318436	-1.49568	0.995794
0.320402	-1.10805	0.995794
0.322368	-0.766598	0.995794
0.324334	-0.512731	0.995794
0.3263	-0.368516	0.995794
0.328266	-0.301331	0.995794
0.330232	-0.234276	0.995794
0.332198	-0.093661	0.995794
0.334164	0.130575	0.995794
0.33613	0.37002	0.995794
0.338097	0.52255	0.995794
0.340063	0.525461	0.995794
0.342029	0.406709	0.995794
0.343995	0.278597	0.995794
0.345961	0.279838	0.995794
0.347927	0.497716	0.995794
0.349893	0.923753	0.995794
0.351859	1.46156	0.995794
0.353825	1.98331	0.991748
0.355791	2.39309	0.973608
0.357757	2.65798	0.936306
0.359723	2.78761	0.903245
0.36169	2.793	0.903245
0.363656	2.67205	0.903245
0.365622	2.42941	0.92959
0.367588	2.10991	0.97354
0.369554	1.78512	0.990849
0.37152	1.51607	0.991748
0.373486	1.32578	0.995794
0.375452	1.22477	0.995794
0.377418	1.24939	0.995794
0.379384	1.45722	0.991748
0.38135	1.87654	0.988929
0.383316	2.45249	0.903245
0.385282	3.04487	0.854145
0.387249	3.49206	0.854145
0.389215	3.69185	0.854145
0.391181	3.63805	0.854145
0.393147	3.40619	0.854145
0.395113	3.11469	0.854145
0.397079	2.89809	0.854145
0.399045	2.85802	0.854145
0.401011	3.00923	0.854145
0.402977	3.26163	0.854145
0.404943	3.46978	0.854145
0.406909	3.53305	0.854145
0.408875	3.45827	0.854145
0.410842	3.33109	0.854145
0.412808	3.22503	0.854145
0.414774	3.12951	0.854145
0.41674	2.96344	0.854145
0.418706	2.65367	0.854145
0.420672	2.20805	0.907518
0.422638	1.73607	0.988295
0.424604	1.40732	0.991748
0.42657	1.37408	0.991748
0.428536	1.69816	0.965009
0.430502	2.32147	0.854145
0.432468	3.10095	0.854145
0.434434	3.88473	0.776811
0.436401	4.57946	0.711816
0.438367	5.14654	0.690724
0.440333	5.55334	0.690724
0.442299	5.74103	0.690724
0.444265	5.65299	0.690724
0.446231	5.29276	0.690724
0.448197	4.7361	0.711816
0.450163	4.07394	0.717814
0.452129	3.35406	0.794269
0.454095	2.58203	0.854145
0.456061	1.78427	0.856511
0.458027	1.04532	0.991748
0.459994	0.463583	0.995794
0.46196	0.079717	0.995794
0.463926	-0.154424	0.995794
0.465892	-0.329077	0.995794
0.467858	-0.512094	0.995794
0.469824	-0.716546	0.995794
0.47179	-0.922121	0.995794
0.473756	-1.10206	0.991748
0.475722	-1.22487	0.990849
0.477688	-1.25103	0.990849
0.479654	-1.15179	0.991748
0.48162	-0.941105	0.995794
0.483586	-0.673876	0.995794
0.485553	-0.403453	0.995794
0.487519	-0.145753	0.995794
0.489485	0.115634	0.995794
0.491451	0.397367	0.995794
0.493417	0.688492	0.995794
0.495383	0.938206	0.995794
0.497349	1.06978	0.991748
0.499315	0.992041	0.991748
0.501281	0.630953	0.995794
0.503247	-0.0318788	0.995794
0.505213	-0.921485	0.991748
0.507179	-1.86702	0.854145
0.509146	-2.67163	0.854145
0.511112	-3.18625	0.794335
0.513078	-3.3497	0.794269
0.515044	-3.18657	0.830327
0.51701	-2.80569	0.854145
0.518976	-2.38132	0.854145
0.520942	-2.09395	0.854145
0.522908	-2.03414	0.854145
0.524874	-2.15028	0.854145
0.52684	-2.30628	0.854145
0.528806	-2.39951	0.854145
0.530772	-2.45045	0.854145
0.532738	-2.55768	0.854145
0.534705	-2.77782	0.854145
0.536671	-3.05487	0.854145
0.538637	-3.27747	0.854145
0.540603	-3.39568	0.854145
0.542569	-3.46026	0.854145
0.544535	-3.54256	0.854145
0.546501	-3.63035	0.854145
0.548467	-3.62012	0.854145
0.550433	-3.40636	0.854145
0.552399	-2.97478	0.854145
0.554365	-2.40607	0.879884
0.556331	-1.81209	0.973608
0.558297	-1.27341	0.991748
0.560264	-0.819215	0.995794
0.56223	-0.447137	0.995794
0.564196	-0.146558	0.995794
0.566162	0.0906886	0.995794
0.568128	0.268452	0.995794
0.570094	0.375794	0.995794
0.57206	0.380664	0.995794
0.574026	0.256925	0.995794
0.575992	0.0235433	0.995794
0.577958	-0.244859	0.995794
0.579924	-0.456298	0.995794
0.58189	-0.548907	0.995794
0.583857	-0.511675	0.995794
0.585823	-0.367395	0.995794
0.587789	-0.1458	0.995794
0.589755	0.125578	0.995794
0.591721	0.403577	0.995794
0.593687	0.623286	0.995794
0.595653	0.725713	0.995794
0.597619	0.695162	0.995794
0.599585	0.564394	0.995794
0.601551	0.384	0.995794
0.603517	0.187904	0.995794
0.605483	-0.0154615	0.995794
0.607449	-0.223938	0.995794
0.609416	-0.414788	0.995794
0.611382	-0.540996	0.995794
0.613348	-0.55515	0.995794
0.615314	-0.436987	0.995794
0.61728	-0.198305	0.995794
0.619246	0.134286	0.995794
0.621212	0.545791	0.995794
0.623178	1.04091	0.991748
0.625144	1.61901	0.888589
0.62711	2.2317	0.854145
0.629076	2.77065	0.794269
0.631042	3.11392	0.711816
0.633009	3.18756	0.711816
0.634975	3.01227	0.726074
0.636941	2.6955	0.794269
0.638907	2.38325	0.830327
0.640873	2.19324	0.854145
0.642839	2.1551	0.854145
0.644805	2.19799	0.854145
0.646771	2.1866	0.854145
0.648737	1.9932	0.854145
0.650703	1.56519	0.907518
0.652669	0.940628	0.991748
0.654635	0.217964	0.995794
0.656601	-0.477045	0.995794
0.658568	-1.02799	0.991748
0.660534	-1.35321	0.989371
0.6625	-1.44203	0.988295
0.664466	-1.3706	0.990849
0.666432	-1.26013	0.991748
0.668398	-1.20102	0.991748
0.670364	-1.18887	0.991748
0.67233	-1.14816	0.991748
0.674296	-1.02495	0.991748
0.676262	-0.841388	0.995794
0.678228	-0.667721	0.995794
0.680194	-0.547934	0.995794
0.682161	-0.462622	0.995794
0.684127	-0.370522	0.995794
0.686093	-0.256496	0.995794
0.688059	-0.146388	0.995794
0.690025	-0.0655892	0.995794
0.691991	-0.0104437	0.995794
0.693957	0.0307066	0.995794
0.695923	0.0391277	0.995794
0.697889	-0.0239101	0.995794
0.699855	-0.165351	0.995794
0.701821	-0.325414	0.995794
0.703787	-0.397903	0.995794
0.705753	-0.289703	0.995794
0.70772	0.0362856	0.995794
0.709686	0.535833	0.995794
0.711652	1.10118	0.991748
0.713618	1.59147	0.903245
0.715584	1.89206	0.854145
0.71755	1.97428	0.854145
0.719516	1.91148	0.854145
