# Supplementary material for: Prediction error signaling explains neuronal mismatch responses in the medial prefrontal cortex
Source: PLoS Biol. 2020 Dec 21;18(12):e3001019. doi: 10.1371/journal.pbio.3001019 (PMC7785337; doi:10.1371/journal.pbio.3001019)
Supplement: S5 Data — AC, auditory cortex; ACC, anterior cingulate cortex; CTR, control condition; DEV, deviant condition; IC, inferior colliculus; IL, infralimbic cortex; iMM, index of neuronal mismatch; iPE, index of prediction error; iRS, index of repetition suppression; MGB, medial geniculate body; M2, secondary motor cortex; PE-LFP, prediction error potential; PL, prelimbic cortex; SEM, standard error of the mean; STD, standard condition. (XLSX) [file pbio.3001019.s005.xlsx]

## Sheet: Fig 6A
	Auditory system														Prefrontal Cortex
	Lemniscal pathway							Nonlemniscal pathway
	IC		MGB		AC			IC		MGB		AC			M2		ACC		PL		IL
	iPE	iRS	iPE	iRS	iPE	iRS		iPE	iRS	iPE	iRS	iPE	iRS		iPE	iRS	iPE	iRS	iPE	iRS	iPE	iRS
	-0.08	0.22	-0.12	0.46	0.11	0.39		0.03	0.46	0.06	0.46	0.27	0.33		0.5304	0.0638	0.5464	0.0910	0.5726	0.0642	0.4586	0.1724

## Sheet: Fig 6B
AC								PFC
	DEV		CTR		STD				DEV		CTR		STD
Time	Spike-density function	SEM	Spike-density function	SEM	Spike-density function	SEM		Time	Spike-density function	SEM	Spike-density function	SEM	Spike-density function	SEM
-0.1	0.0502659	0.000209007	0.0472475	0.000223127	0.0525847	0.000210605		-0.1	0.106121	0.000265034	0.155231	0.000413554	0.116363	0.000311783
-0.099	0.0570246	0.000234249	0.0532593	0.000247626	0.0595742	0.000236829		-0.099	0.105985	0.000262482	0.155681	0.000411226	0.11644	0.000311889
-0.098	0.063662	0.000258629	0.0590296	0.000270407	0.0663729	0.000262153		-0.098	0.105988	0.000260637	0.156152	0.000409341	0.116518	0.000312266
-0.097	0.0700243	0.000281672	0.0644011	0.000290864	0.0727968	0.000285933		-0.097	0.106157	0.000259659	0.156637	0.000408073	0.116612	0.000312952
-0.096	0.0759822	0.000303019	0.0692476	0.000308566	0.0786884	0.000307633		-0.096	0.106508	0.000259601	0.157126	0.000407507	0.11674	0.000313952
-0.095	0.081438	0.000322419	0.0734829	0.000323289	0.0839268	0.000326842		-0.095	0.107042	0.000260424	0.157597	0.00040765	0.116918	0.000315238
-0.094	0.0863284	0.000339718	0.0770641	0.000335026	0.0884355	0.000343294		-0.094	0.107754	0.000262025	0.158036	0.000408473	0.117162	0.000316759
-0.093	0.0906218	0.000354826	0.0799923	0.000343981	0.0921831	0.000356864		-0.093	0.108617	0.000264253	0.158419	0.000409892	0.117484	0.000318447
-0.092	0.0943152	0.000367706	0.0823069	0.000350543	0.0951812	0.000367553		-0.092	0.109596	0.000266956	0.15873	0.000411809	0.117889	0.000320223
-0.091	0.0974257	0.000378362	0.0840772	0.000355221	0.0974778	0.000375471		-0.091	0.110651	0.000269998	0.158954	0.00041412	0.118368	0.000322009
-0.09	0.0999846	0.000386829	0.0853921	0.000358582	0.0991479	0.000380826		-0.09	0.111733	0.000273257	0.159082	0.000416729	0.118907	0.000323727
-0.089	0.102031	0.00039319	0.0863484	0.000361172	0.100284	0.000383913		-0.089	0.112797	0.000276628	0.159115	0.000419541	0.11948	0.0003253
-0.088	0.103605	0.00039758	0.087041	0.000363449	0.100988	0.000385109		-0.088	0.113802	0.000280012	0.15906	0.000422474	0.120056	0.000326645
-0.087	0.104751	0.00040018	0.0875543	0.000365728	0.101359	0.00038485		-0.087	0.114718	0.000283314	0.158932	0.000425445	0.120597	0.000327672
-0.086	0.10551	0.000401218	0.087958	0.00036816	0.10149	0.0003836		-0.086	0.115524	0.000286442	0.158751	0.000428374	0.121067	0.000328286
-0.085	0.105925	0.00040096	0.0883029	0.000370739	0.101461	0.000381811		-0.085	0.116211	0.00028932	0.15854	0.000431164	0.121437	0.000328399
-0.084	0.106039	0.000399687	0.0886223	0.000373327	0.101338	0.000379866		-0.084	0.116782	0.000291896	0.158328	0.00043371	0.121684	0.000327935
-0.083	0.105901	0.000397689	0.0889339	0.000375705	0.10117	0.000378039		-0.083	0.117249	0.000294155	0.158141	0.000435911	0.1218	0.00032685
-0.082	0.105559	0.000395245	0.0892443	0.000377632	0.100993	0.000376465		-0.082	0.117633	0.000296113	0.158006	0.000437664	0.121793	0.000325147
-0.081	0.105065	0.000392614	0.0895534	0.000378899	0.100828	0.000375148		-0.081	0.117955	0.000297816	0.157942	0.000438877	0.121685	0.000322886
-0.08	0.104471	0.000390023	0.0898575	0.000379361	0.100684	0.000373986		-0.08	0.118237	0.000299315	0.157969	0.000439486	0.12151	0.000320197
-0.079	0.103828	0.000387645	0.090155	0.000378977	0.100565	0.000372815		-0.079	0.118493	0.000300666	0.158097	0.00043945	0.12131	0.000317259
-0.078	0.103178	0.000385592	0.0904476	0.000377814	0.100464	0.000371461		-0.078	0.118733	0.000301906	0.158329	0.000438749	0.121132	0.000314313
-0.077	0.102557	0.000383908	0.0907422	0.00037604	0.100375	0.000369796		-0.077	0.118958	0.000303058	0.158663	0.000437404	0.121013	0.000311601
-0.076	0.101991	0.000382576	0.0910503	0.000373907	0.100288	0.00036776		-0.076	0.119162	0.000304132	0.159087	0.00043547	0.120985	0.000309365
-0.075	0.101494	0.00038153	0.0913855	0.000371713	0.100189	0.000365373		-0.075	0.119333	0.000305111	0.159583	0.000433037	0.121064	0.000307784
-0.074	0.101073	0.000380714	0.0917648	0.000369784	0.100072	0.000362751		-0.074	0.119451	0.000305986	0.160129	0.000430241	0.121244	0.000306949
-0.073	0.100725	0.000380068	0.0922015	0.000368416	0.0999255	0.000360049		-0.073	0.119501	0.000306745	0.160697	0.00042724	0.121504	0.000306854
-0.072	0.100442	0.000379578	0.092703	0.000367845	0.0997406	0.000357428		-0.072	0.119462	0.000307378	0.161255	0.000424216	0.121806	0.000307399
-0.071	0.100216	0.000379272	0.0932701	0.000368234	0.0995108	0.000355032		-0.071	0.119321	0.000307884	0.161771	0.000421346	0.122098	0.000308397
-0.07	0.100038	0.000379201	0.0938921	0.000369633	0.0992295	0.000352951		-0.07	0.119067	0.000308266	0.162216	0.000418774	0.122324	0.000309631
-0.069	0.0999068	0.000379416	0.0945477	0.000371982	0.0988923	0.000351202		-0.069	0.118693	0.000308514	0.162561	0.000416595	0.122431	0.000310867
-0.068	0.0998215	0.000379941	0.0952055	0.000375113	0.0984987	0.000349741		-0.068	0.118202	0.000308617	0.162782	0.000414835	0.122374	0.000311906
-0.067	0.0997868	0.000380755	0.0958259	0.000378751	0.0980533	0.000348479		-0.067	0.1176	0.000308539	0.162861	0.000413445	0.122121	0.000312584
-0.066	0.0998089	0.000381771	0.0963637	0.000382546	0.097564	0.000347305		-0.066	0.116901	0.000308233	0.162791	0.00041233	0.121664	0.000312795
-0.065	0.099894	0.000382862	0.0967747	0.000386108	0.0970455	0.000346126		-0.065	0.116124	0.000307639	0.162572	0.000411365	0.12101	0.000312486
-0.064	0.100045	0.000383878	0.0970164	0.00038904	0.0965188	0.000344908		-0.064	0.115296	0.000306715	0.162216	0.000410437	0.120188	0.000311644
-0.063	0.100262	0.000384708	0.0970548	0.000390999	0.0960109	0.000343687		-0.063	0.114448	0.000305432	0.161743	0.00040948	0.119242	0.000310307
-0.062	0.10054	0.000385271	0.0968682	0.000391749	0.0955517	0.000342571		-0.062	0.113617	0.000303801	0.161182	0.000408488	0.118227	0.000308539
-0.061	0.100871	0.000385572	0.0964466	0.000391184	0.0951723	0.000341721		-0.061	0.112842	0.00030186	0.160568	0.000407519	0.117203	0.000306427
-0.06	0.101241	0.000385692	0.0957956	0.000389367	0.0949025	0.000341328		-0.06	0.112165	0.000299684	0.159939	0.000406673	0.11623	0.000304074
-0.059	0.101638	0.000385765	0.094933	0.000386506	0.0947658	0.000341546		-0.059	0.111625	0.000297364	0.15933	0.000406056	0.115359	0.0003016
-0.058	0.102048	0.000385946	0.0938879	0.000382915	0.0947792	0.000342485		-0.058	0.111257	0.000295016	0.158773	0.000405755	0.11463	0.000299121
-0.057	0.102459	0.00038637	0.0926955	0.000378956	0.0949512	0.00034417		-0.057	0.111091	0.000292765	0.15829	0.000405817	0.114068	0.000296749
-0.056	0.102859	0.000387125	0.091398	0.000374989	0.0952757	0.000346523		-0.056	0.111146	0.000290741	0.157896	0.00040624	0.113684	0.000294587
-0.055	0.103242	0.000388236	0.090036	0.000371284	0.0957414	0.000349401		-0.055	0.111434	0.000289077	0.157595	0.000406972	0.113472	0.00029271
-0.054	0.103598	0.000389661	0.0886499	0.000368008	0.0963241	0.000352583		-0.054	0.11195	0.000287895	0.157383	0.000407928	0.113417	0.000291188
-0.053	0.103925	0.000391348	0.0872765	0.000365213	0.0969934	0.000355813		-0.053	0.11268	0.000287286	0.157247	0.000408984	0.113495	0.000290053
-0.052	0.104216	0.000393229	0.0859466	0.000362854	0.0977149	0.00035882		-0.052	0.113595	0.000287299	0.157171	0.000410003	0.113677	0.000289331
-0.051	0.104467	0.000395279	0.0846878	0.00036084	0.0984519	0.00036135		-0.051	0.114655	0.000287929	0.157138	0.000410838	0.113932	0.000289039
-0.05	0.104676	0.000397486	0.0835209	0.000359059	0.0991686	0.000363174		-0.05	0.11581	0.00028913	0.157132	0.000411355	0.114234	0.000289179
-0.049	0.104837	0.000399858	0.0824645	0.000357422	0.0998332	0.000364126		-0.049	0.117004	0.00029082	0.157138	0.000411445	0.114562	0.000289776
-0.048	0.104945	0.000402396	0.0815333	0.000355852	0.10042	0.000364109		-0.048	0.118178	0.0002929	0.157147	0.000411052	0.114898	0.000290838
-0.047	0.104995	0.000405063	0.0807399	0.000354304	0.100911	0.000363114		-0.047	0.11927	0.000295257	0.157153	0.00041019	0.115232	0.000292367
-0.046	0.104982	0.000407783	0.0800951	0.000352764	0.101296	0.000361205		-0.046	0.120227	0.000297776	0.157156	0.000408936	0.115559	0.000294344
-0.045	0.104901	0.000410444	0.0796086	0.000351256	0.101573	0.000358546		-0.045	0.121001	0.000300322	0.157157	0.000407429	0.115874	0.000296702
-0.044	0.104751	0.000412915	0.0792867	0.000349846	0.101747	0.000355381		-0.044	0.121557	0.000302738	0.157163	0.000405858	0.116175	0.000299331
-0.043	0.104531	0.000415076	0.0791339	0.00034865	0.101829	0.000352022		-0.043	0.121873	0.000304839	0.157178	0.000404404	0.116459	0.00030207
-0.042	0.104245	0.000416836	0.0791486	0.000347817	0.101833	0.000348824		-0.042	0.121942	0.000306434	0.157212	0.000403241	0.116725	0.000304732
-0.041	0.103903	0.000418156	0.0793252	0.00034752	0.101773	0.000346135		-0.041	0.121773	0.000307358	0.157271	0.000402486	0.116969	0.000307143
-0.04	0.103521	0.000419028	0.0796504	0.0003479	0.10166	0.000344253		-0.04	0.12139	0.0003075	0.157364	0.000402201	0.117188	0.000309174
-0.039	0.10312	0.000419478	0.0801047	0.000349036	0.101504	0.000343376		-0.039	0.120825	0.000306824	0.157497	0.00040238	0.117382	0.000310767
-0.038	0.102724	0.000419549	0.0806623	0.000350921	0.10131	0.000343555		-0.038	0.120123	0.0003054	0.157678	0.000402971	0.117553	0.000311953
-0.037	0.102363	0.000419271	0.0812918	0.000353427	0.101081	0.000344691		-0.037	0.119328	0.000303372	0.15791	0.000403891	0.117705	0.000312831
-0.036	0.102067	0.000418699	0.0819586	0.000356346	0.100817	0.000346539		-0.036	0.118488	0.000300939	0.158196	0.000405056	0.117849	0.000313557
-0.035	0.101864	0.000417886	0.0826264	0.00035941	0.100521	0.00034877		-0.035	0.117646	0.000298311	0.158535	0.000406389	0.117995	0.00031429
-0.034	0.101777	0.000416918	0.0832597	0.000362345	0.100196	0.000351022		-0.034	0.116839	0.000295686	0.158924	0.000407855	0.118153	0.000315166
-0.033	0.101826	0.000415921	0.0838275	0.000364917	0.0998501	0.000352979		-0.033	0.116096	0.000293215	0.159354	0.000409458	0.118335	0.000316275
-0.032	0.10202	0.000415063	0.0843058	0.000366978	0.0994942	0.000354416		-0.032	0.115439	0.000290995	0.159813	0.000411216	0.118545	0.000317624
-0.031	0.102359	0.000414525	0.0846752	0.000368452	0.099142	0.000355237		-0.031	0.114885	0.000289083	0.16029	0.000413161	0.118782	0.000319169
-0.03	0.102832	0.000414497	0.0849263	0.000369361	0.098808	0.000355487		-0.03	0.114441	0.000287502	0.160767	0.000415305	0.119039	0.000320805
-0.029	0.103419	0.000415097	0.0850578	0.000369797	0.0985046	0.000355319		-0.029	0.114114	0.000286266	0.161228	0.000417621	0.119303	0.000322405
-0.028	0.104087	0.000416338	0.0850776	0.000369893	0.0982427	0.000354967		-0.028	0.113906	0.000285402	0.161654	0.000420029	0.119553	0.000323826
-0.027	0.104798	0.000418098	0.0850003	0.000369793	0.0980266	0.000354664		-0.027	0.113818	0.000284944	0.16203	0.000422398	0.11977	0.000324946
-0.026	0.105502	0.000420106	0.0848468	0.000369626	0.097855	0.000354596		-0.026	0.113849	0.000284928	0.162339	0.000424556	0.119932	0.000325652
-0.025	0.10615	0.000421974	0.0846424	0.000369493	0.0977238	0.000354866		-0.025	0.11399	0.000285375	0.162568	0.000426322	0.120025	0.000325865
-0.024	0.106692	0.000423263	0.0844115	0.000369424	0.0976232	0.000355442		-0.024	0.114231	0.000286275	0.162703	0.000427534	0.12004	0.000325531
-0.023	0.107082	0.00042355	0.0841786	0.000369423	0.0975445	0.000356213		-0.023	0.114559	0.000287575	0.162733	0.000428074	0.119976	0.000324642
-0.022	0.107284	0.000422523	0.0839628	0.000369437	0.0974798	0.000356991		-0.022	0.114947	0.000289178	0.162651	0.00042789	0.119842	0.000323225
-0.021	0.107277	0.000420025	0.0837771	0.000369397	0.0974262	0.000357587		-0.021	0.115372	0.000290959	0.16245	0.000427002	0.119655	0.000321357
-0.02	0.107052	0.00041608	0.0836267	0.000369223	0.0973874	0.000357864		-0.02	0.115802	0.000292764	0.162131	0.000425497	0.119437	0.000319162
-0.019	0.10662	0.000410904	0.0835088	0.000368837	0.0973724	0.00035777		-0.019	0.116207	0.000294445	0.1617	0.000423506	0.119211	0.000316803
-0.018	0.106008	0.00040485	0.0834139	0.000368167	0.0973985	0.000357363		-0.018	0.116556	0.000295877	0.161167	0.000421185	0.119001	0.000314474
-0.017	0.105256	0.000398357	0.083327	0.000367149	0.0974867	0.000356802		-0.017	0.116826	0.000296957	0.160554	0.000418675	0.11883	0.000312366
-0.016	0.104412	0.000391873	0.0832312	0.000365732	0.0976599	0.000356313		-0.016	0.116999	0.000297636	0.159886	0.000416095	0.118715	0.000310662
-0.015	0.103528	0.000385816	0.08311	0.000363884	0.0979407	0.000356149		-0.015	0.117068	0.000297921	0.159198	0.000413528	0.118665	0.000309491
-0.014	0.102657	0.000380517	0.0829516	0.00036161	0.0983484	0.00035654		-0.014	0.117032	0.000297864	0.158525	0.000411033	0.118686	0.000308936
-0.013	0.101841	0.000376193	0.0827502	0.000358972	0.0988953	0.000357655		-0.013	0.1169	0.000297572	0.157906	0.000408661	0.118775	0.000309033
-0.012	0.101117	0.000372942	0.0825074	0.000356096	0.0995834	0.000359567		-0.012	0.116686	0.000297175	0.157379	0.000406472	0.118927	0.000309758
-0.011	0.100506	0.000370731	0.0822341	0.000353183	0.100406	0.000362248		-0.011	0.116407	0.000296802	0.156973	0.000404549	0.11913	0.000311049
-0.01	0.100018	0.00036942	0.0819472	0.000350485	0.101341	0.000365552		-0.01	0.116084	0.000296561	0.156711	0.00040299	0.119373	0.000312805
-0.009	0.0996538	0.000368794	0.0816707	0.000348285	0.102358	0.000369252		-0.009	0.115732	0.000296506	0.156604	0.000401889	0.119644	0.000314905
-0.008	0.0994064	0.000368609	0.0814287	0.000346833	0.103415	0.000373062		-0.008	0.115366	0.000296641	0.156649	0.000401312	0.11993	0.000317194
-0.007	0.0992642	0.000368647	0.0812488	0.000346327	0.104463	0.000376651		-0.007	0.114994	0.000296901	0.156834	0.000401266	0.120221	0.000319507
-0.006	0.0992161	0.000368768	0.0811542	0.00034686	0.105452	0.000379704		-0.006	0.114618	0.00029719	0.157132	0.000401688	0.120512	0.00032167
-0.005	0.0992521	0.000368927	0.0811642	0.000348432	0.10633	0.000381956		-0.005	0.114234	0.000297388	0.157513	0.000402462	0.120796	0.000323526
-0.004	0.0993648	0.000369167	0.0812924	0.000350939	0.107054	0.000383241		-0.004	0.113835	0.000297375	0.157938	0.000403414	0.121075	0.000324957
-0.003	0.0995515	0.000369591	0.0815454	0.000354215	0.107592	0.000383504		-0.003	0.113408	0.000297052	0.158371	0.000404362	0.12135	0.00032589
-0.002	0.0998108	0.000370331	0.0819255	0.000358072	0.107924	0.00038281		-0.002	0.112939	0.000296345	0.158778	0.000405137	0.121624	0.000326311
-0.001	0.100143	0.00037149	0.0824261	0.000362296	0.108046	0.000381328		-0.001	0.112418	0.000295213	0.159131	0.000405618	0.121899	0.000326241
0	0.100551	0.000373123	0.0830374	0.000366692	0.107969	0.000379297		0	0.111834	0.000293651	0.159415	0.000405737	0.122176	0.000325737
0.001	0.101039	0.00037523	0.0837467	0.000371065	0.107716	0.00037698		0.001	0.111184	0.000291677	0.15962	0.000405491	0.122458	0.000324861
0.002	0.101609	0.000377746	0.0845403	0.000375226	0.107321	0.000374629		0.002	0.110472	0.000289338	0.159746	0.000404931	0.122743	0.000323685
0.003	0.10227	0.000380569	0.0854091	0.000378993	0.106823	0.000372436		0.003	0.109706	0.000286708	0.159805	0.000404151	0.123026	0.00032228
0.004	0.103032	0.000383557	0.0863482	0.000382188	0.106258	0.000370526		0.004	0.108902	0.000283876	0.159807	0.000403263	0.123303	0.000320729
0.005	0.103917	0.00038654	0.087366	0.000384687	0.105667	0.000368956		0.005	0.108081	0.000280955	0.159768	0.000402396	0.123568	0.000319126
0.006	0.104956	0.000389302	0.0884869	0.000386424	0.105082	0.000367714		0.006	0.107265	0.000278057	0.159701	0.000401657	0.123815	0.00031758
0.007	0.106194	0.000391614	0.0897533	0.000387447	0.104534	0.000366739		0.007	0.106476	0.000275288	0.159613	0.000401126	0.124036	0.000316187
0.008	0.107697	0.000393292	0.0912311	0.00038795	0.104049	0.000365941		0.008	0.105736	0.000272733	0.159506	0.000400835	0.124225	0.000315015
0.009	0.109553	0.000394245	0.0930115	0.000388328	0.103654	0.000365217		0.009	0.105062	0.000270437	0.159378	0.000400777	0.124371	0.000314075
0.01	0.111872	0.000394599	0.095206	0.000389176	0.103373	0.000364484		0.01	0.104471	0.000268418	0.159218	0.000400893	0.124464	0.000313307
0.011	0.114785	0.000394787	0.0979448	0.000391313	0.103234	0.000363691		0.011	0.103971	0.000266655	0.159015	0.000401107	0.124492	0.000312594
0.012	0.118443	0.000395617	0.101366	0.000395727	0.103265	0.000362845		0.012	0.103568	0.000265123	0.158755	0.000401321	0.124441	0.000311782
0.013	0.123007	0.00039828	0.105609	0.00040348	0.10349	0.000362001		0.013	0.103269	0.000263815	0.158432	0.000401466	0.124295	0.000310728
0.014	0.128638	0.000404185	0.110797	0.000415539	0.103933	0.00036126		0.014	0.103076	0.000262757	0.158038	0.000401484	0.124038	0.000309311
0.015	0.13549	0.000414696	0.11703	0.00043256	0.10461	0.000360745		0.015	0.102993	0.00026202	0.157576	0.000401349	0.123656	0.000307466
0.016	0.143692	0.000430739	0.124372	0.000454695	0.105532	0.000360582		0.016	0.103021	0.000261703	0.157053	0.000401053	0.123138	0.000305198
0.017	0.153341	0.000452488	0.132846	0.000481488	0.106695	0.000360872		0.017	0.103165	0.00026192	0.156482	0.000400603	0.12248	0.000302551
0.018	0.164495	0.000479261	0.142429	0.000511929	0.108089	0.000361658		0.018	0.103427	0.000262751	0.155879	0.00040001	0.121685	0.000299617
0.019	0.177163	0.000509672	0.153053	0.00054461	0.109692	0.000362938		0.019	0.103805	0.000264223	0.155263	0.000399274	0.120764	0.000296495
0.02	0.191311	0.000541962	0.164609	0.000577959	0.111478	0.000364669		0.02	0.104298	0.000266286	0.15465	0.000398394	0.119736	0.000293296
0.021	0.206861	0.000574359	0.176956	0.000610477	0.113412	0.000366781		0.021	0.104899	0.000268839	0.154055	0.000397373	0.118634	0.000290134
0.022	0.2237	0.000605381	0.189925	0.00064091	0.115462	0.000369204		0.022	0.105599	0.000271742	0.153489	0.000396226	0.117492	0.00028712
0.023	0.241683	0.000634	0.203332	0.000668346	0.117591	0.000371876		0.023	0.106386	0.000274862	0.15296	0.000394985	0.116355	0.000284384
0.024	0.260644	0.000659725	0.216982	0.000692252	0.119767	0.000374754		0.024	0.107242	0.000278093	0.152468	0.000393709	0.115267	0.00028205
0.025	0.280392	0.000682564	0.230674	0.000712429	0.12196	0.000377801		0.025	0.108146	0.000281361	0.152014	0.000392495	0.114272	0.000280248
0.026	0.30072	0.000702938	0.244205	0.000728955	0.124143	0.000380993		0.026	0.109078	0.000284618	0.151596	0.000391446	0.11341	0.000279085
0.027	0.321397	0.000721527	0.257375	0.000742112	0.12629	0.000384297		0.027	0.110014	0.000287817	0.151206	0.000390664	0.11271	0.000278632
0.028	0.34217	0.000739099	0.269984	0.000752318	0.128376	0.000387691		0.028	0.11093	0.00029089	0.150838	0.000390241	0.112188	0.00027891
0.029	0.362762	0.000756365	0.281837	0.000760075	0.13038	0.000391159		0.029	0.111806	0.00029374	0.150486	0.000390234	0.111852	0.00027988
0.03	0.382868	0.000773829	0.29275	0.000765917	0.13228	0.000394703		0.03	0.112622	0.000296243	0.150146	0.000390663	0.111689	0.000281441
0.031	0.402166	0.000791711	0.30255	0.000770354	0.134053	0.00039834		0.031	0.113366	0.000298273	0.149816	0.0003915	0.111679	0.000283438
0.032	0.420318	0.000809903	0.311085	0.000773794	0.135682	0.000402098		0.032	0.11403	0.000299738	0.149498	0.000392684	0.111787	0.000285678
0.033	0.436986	0.000827995	0.318226	0.000776495	0.137146	0.000405991		0.033	0.114612	0.000300601	0.149199	0.000394123	0.111976	0.000287955
0.034	0.451844	0.000845339	0.323876	0.00077854	0.138428	0.000409989		0.034	0.115121	0.000300906	0.148926	0.00039571	0.112209	0.000290083
0.035	0.464599	0.000861138	0.327968	0.000779843	0.139513	0.000414018		0.035	0.115568	0.000300766	0.148693	0.000397343	0.112449	0.000291909
0.036	0.475004	0.00087457	0.330477	0.000780213	0.140387	0.000417941		0.036	0.115968	0.000300348	0.148516	0.000398926	0.112674	0.000293354
0.037	0.482874	0.000884894	0.33141	0.00077943	0.141041	0.000421587		0.037	0.116339	0.000299846	0.14841	0.000400397	0.112868	0.0002944
0.038	0.488097	0.000891554	0.330818	0.000777321	0.141468	0.00042477		0.038	0.116695	0.000299439	0.148387	0.000401717	0.113026	0.000295093
0.039	0.490643	0.000894267	0.328781	0.000773809	0.141668	0.000427322		0.039	0.117046	0.000299279	0.148459	0.000402877	0.113155	0.000295522
0.04	0.490557	0.000893078	0.325409	0.000768957	0.141642	0.000429117		0.04	0.117399	0.000299461	0.148629	0.000403878	0.11327	0.000295813
0.041	0.487965	0.000888363	0.320836	0.000762941	0.141399	0.000430092		0.041	0.117747	0.000300022	0.148894	0.000404733	0.113387	0.00029608
0.042	0.483057	0.000880804	0.315214	0.000756042	0.14095	0.000430246		0.042	0.118081	0.000300959	0.149245	0.000405456	0.113522	0.000296422
0.043	0.476077	0.000871296	0.308705	0.000748578	0.140314	0.00042964		0.043	0.118383	0.000302226	0.149664	0.000406048	0.113687	0.000296899
0.044	0.46731	0.00086082	0.301473	0.000740847	0.139513	0.000428379		0.044	0.11863	0.000303745	0.150131	0.000406516	0.113886	0.000297527
0.045	0.457062	0.0008503	0.293679	0.000733057	0.138576	0.000426597		0.045	0.118799	0.000305415	0.150619	0.000406866	0.114119	0.000298281
0.046	0.445647	0.000840462	0.285475	0.000725272	0.137538	0.000424443		0.046	0.118868	0.000307112	0.151106	0.000407124	0.114374	0.000299096
0.047	0.433374	0.000831762	0.277004	0.000717397	0.136439	0.000422066		0.047	0.118819	0.000308694	0.151569	0.000407326	0.114636	0.000299889
0.048	0.420529	0.000824352	0.268392	0.000709194	0.135321	0.000419602		0.048	0.118641	0.000310015	0.151989	0.000407529	0.114886	0.000300573
0.049	0.407373	0.000818113	0.259746	0.000700331	0.134236	0.000417186		0.049	0.118334	0.000310945	0.152354	0.000407789	0.115101	0.000301074
0.05	0.394134	0.000812728	0.251161	0.000690473	0.133228	0.000414929		0.05	0.117907	0.000311383	0.152656	0.000408175	0.115263	0.000301345
0.051	0.381003	0.000807789	0.24271	0.000679346	0.132343	0.000412947		0.051	0.117382	0.000311285	0.152889	0.000408729	0.115358	0.000301367
0.052	0.368137	0.000802889	0.234459	0.000666823	0.131619	0.000411345		0.052	0.11679	0.000310667	0.153053	0.000409481	0.115375	0.000301153
0.053	0.355662	0.000797685	0.22646	0.000652963	0.131085	0.000410239		0.053	0.11617	0.000309616	0.153147	0.000410432	0.115313	0.000300735
0.054	0.343676	0.000791938	0.218754	0.000638031	0.130758	0.000409738		0.054	0.115565	0.000308286	0.15317	0.000411552	0.115176	0.00030015
0.055	0.33225	0.000785526	0.21138	0.000622474	0.130639	0.000409942		0.055	0.115016	0.00030687	0.15312	0.000412775	0.114973	0.00029943
0.056	0.321441	0.000778445	0.204372	0.000606882	0.130718	0.000410908		0.056	0.114562	0.000305581	0.152995	0.000414013	0.114719	0.000298599
0.057	0.311287	0.00077078	0.197754	0.000591905	0.130971	0.000412641		0.057	0.114232	0.00030461	0.152792	0.000415151	0.114431	0.000297686
0.058	0.301819	0.000762703	0.191549	0.000578172	0.131366	0.000415062		0.058	0.11404	0.000304106	0.15251	0.000416065	0.114125	0.000296706
0.059	0.293059	0.000754437	0.185773	0.000566197	0.131862	0.000418029		0.059	0.113991	0.000304155	0.15215	0.000416636	0.113819	0.000295691
0.06	0.285021	0.000746231	0.180435	0.000556295	0.132417	0.000421359		0.06	0.114074	0.000304761	0.151717	0.000416768	0.113524	0.000294662
0.061	0.277712	0.000738319	0.175533	0.000548551	0.132989	0.000424869		0.061	0.114266	0.000305871	0.15122	0.000416407	0.113249	0.000293648
0.062	0.271135	0.000730915	0.17106	0.000542828	0.133541	0.000428412		0.062	0.114539	0.000307365	0.150671	0.000415529	0.112995	0.000292665
0.063	0.265282	0.00072416	0.166997	0.000538784	0.13404	0.00043191		0.063	0.114858	0.000309089	0.150088	0.000414175	0.112767	0.000291719
0.064	0.260141	0.000718139	0.163318	0.000535979	0.13446	0.000435351		0.064	0.115194	0.000310872	0.149491	0.000412428	0.112559	0.000290801
0.065	0.255686	0.000712887	0.159996	0.000533957	0.134782	0.000438744		0.065	0.115517	0.000312552	0.148898	0.000410409	0.11237	0.000289904
0.066	0.251884	0.000708391	0.156993	0.000532303	0.134992	0.000442105		0.066	0.11581	0.000314003	0.148331	0.000408264	0.112197	0.000289017
0.067	0.248688	0.000704604	0.15428	0.000530738	0.135082	0.000445416		0.067	0.116063	0.000315144	0.147806	0.000406144	0.112037	0.000288149
0.068	0.246041	0.000701453	0.151824	0.000529092	0.135047	0.000448605		0.068	0.116275	0.000315953	0.147337	0.000404189	0.111893	0.000287333
0.069	0.243877	0.000698842	0.149596	0.000527339	0.134887	0.000451567		0.069	0.116452	0.000316461	0.146932	0.000402511	0.111765	0.000286619
0.07	0.242119	0.000696663	0.147574	0.000525539	0.134605	0.000454179		0.07	0.116608	0.000316742	0.146595	0.00040118	0.111655	0.000286073
0.071	0.240685	0.000694797	0.145743	0.000523811	0.134207	0.000456341		0.071	0.116759	0.000316881	0.146323	0.000400225	0.111567	0.00028576
0.072	0.239489	0.000693152	0.144091	0.000522282	0.133706	0.000457981		0.072	0.116921	0.000316965	0.146109	0.000399637	0.1115	0.000285721
0.073	0.238449	0.000691646	0.142612	0.000521055	0.133116	0.000459076		0.073	0.117108	0.000317071	0.145944	0.000399367	0.111454	0.000285967
0.074	0.237491	0.000690224	0.141308	0.000520219	0.132454	0.000459627		0.074	0.117327	0.000317239	0.145816	0.00039935	0.111424	0.000286469
0.075	0.236548	0.000688826	0.140184	0.000519819	0.131745	0.000459656		0.075	0.117581	0.000317486	0.145719	0.000399509	0.111404	0.000287159
0.076	0.235571	0.000687375	0.139248	0.000519896	0.131007	0.00045917		0.076	0.117861	0.000317792	0.145647	0.00039976	0.111389	0.000287939
0.077	0.234528	0.000685787	0.138512	0.000520486	0.130261	0.00045818		0.077	0.118151	0.000318111	0.145598	0.000400032	0.111373	0.000288705
0.078	0.2334	0.000683961	0.137982	0.000521641	0.129524	0.000456702		0.078	0.118427	0.000318367	0.145578	0.000400259	0.111354	0.000289365
0.079	0.232185	0.000681816	0.137661	0.000523403	0.128808	0.00045478		0.079	0.118656	0.00031845	0.145595	0.000400389	0.111335	0.000289844
0.08	0.230888	0.000679298	0.137543	0.000525804	0.128119	0.000452486		0.08	0.118803	0.000318226	0.145659	0.000400379	0.11132	0.000290112
0.081	0.229522	0.000676398	0.13761	0.000528832	0.12746	0.000449941		0.081	0.118832	0.000317554	0.14578	0.000400202	0.111323	0.000290183
0.082	0.228099	0.000673126	0.13783	0.000532393	0.126829	0.000447318		0.082	0.118711	0.000316307	0.145967	0.000399853	0.111357	0.000290106
0.083	0.226625	0.000669491	0.138163	0.00053631	0.126227	0.000444813		0.083	0.118415	0.000314386	0.146223	0.000399334	0.111439	0.000289966
0.084	0.2251	0.000665478	0.138552	0.000540304	0.125653	0.000442612		0.084	0.117933	0.000311763	0.146547	0.000398686	0.111582	0.000289876
0.085	0.223517	0.000661053	0.138939	0.000544015	0.125111	0.000440885		0.085	0.117268	0.000308482	0.14693	0.00039797	0.111801	0.000289953
0.086	0.221862	0.000656181	0.139261	0.000547037	0.12461	0.000439741		0.086	0.116439	0.000304669	0.147361	0.000397263	0.112103	0.000290308
0.087	0.220121	0.000650876	0.139462	0.000548976	0.124161	0.000439219		0.087	0.115479	0.000300506	0.147821	0.000396652	0.112493	0.000291019
0.088	0.218283	0.000645257	0.139501	0.000549506	0.123783	0.000439281		0.088	0.114435	0.000296231	0.148289	0.000396197	0.112968	0.000292113
0.089	0.216348	0.000639544	0.139351	0.00054843	0.123494	0.000439825		0.089	0.113362	0.000292087	0.148744	0.000395941	0.113522	0.00029355
0.09	0.214327	0.000634046	0.139007	0.000545709	0.12331	0.000440694		0.09	0.112321	0.0002883	0.149162	0.000395864	0.11414	0.000295238
0.091	0.212247	0.000629099	0.138488	0.000541495	0.123242	0.000441691		0.091	0.111371	0.000285072	0.149524	0.000395903	0.11481	0.000297051
0.092	0.21015	0.000624985	0.137826	0.00053608	0.123293	0.000442592		0.092	0.110565	0.000282533	0.149812	0.000395953	0.115512	0.000298865
0.093	0.20809	0.000621884	0.137069	0.000529879	0.123457	0.000443176		0.093	0.109945	0.000280759	0.150013	0.000395894	0.116224	0.00030059
0.094	0.206131	0.000619824	0.13627	0.000523363	0.123715	0.000443249		0.094	0.109543	0.000279777	0.150115	0.00039562	0.116924	0.000302198
0.095	0.204333	0.000618697	0.135476	0.000516979	0.124043	0.000442689		0.095	0.109376	0.000279566	0.150117	0.00039507	0.117589	0.00030371
0.096	0.202754	0.000618313	0.134725	0.000511107	0.124409	0.000441464		0.096	0.109446	0.000280071	0.15002	0.000394236	0.118196	0.00030518
0.097	0.201434	0.000618446	0.13404	0.000506005	0.124775	0.000439661		0.097	0.109745	0.000281237	0.149831	0.000393167	0.118722	0.000306648
0.098	0.200399	0.000618884	0.133423	0.000501802	0.125107	0.000437504		0.098	0.110253	0.000282995	0.149564	0.000391948	0.119145	0.000308107
0.099	0.199649	0.000619462	0.132858	0.000498491	0.125376	0.000435302		0.099	0.110942	0.000285276	0.149239	0.000390693	0.119449	0.000309485
0.1	0.199164	0.000620068	0.132316	0.000495943	0.125556	0.000433396		0.1	0.111777	0.000287993	0.148878	0.000389514	0.119617	0.000310645
0.101	0.1989	0.000620617	0.131755	0.000493926	0.125631	0.000432064		0.101	0.112719	0.000291032	0.148508	0.000388507	0.119641	0.000311423
0.102	0.198796	0.000621046	0.131131	0.000492118	0.125593	0.000431456		0.102	0.113724	0.000294237	0.148154	0.000387749	0.119518	0.000311683
0.103	0.19878	0.000621312	0.130406	0.000490147	0.12544	0.000431559		0.103	0.114748	0.000297415	0.147842	0.000387295	0.119253	0.000311336
0.104	0.198771	0.000621356	0.129553	0.000487627	0.125174	0.000432202		0.104	0.115749	0.000300365	0.147597	0.000387196	0.118857	0.000310389
0.105	0.198693	0.000621136	0.128561	0.000484222	0.124799	0.000433101		0.105	0.116685	0.000302894	0.147435	0.000387484	0.118348	0.000308926
0.106	0.198473	0.000620588	0.127437	0.000479684	0.12432	0.000433956		0.106	0.117523	0.000304865	0.14737	0.000388179	0.11775	0.000307089
0.107	0.198053	0.000619656	0.126206	0.000473936	0.123744	0.000434509		0.107	0.118237	0.000306217	0.147401	0.000389274	0.117092	0.00030504
0.108	0.197392	0.000618288	0.124911	0.000467095	0.123078	0.000434589		0.108	0.11881	0.000306982	0.147523	0.000390725	0.116404	0.000302919
0.109	0.196465	0.000616445	0.123601	0.000459464	0.122331	0.000434131		0.109	0.119236	0.000307273	0.147717	0.000392427	0.115713	0.000300818
0.11	0.195272	0.000614102	0.122335	0.000451499	0.121514	0.00043316		0.11	0.119519	0.000307256	0.147959	0.000394231	0.115046	0.000298793
0.111	0.193823	0.000611254	0.121166	0.000443728	0.120642	0.000431772		0.111	0.119671	0.00030711	0.14821	0.000395933	0.114423	0.000296853
0.112	0.19215	0.000607938	0.120148	0.000436679	0.119731	0.000430094		0.112	0.11971	0.00030699	0.148432	0.000397317	0.11386	0.000295002
0.113	0.190294	0.000604196	0.119318	0.000430779	0.118803	0.000428273		0.113	0.119659	0.000306992	0.148587	0.000398176	0.113364	0.000293251
0.114	0.188306	0.000600095	0.118705	0.00042634	0.117878	0.000426435		0.114	0.119543	0.000307151	0.148638	0.000398348	0.112939	0.000291621
0.115	0.186241	0.000595701	0.118321	0.00042352	0.116975	0.000424676		0.115	0.119383	0.000307444	0.14856	0.000397742	0.112585	0.000290145
0.116	0.184155	0.000591087	0.118166	0.000422362	0.11611	0.000423073		0.116	0.119202	0.000307824	0.148337	0.000396362	0.112298	0.000288855
0.117	0.182099	0.000586347	0.118225	0.00042281	0.115295	0.000421681		0.117	0.119019	0.000308237	0.147965	0.000394297	0.112076	0.000287763
0.118	0.180118	0.000581574	0.118473	0.000424741	0.114539	0.000420531		0.118	0.118848	0.000308649	0.147457	0.000391724	0.111917	0.00028687
0.119	0.17825	0.000576879	0.11887	0.000427953	0.113843	0.00041964		0.119	0.118706	0.000309052	0.14683	0.000388866	0.11182	0.000286143
0.12	0.176522	0.000572391	0.119372	0.000432179	0.113208	0.000419004		0.12	0.118606	0.000309445	0.146113	0.000385964	0.111785	0.000285545
0.121	0.17495	0.000568213	0.119927	0.000437077	0.112626	0.000418569		0.121	0.118562	0.000309826	0.145334	0.000383222	0.111817	0.000285036
0.122	0.173541	0.000564437	0.120481	0.000442252	0.112096	0.000418257		0.122	0.118584	0.000310166	0.144519	0.00038078	0.111918	0.00028459
0.123	0.172292	0.000561105	0.120985	0.000447296	0.111614	0.000417952		0.123	0.118685	0.000310415	0.143688	0.000378688	0.112094	0.000284212
0.124	0.171195	0.000558219	0.121394	0.000451826	0.111181	0.000417525		0.124	0.118869	0.000310522	0.142857	0.000376924	0.112343	0.000283925
0.125	0.170236	0.000555761	0.121678	0.000455547	0.110802	0.000416849		0.125	0.119141	0.000310451	0.142032	0.000375401	0.112664	0.000283784
0.126	0.169401	0.000553685	0.121819	0.000458277	0.110487	0.00041584		0.126	0.119498	0.00031023	0.141218	0.000374026	0.113051	0.000283851
0.127	0.168674	0.000551947	0.121819	0.000459993	0.11025	0.000414475		0.127	0.11993	0.000309941	0.140416	0.000372734	0.113492	0.000284189
0.128	0.168043	0.000550507	0.121692	0.000460814	0.110106	0.000412804		0.128	0.120422	0.000309739	0.139627	0.000371494	0.11397	0.000284837
0.129	0.167494	0.000549331	0.12147	0.000460991	0.110069	0.000410958		0.129	0.120955	0.000309806	0.138855	0.000370333	0.114464	0.000285805
0.13	0.167016	0.000548383	0.121193	0.000460855	0.110149	0.000409133		0.13	0.121502	0.000310293	0.138108	0.000369309	0.114947	0.000287066
0.131	0.166591	0.000547611	0.120903	0.000460765	0.110351	0.000407571		0.131	0.122036	0.000311299	0.137396	0.00036849	0.115393	0.000288562
0.132	0.166201	0.000546967	0.120641	0.000461043	0.110669	0.000406513		0.132	0.122532	0.00031282	0.136733	0.000367912	0.115773	0.000290213
0.133	0.165821	0.000546372	0.120442	0.000461917	0.111089	0.000406158		0.133	0.122963	0.000314756	0.136132	0.000367582	0.116061	0.000291921
0.134	0.165422	0.00054573	0.120328	0.000463491	0.111587	0.000406625		0.134	0.123312	0.00031694	0.135606	0.000367458	0.116236	0.000293586
0.135	0.164967	0.00054491	0.120307	0.000465717	0.112129	0.000407913		0.135	0.123566	0.000319181	0.135163	0.000367476	0.116278	0.00029511
0.136	0.164425	0.000543752	0.120373	0.000468411	0.112679	0.000409896		0.136	0.123722	0.000321292	0.134813	0.00036757	0.116177	0.000296399
0.137	0.163767	0.000542084	0.12051	0.000471278	0.113197	0.00041233		0.137	0.123786	0.00032313	0.134554	0.000367675	0.11593	0.000297377
0.138	0.162976	0.000539733	0.120691	0.000473955	0.113649	0.000414899		0.138	0.123774	0.000324599	0.134386	0.000367766	0.115542	0.000297984
0.139	0.162047	0.000536579	0.120891	0.000476074	0.114005	0.000417275		0.139	0.123706	0.000325646	0.1343	0.000367828	0.115024	0.000298193
0.14	0.160999	0.000532599	0.121081	0.000477323	0.114245	0.000419165		0.14	0.123615	0.000326278	0.134283	0.000367867	0.114397	0.000298008
0.141	0.159863	0.000527919	0.121241	0.000477494	0.11436	0.00042038		0.141	0.123533	0.000326519	0.134323	0.000367893	0.113687	0.000297478
0.142	0.158688	0.000522808	0.121358	0.000476527	0.114352	0.00042085		0.142	0.123491	0.000326435	0.134402	0.000367902	0.112925	0.000296687
0.143	0.157532	0.00051767	0.121434	0.000474521	0.114228	0.000420622		0.143	0.123522	0.000326123	0.134503	0.000367877	0.112148	0.000295741
0.144	0.156458	0.00051296	0.121476	0.000471687	0.114001	0.000419835		0.144	0.12365	0.000325704	0.134609	0.000367791	0.111392	0.000294757
0.145	0.15552	0.000509087	0.121501	0.000468329	0.11369	0.000418673		0.145	0.123893	0.000325298	0.134709	0.000367608	0.110697	0.000293843
0.146	0.154765	0.000506322	0.12153	0.000464782	0.113311	0.00041732		0.146	0.124258	0.000325018	0.134793	0.000367307	0.1101	0.000293074
0.147	0.154216	0.000504716	0.121584	0.000461372	0.112879	0.000415904		0.147	0.124743	0.000324946	0.134858	0.000366887	0.109638	0.000292491
0.148	0.153878	0.000504109	0.12168	0.00045838	0.112405	0.000414495		0.148	0.125339	0.000325119	0.134907	0.000366382	0.109338	0.00029209
0.149	0.153739	0.000504195	0.121825	0.000456048	0.111896	0.000413103		0.149	0.126025	0.000325519	0.134943	0.000365862	0.109225	0.000291843
0.15	0.15377	0.000504577	0.122019	0.000454555	0.111356	0.000411686		0.15	0.126778	0.000326103	0.134975	0.000365418	0.10931	0.000291703
0.151	0.153931	0.000504906	0.122248	0.000454022	0.110785	0.00041018		0.151	0.127571	0.000326815	0.13501	0.000365158	0.109595	0.000291628
0.152	0.154178	0.000504937	0.122487	0.000454499	0.110181	0.000408528		0.152	0.12838	0.000327615	0.135053	0.000365171	0.110069	0.000291591
0.153	0.154474	0.000504582	0.122706	0.000455959	0.109544	0.000406684		0.153	0.129184	0.000328494	0.135101	0.0003655	0.11071	0.000291574
0.154	0.154789	0.000503916	0.122869	0.000458273	0.108873	0.000404624		0.154	0.129963	0.000329452	0.135148	0.000366107	0.111486	0.000291578
0.155	0.155107	0.000503123	0.122938	0.000461213	0.108169	0.000402354		0.155	0.130711	0.000330517	0.135181	0.000366881	0.112356	0.000291588
0.156	0.155426	0.000502463	0.122882	0.000464469	0.107436	0.000399884		0.156	0.131424	0.000331708	0.135179	0.000367624	0.113278	0.00029159
0.157	0.155754	0.000502181	0.122673	0.000467665	0.106684	0.000397234		0.157	0.132108	0.000333017	0.135124	0.000368102	0.11421	0.000291563
0.158	0.156107	0.000502492	0.122296	0.000470404	0.105927	0.000394455		0.158	0.132772	0.000334423	0.134994	0.000368078	0.115115	0.000291498
0.159	0.156502	0.000503548	0.121743	0.000472299	0.105183	0.000391602		0.159	0.133432	0.000335894	0.134773	0.000367369	0.115966	0.000291403
0.16	0.15695	0.000505416	0.121016	0.000473018	0.104475	0.000388774		0.16	0.134102	0.000337393	0.134452	0.000365878	0.116745	0.000291331
0.161	0.157452	0.000508105	0.120125	0.000472322	0.103832	0.000386109		0.161	0.134795	0.000338901	0.134031	0.000363617	0.117446	0.000291358
0.162	0.157994	0.000511557	0.119088	0.000470093	0.103282	0.000383758		0.162	0.135522	0.000340419	0.133516	0.000360714	0.118071	0.00029159
0.163	0.15855	0.000515631	0.117926	0.000466362	0.102851	0.000381869		0.163	0.136286	0.000341963	0.132923	0.000357382	0.118625	0.000292109
0.164	0.159079	0.000520117	0.116663	0.000461318	0.102561	0.00038055		0.164	0.137083	0.000343543	0.132273	0.000353879	0.119116	0.000292965
0.165	0.159537	0.000524724	0.115323	0.000455279	0.102428	0.000379847		0.165	0.137903	0.000345158	0.13159	0.000350469	0.119553	0.000294144
0.166	0.159878	0.00052909	0.113932	0.000448671	0.102458	0.000379743		0.166	0.13873	0.000346764	0.130898	0.00034737	0.119938	0.000295565
0.167	0.160063	0.000532823	0.112513	0.00044195	0.102647	0.000380167		0.167	0.139543	0.000348276	0.130215	0.000344723	0.12027	0.000297094
0.168	0.160067	0.000535572	0.11109	0.000435538	0.102982	0.000381028		0.168	0.140323	0.000349574	0.129556	0.000342591	0.120544	0.000298575
0.169	0.159885	0.000537063	0.109685	0.000429752	0.10344	0.000382244		0.169	0.141052	0.000350529	0.128931	0.000340955	0.12075	0.000299862
0.17	0.159529	0.000537183	0.108319	0.000424748	0.103989	0.00038376		0.17	0.141721	0.000351025	0.128342	0.000339748	0.120879	0.000300854
0.171	0.159028	0.000535988	0.107008	0.000420531	0.104594	0.000385529		0.171	0.142326	0.000350976	0.127793	0.000338873	0.120925	0.000301517
0.172	0.158425	0.000533719	0.105768	0.000416981	0.105215	0.00038751		0.172	0.142874	0.000350344	0.127285	0.000338229	0.120883	0.000301874
0.173	0.157764	0.000530758	0.104611	0.000413901	0.105811	0.000389634		0.173	0.143381	0.000349156	0.12682	0.000337727	0.120754	0.000301993
0.174	0.157093	0.000527552	0.103546	0.000411096	0.106343	0.000391793		0.174	0.143869	0.000347481	0.126409	0.000337307	0.120546	0.000301976
0.175	0.156445	0.000524504	0.102577	0.000408408	0.106777	0.000393843		0.175	0.144367	0.00034543	0.126062	0.000336934	0.120269	0.000301923
0.176	0.155842	0.000521918	0.101708	0.000405753	0.107089	0.000395629		0.176	0.144901	0.000343138	0.125797	0.00033661	0.119941	0.000301922
0.177	0.155291	0.000519926	0.100938	0.000403107	0.107262	0.000397009		0.177	0.145497	0.000340776	0.125631	0.00033635	0.11958	0.000302036
0.178	0.154782	0.000518496	0.100268	0.000400501	0.107291	0.000397876		0.178	0.146175	0.000338538	0.125584	0.000336194	0.119207	0.000302299
0.179	0.154295	0.00051746	0.0996969	0.000397987	0.107188	0.00039821		0.179	0.146945	0.00033663	0.125666	0.000336166	0.118839	0.000302704
0.18	0.153805	0.000516559	0.0992213	0.000395609	0.106971	0.000398051		0.18	0.147807	0.000335265	0.125881	0.000336293	0.118494	0.000303219
0.181	0.153288	0.000515518	0.0988389	0.000393407	0.106673	0.000397519		0.181	0.148752	0.000334639	0.126223	0.000336569	0.118184	0.00030378
0.182	0.152729	0.000514108	0.0985452	0.000391396	0.106333	0.000396798		0.182	0.149763	0.0003349	0.126675	0.000336969	0.117918	0.00030431
0.183	0.152126	0.000512185	0.0983346	0.000389601	0.105991	0.000396119		0.183	0.150814	0.000336117	0.127209	0.000337448	0.117698	0.000304728
0.184	0.151491	0.000509712	0.098199	0.000388053	0.105686	0.000395735		0.184	0.151879	0.000338275	0.12779	0.000337944	0.11752	0.000304962
0.185	0.150853	0.000506769	0.0981283	0.000386802	0.105453	0.000395886		0.185	0.152931	0.000341297	0.128382	0.000338416	0.117375	0.000304973
0.186	0.15025	0.000503533	0.0981098	0.000385916	0.105314	0.00039677		0.186	0.15395	0.000345056	0.128945	0.000338829	0.117252	0.000304742
0.187	0.149725	0.000500238	0.0981271	0.000385473	0.105281	0.000398508		0.187	0.154921	0.000349405	0.129449	0.000339188	0.117135	0.000304281
0.188	0.149322	0.000497145	0.0981645	0.000385544	0.105353	0.000401134		0.188	0.155838	0.000354206	0.129868	0.000339526	0.117011	0.000303609
0.189	0.149073	0.00049449	0.0982049	0.000386162	0.105519	0.000404579		0.189	0.156707	0.000359342	0.130185	0.000339902	0.116868	0.000302755
0.19	0.148998	0.000492472	0.0982301	0.000387304	0.105758	0.000408693		0.19	0.157537	0.000364708	0.130397	0.000340372	0.116702	0.000301738
0.191	0.149098	0.000491242	0.098224	0.00038889	0.106043	0.000413259		0.191	0.158345	0.000370206	0.130503	0.000340973	0.116513	0.000300578
0.192	0.149351	0.000490892	0.0981725	0.00039078	0.106348	0.000418025		0.192	0.159151	0.000375718	0.130509	0.000341714	0.11631	0.000299298
0.193	0.149715	0.000491463	0.0980629	0.000392795	0.106644	0.000422706		0.193	0.159973	0.000381104	0.130427	0.000342569	0.116106	0.000297944
0.194	0.150134	0.000492932	0.0978858	0.000394742	0.106908	0.000427006		0.194	0.160827	0.000386205	0.130271	0.000343484	0.115922	0.000296586
0.195	0.150538	0.000495157	0.097636	0.000396451	0.107121	0.000430648		0.195	0.161725	0.000390856	0.130054	0.000344407	0.115778	0.000295336
0.196	0.150855	0.000497862	0.0973142	0.000397811	0.107272	0.000433398		0.196	0.162678	0.000394917	0.129792	0.000345283	0.115695	0.000294328
0.197	0.15101	0.000500623	0.0969251	0.000398766	0.107358	0.00043509		0.197	0.163696	0.000398304	0.129501	0.000346092	0.115685	0.000293712
0.198	0.150942	0.000502927	0.0964779	0.000399327	0.10738	0.000435659		0.198	0.164783	0.000400997	0.129197	0.000346832	0.115753	0.000293617
0.199	0.150606	0.000504244	0.0959868	0.000399556	0.107347	0.000435166		0.199	0.165945	0.000403057	0.128896	0.000347511	0.115891	0.00029412
0.2	0.149971	0.00050415	0.0954689	0.000399546	0.107274	0.000433777		0.2	0.167186	0.000404612	0.128617	0.000348147	0.116083	0.000295221
0.201	0.149034	0.00050242	0.0949425	0.000399385	0.10718	0.00043176		0.201	0.168504	0.000405833	0.128377	0.000348737	0.116301	0.000296821
0.202	0.147811	0.000499096	0.0944259	0.000399143	0.107085	0.000429426		0.202	0.169901	0.000406904	0.128189	0.000349262	0.11651	0.000298742
0.203	0.146337	0.000494474	0.0939354	0.000398859	0.10701	0.000427079		0.203	0.171363	0.000407969	0.128067	0.000349674	0.116678	0.000300755
0.204	0.144664	0.000489046	0.0934836	0.000398544	0.106973	0.00042499		0.204	0.172874	0.000409118	0.128019	0.000349926	0.116773	0.000302625
0.205	0.142855	0.000483393	0.0930789	0.00039821	0.106989	0.000423353		0.205	0.174409	0.000410391	0.128046	0.000349972	0.116773	0.000304147
0.206	0.140979	0.000478052	0.092724	0.000397882	0.107065	0.000422274		0.206	0.175939	0.000411766	0.128146	0.000349802	0.116669	0.000305193
0.207	0.139104	0.000473408	0.0924155	0.000397615	0.107198	0.000421747		0.207	0.17743	0.000413193	0.128307	0.000349423	0.116463	0.000305714
0.208	0.137297	0.000469656	0.0921461	0.000397499	0.107378	0.000421661		0.208	0.178851	0.000414623	0.12851	0.000348863	0.116175	0.000305746
0.209	0.135615	0.000466764	0.0919054	0.000397634	0.107584	0.000421802		0.209	0.180177	0.000416027	0.128732	0.000348156	0.115834	0.000305389
0.21	0.134106	0.000464551	0.0916811	0.000398087	0.107791	0.000421886		0.21	0.181392	0.000417409	0.12894	0.000347304	0.115477	0.000304775
0.211	0.13281	0.000462765	0.0914598	0.000398869	0.107967	0.000421591		0.211	0.182492	0.000418803	0.129102	0.000346264	0.115144	0.000304044
0.212	0.131752	0.000461138	0.0912313	0.000399908	0.108083	0.000420633		0.212	0.183487	0.000420248	0.129181	0.000344953	0.11487	0.000303314
0.213	0.13095	0.00045949	0.0909885	0.000401063	0.108109	0.000418832		0.213	0.184398	0.000421771	0.129145	0.000343263	0.114684	0.000302667
0.214	0.130407	0.000457746	0.0907303	0.000402133	0.108024	0.000416143		0.214	0.185257	0.000423375	0.128966	0.000341101	0.114602	0.000302127
0.215	0.13012	0.000455954	0.0904615	0.000402894	0.10782	0.000412675		0.215	0.186106	0.000425033	0.128628	0.000338437	0.114626	0.000301668
0.216	0.130069	0.000454241	0.0901953	0.000403144	0.107494	0.000408664		0.216	0.186988	0.00042668	0.128126	0.00033533	0.114748	0.000301218
0.217	0.130227	0.000452792	0.089952	0.000402742	0.10706	0.000404432		0.217	0.187946	0.00042825	0.127469	0.000331943	0.114945	0.000300664
0.218	0.130557	0.00045175	0.0897572	0.000401624	0.106541	0.0004003		0.218	0.189019	0.000429698	0.126682	0.000328528	0.11519	0.000299882
0.219	0.131015	0.000451175	0.0896412	0.000399834	0.10597	0.000396558		0.219	0.190239	0.00043102	0.125795	0.000325379	0.115453	0.000298764
0.22	0.131552	0.000451027	0.0896346	0.000397539	0.105385	0.000393419		0.22	0.191627	0.000432271	0.124853	0.000322787	0.115706	0.000297243
0.221	0.132119	0.000451184	0.089765	0.000395009	0.104828	0.000391022		0.221	0.193193	0.000433551	0.123899	0.00032097	0.115929	0.000295327
0.222	0.132669	0.000451462	0.0900539	0.000392597	0.104336	0.000389422		0.222	0.194928	0.000434982	0.122974	0.000320027	0.116109	0.000293098
0.223	0.133163	0.00045171	0.0905142	0.000390685	0.103943	0.000388625		0.223	0.196815	0.000436675	0.122116	0.00031993	0.116245	0.000290727
0.224	0.133568	0.000451821	0.0911451	0.000389609	0.103673	0.000388596		0.224	0.198822	0.00043869	0.121349	0.000320518	0.116343	0.00028844
0.225	0.133864	0.000451771	0.0919323	0.000389577	0.10354	0.00038928		0.225	0.200907	0.000441006	0.120693	0.00032156	0.116415	0.000286477
0.226	0.134041	0.000451597	0.0928484	0.000390633	0.103549	0.000390597		0.226	0.203028	0.000443533	0.120153	0.000322795	0.116475	0.000285057
0.227	0.134097	0.000451372	0.0938527	0.000392615	0.103694	0.000392458		0.227	0.20514	0.00044614	0.119727	0.000323987	0.116537	0.000284323
0.228	0.134037	0.000451164	0.0948972	0.000395208	0.103959	0.00039477		0.228	0.207207	0.000448681	0.119409	0.000324972	0.116607	0.000284334
0.229	0.133869	0.000451013	0.0959293	0.000398023	0.104327	0.00039743		0.229	0.209206	0.000451065	0.119187	0.000325676	0.116689	0.000285057
0.23	0.133606	0.00045091	0.0968962	0.000400681	0.104775	0.000400337		0.23	0.211125	0.000453268	0.119051	0.000326111	0.116782	0.0002864
0.231	0.133258	0.000450823	0.097748	0.0004029	0.105283	0.000403359		0.231	0.212965	0.000455337	0.118989	0.000326348	0.116882	0.00028824
0.232	0.132839	0.00045071	0.0984417	0.00040454	0.105831	0.000406367		0.232	0.214739	0.000457374	0.118992	0.000326498	0.116985	0.000290468
0.233	0.132358	0.000450561	0.0989457	0.000405602	0.106402	0.000409209		0.233	0.216464	0.000459479	0.119051	0.000326663	0.117089	0.000292989
0.234	0.131829	0.000450416	0.0992373	0.000406189	0.106981	0.000411741		0.234	0.218153	0.000461709	0.11916	0.000326917	0.117197	0.000295737
0.235	0.131265	0.00045038	0.0993064	0.000406439	0.107558	0.000413841		0.235	0.219817	0.000464053	0.119311	0.000327281	0.117313	0.000298654
0.236	0.130677	0.000450581	0.0991523	0.000406457	0.10812	0.00041542		0.236	0.221456	0.000466412	0.119496	0.000327738	0.117446	0.000301671
0.237	0.130079	0.000451143	0.098785	0.000406296	0.108661	0.000416445		0.237	0.223058	0.000468642	0.119707	0.000328234	0.117603	0.00030469
0.238	0.129484	0.000452133	0.0982242	0.000405928	0.109173	0.000416908		0.238	0.224604	0.000470581	0.119933	0.000328699	0.117789	0.000307579
0.239	0.128905	0.000453507	0.0974967	0.000405284	0.109649	0.000416856		0.239	0.226066	0.000472095	0.120164	0.000329072	0.118007	0.000310187
0.24	0.128353	0.000455131	0.0966355	0.000404284	0.110086	0.000416378		0.24	0.22742	0.000473135	0.120391	0.000329309	0.118251	0.000312365
0.241	0.12784	0.000456774	0.0956798	0.000402893	0.11048	0.0004156		0.241	0.228649	0.000473741	0.120602	0.000329379	0.118513	0.000313993
0.242	0.127372	0.00045817	0.0946683	0.000401132	0.110833	0.000414679		0.242	0.229743	0.000474035	0.120789	0.000329273	0.118783	0.000315005
0.243	0.126957	0.000459073	0.0936392	0.000399109	0.111148	0.000413796		0.243	0.230707	0.0004742	0.120943	0.000328994	0.119049	0.000315401
0.244	0.126604	0.0004593	0.0926261	0.000396983	0.111429	0.000413122		0.244	0.231558	0.000474424	0.12106	0.000328558	0.119305	0.000315267
0.245	0.126316	0.00045875	0.091653	0.000394938	0.111684	0.000412805		0.245	0.232327	0.000474879	0.121134	0.000327986	0.11955	0.000314737
0.246	0.126098	0.000457421	0.0907363	0.000393145	0.111918	0.00041294		0.246	0.233053	0.000475676	0.121161	0.000327298	0.119788	0.000313984
0.247	0.125952	0.000455376	0.0898785	0.000391682	0.112136	0.000413552		0.247	0.233777	0.000476871	0.12114	0.00032652	0.12003	0.000313189
0.248	0.125875	0.000452752	0.0890733	0.000390537	0.112344	0.000414614		0.248	0.234544	0.000478478	0.121067	0.000325661	0.120291	0.000312515
0.249	0.125861	0.000449726	0.0883072	0.000389583	0.112543	0.000416062		0.249	0.235393	0.000480476	0.120944	0.000324731	0.120583	0.000312087
0.25	0.125894	0.000446499	0.0875632	0.000388611	0.112733	0.000417819		0.25	0.236356	0.000482846	0.120773	0.000323732	0.120915	0.000311986
0.251	0.125954	0.00044329	0.0868262	0.000387373	0.112912	0.000419812		0.251	0.237461	0.000485553	0.120557	0.00032266	0.121287	0.000312243
0.252	0.126014	0.000440298	0.0860873	0.000385643	0.113072	0.000421994		0.252	0.238726	0.00048855	0.120302	0.000321513	0.12169	0.000312849
0.253	0.126041	0.000437673	0.0853467	0.000383274	0.113207	0.000424321		0.253	0.240164	0.000491768	0.120017	0.000320314	0.122104	0.000313762
0.254	0.126001	0.00043547	0.0846161	0.000380249	0.113305	0.000426742		0.254	0.24178	0.000495112	0.119714	0.0003191	0.122501	0.000314895
0.255	0.125859	0.000433636	0.0839181	0.000376693	0.113353	0.0004292		0.255	0.243578	0.000498477	0.119407	0.00031793	0.122847	0.00031613
0.256	0.125589	0.000432017	0.0832811	0.000372857	0.113342	0.0004316		0.256	0.245556	0.000501767	0.119112	0.000316884	0.123105	0.000317319
0.257	0.125169	0.000430391	0.0827378	0.000369093	0.113263	0.000433818		0.257	0.247709	0.000504925	0.118847	0.000316036	0.123242	0.000318303
0.258	0.124591	0.000428547	0.0823172	0.000365783	0.113113	0.000435716		0.258	0.250032	0.000507955	0.118629	0.000315432	0.123233	0.000318925
0.259	0.12386	0.000426334	0.082042	0.000363271	0.112894	0.000437162		0.259	0.252517	0.000510922	0.118474	0.000315077	0.123059	0.000319058
0.26	0.122989	0.00042372	0.0819244	0.000361794	0.11262	0.00043804		0.26	0.255149	0.000513914	0.118394	0.000314926	0.122717	0.000318625
0.261	0.122007	0.000420802	0.0819635	0.00036142	0.112308	0.000438279		0.261	0.257912	0.000517017	0.1184	0.000314896	0.122215	0.000317606
0.262	0.12095	0.000417759	0.0821443	0.000362039	0.111988	0.000437866		0.262	0.26078	0.000520269	0.118495	0.000314878	0.12157	0.000316049
0.263	0.119861	0.000414798	0.0824451	0.000363407	0.111688	0.000436829		0.263	0.263718	0.000523619	0.118677	0.000314774	0.120811	0.000314054
0.264	0.118786	0.000412098	0.0828356	0.000365188	0.111443	0.000435259		0.264	0.266695	0.000526952	0.118939	0.000314527	0.119973	0.000311757
0.265	0.117771	0.000409771	0.0832854	0.000367033	0.111287	0.000433284		0.265	0.269671	0.000530106	0.11927	0.000314131	0.119094	0.00030931
0.266	0.116862	0.000407852	0.0837665	0.000368658	0.111249	0.000431044		0.266	0.272608	0.000532913	0.119654	0.000313639	0.118213	0.000306854
0.267	0.116098	0.000406337	0.0842594	0.000369888	0.111353	0.000428686		0.267	0.275478	0.000535261	0.120076	0.000313148	0.117365	0.000304507
0.268	0.115513	0.000405207	0.0847538	0.000370687	0.111615	0.000426336		0.268	0.278257	0.000537098	0.120516	0.000312768	0.116582	0.000302362
0.269	0.115131	0.000404453	0.0852487	0.000371124	0.112047	0.000424098		0.269	0.280938	0.000538453	0.12096	0.000312612	0.115889	0.000300472
0.27	0.114967	0.000404103	0.0857516	0.000371362	0.112652	0.000422046		0.27	0.283524	0.000539425	0.121395	0.000312746	0.115304	0.000298868
0.271	0.115028	0.000404189	0.0862777	0.000371617	0.113433	0.000420198		0.271	0.286031	0.000540152	0.121811	0.000313192	0.114839	0.000297547
0.272	0.115308	0.00040471	0.0868442	0.000372106	0.114388	0.000418544		0.272	0.288482	0.000540799	0.122205	0.000313922	0.114496	0.000296497
0.273	0.11579	0.000405637	0.087469	0.000373048	0.115513	0.00041706		0.273	0.290903	0.00054153	0.122578	0.000314867	0.114274	0.000295683
0.274	0.116451	0.000406896	0.0881655	0.000374619	0.1168	0.000415774		0.274	0.293314	0.000542485	0.122933	0.000315939	0.114167	0.000295075
0.275	0.117254	0.000408369	0.0889441	0.000376991	0.118236	0.000414803		0.275	0.29573	0.000543786	0.123274	0.000317062	0.114162	0.000294641
0.276	0.118155	0.000409927	0.089804	0.000380275	0.119803	0.000414437		0.276	0.298146	0.000545504	0.123607	0.00031818	0.114243	0.000294347
0.277	0.119102	0.000411449	0.0907394	0.000384563	0.121474	0.000415113		0.277	0.300545	0.000547654	0.123932	0.000319268	0.114391	0.000294173
0.278	0.120041	0.000412831	0.0917369	0.000389902	0.12321	0.000417365		0.278	0.302891	0.000550206	0.124248	0.000320328	0.114588	0.000294102
0.279	0.120914	0.00041399	0.0927762	0.000396266	0.12496	0.000421664		0.279	0.305139	0.000553068	0.124545	0.000321365	0.114812	0.000294126
0.28	0.121662	0.000414854	0.0938316	0.000403553	0.126664	0.000428218		0.28	0.30723	0.000556106	0.124813	0.000322375	0.115046	0.000294239
0.281	0.122233	0.000415375	0.0948712	0.000411549	0.128254	0.000436826		0.281	0.30911	0.000559159	0.125033	0.000323334	0.11527	0.000294442
0.282	0.122575	0.000415506	0.095863	0.000419959	0.129658	0.000446818		0.282	0.310729	0.000562047	0.12519	0.000324185	0.11547	0.000294742
0.283	0.122647	0.000415208	0.0967687	0.000428381	0.130804	0.000457152		0.283	0.312061	0.000564592	0.125267	0.000324869	0.115635	0.000295157
0.284	0.122412	0.000414443	0.0975497	0.000436371	0.131623	0.000466626		0.284	0.313091	0.000566621	0.125255	0.000325332	0.115759	0.000295704
0.285	0.12184	0.000413172	0.0981638	0.00044348	0.132055	0.000474113		0.285	0.313836	0.000567992	0.12515	0.000325548	0.115837	0.0002964
0.286	0.120906	0.000411325	0.0985665	0.000449297	0.132047	0.00047876		0.286	0.314338	0.000568608	0.124955	0.000325539	0.115872	0.000297256
0.287	0.119584	0.0004088	0.098709	0.000453484	0.131551	0.000480074		0.287	0.31466	0.00056843	0.124683	0.000325357	0.115866	0.000298265
0.288	0.117849	0.000405433	0.0985365	0.000455782	0.130522	0.000477925		0.288	0.314881	0.000567488	0.124348	0.000325083	0.115822	0.000299387
0.289	0.115668	0.000400995	0.0979894	0.000455994	0.128917	0.000472465		0.289	0.315085	0.000565878	0.123971	0.000324798	0.115745	0.000300571
0.29	0.113007	0.000395218	0.0970009	0.000453949	0.126686	0.000464001		0.29	0.315357	0.000563755	0.123572	0.000324572	0.11564	0.000301736
0.291	0.109822	0.000387798	0.0955013	0.000449459	0.123778	0.000452863		0.291	0.315767	0.00056132	0.123168	0.000324436	0.115511	0.000302785
0.292	0.106074	0.000378443	0.0934207	0.000442309	0.12014	0.000439302		0.292	0.31637	0.000558788	0.122771	0.000324384	0.11536	0.000303626
0.293	0.101726	0.000366912	0.0906954	0.000432242	0.115725	0.000423459		0.293	0.317203	0.000556367	0.122389	0.000324372	0.115194	0.000304179
0.294	0.0967566	0.00035303	0.0872769	0.000419004	0.110503	0.000405364		0.294	0.318277	0.000554244	0.122029	0.000324335	0.115016	0.000304401
0.295	0.0911657	0.000336724	0.0831415	0.00040239	0.10447	0.000384996		0.295	0.319586	0.000552562	0.121689	0.000324199	0.114835	0.000304292
0.296	0.0849837	0.000318029	0.0782992	0.000382311	0.09766	0.000362352		0.296	0.321105	0.000551407	0.121372	0.000323908	0.114659	0.000303918
0.297	0.0782761	0.000297094	0.072799	0.000358844	0.0901512	0.000337508		0.297	0.322802	0.000550828	0.121076	0.000323432	0.114496	0.000303384
0.298	0.0711459	0.00027418	0.0667335	0.000332275	0.0820705	0.00031067		0.298	0.324637	0.000550813	0.120804	0.000322783	0.114358	0.000302823
0.299	0.063731	0.000249665	0.0602362	0.000303115	0.0735894	0.000282193		0.299	0.326564	0.000551301	0.120558	0.000322016	0.114252	0.000302364
0.3	0.0561962	0.000224034	0.0534742	0.000272068	0.0649137	0.000252592		0.3	0.328543	0.000552182	0.120347	0.000321229	0.114189	0.000302098
								0.301	0.330529	0.000553315	0.12018	0.000320536	0.114172	0.000302057
								0.302	0.332486	0.000554549	0.120063	0.000320066	0.114204	0.000302213
								0.303	0.33438	0.000555733	0.120008	0.000319934	0.114285	0.000302503
								0.304	0.336186	0.000556759	0.120025	0.000320227	0.114412	0.000302839
								0.305	0.33789	0.00055757	0.120121	0.00032098	0.114583	0.000303163
								0.306	0.339491	0.000558168	0.120303	0.000322188	0.114791	0.000303452
								0.307	0.340996	0.000558612	0.120574	0.0003238	0.115034	0.000303726
								0.308	0.34243	0.00055901	0.120936	0.000325729	0.115306	0.000304036
								0.309	0.343829	0.000559495	0.121383	0.000327867	0.115602	0.000304428
								0.31	0.345234	0.000560196	0.121905	0.000330102	0.115916	0.000304917
								0.311	0.346688	0.000561216	0.122484	0.000332315	0.116241	0.000305476
								0.312	0.348231	0.000562614	0.123101	0.000334397	0.116571	0.000306035
								0.313	0.349896	0.0005644	0.123727	0.000336248	0.116897	0.000306491
								0.314	0.351703	0.000566554	0.124332	0.000337783	0.117208	0.00030674
								0.315	0.353652	0.000569007	0.124888	0.000338939	0.117499	0.000306707
								0.316	0.355738	0.00057169	0.125368	0.000339685	0.11776	0.000306366
								0.317	0.357933	0.000574521	0.12575	0.000340016	0.117988	0.000305727
								0.318	0.360204	0.00057741	0.126024	0.000339975	0.118177	0.000304834
								0.319	0.362515	0.000580267	0.126186	0.000339631	0.118324	0.000303738
								0.32	0.364829	0.000582999	0.126245	0.000339088	0.118426	0.000302476
								0.321	0.367114	0.000585516	0.126219	0.000338462	0.118482	0.000301064
								0.322	0.369341	0.000587757	0.126135	0.000337873	0.118492	0.000299495
								0.323	0.371494	0.000589687	0.126021	0.000337436	0.118458	0.000297759
								0.324	0.373562	0.00059133	0.125909	0.000337248	0.118386	0.00029586
								0.325	0.375538	0.000592755	0.12583	0.000337377	0.118281	0.000293824
								0.326	0.377423	0.00059406	0.125808	0.000337865	0.118157	0.000291731
								0.327	0.379215	0.000595344	0.12586	0.000338716	0.118029	0.000289697
								0.328	0.380913	0.000596669	0.125994	0.0003399	0.117914	0.000287868
								0.329	0.382518	0.000598025	0.126209	0.000341351	0.117828	0.000286393
								0.33	0.384025	0.000599318	0.126494	0.000342977	0.11779	0.000285411
								0.331	0.385433	0.000600375	0.126828	0.000344664	0.117809	0.000285002
								0.332	0.386748	0.00060099	0.127185	0.000346286	0.117892	0.000285198
								0.333	0.387979	0.000600962	0.127535	0.000347717	0.118035	0.000285958
								0.334	0.389141	0.000600171	0.127849	0.000348839	0.118229	0.000287175
								0.335	0.390258	0.000598609	0.128101	0.000349552	0.118459	0.0002887
								0.336	0.391358	0.000596404	0.128271	0.000349788	0.118704	0.000290341
								0.337	0.392472	0.00059381	0.128353	0.000349521	0.118944	0.000291906
								0.338	0.393629	0.00059117	0.12835	0.00034878	0.119159	0.000293208
								0.339	0.394855	0.000588846	0.128275	0.000347649	0.119334	0.000294103
								0.34	0.396163	0.000587158	0.128156	0.000346279	0.119459	0.000294503
								0.341	0.397556	0.00058633	0.128028	0.000344859	0.119533	0.0002944
								0.342	0.399023	0.000586435	0.127928	0.00034361	0.119557	0.000293858
								0.343	0.400542	0.000587417	0.127896	0.000342753	0.119542	0.000293012
								0.344	0.402077	0.000589095	0.127968	0.000342489	0.119496	0.000292019
								0.345	0.403591	0.000591223	0.128173	0.000342967	0.11943	0.000291044
								0.346	0.40504	0.00059356	0.128529	0.000344265	0.119355	0.000290209
								0.347	0.406392	0.000595911	0.129042	0.00034638	0.119277	0.00028959
								0.348	0.407614	0.000598149	0.129708	0.00034923	0.119201	0.000289212
								0.349	0.408694	0.000600227	0.130507	0.000352646	0.119127	0.000289055
								0.35	0.409631	0.000602148	0.131414	0.000356418	0.119055	0.000289096
								0.351	0.410438	0.00060394	0.132391	0.000360284	0.118986	0.000289314
								0.352	0.411139	0.000605617	0.133396	0.00036399	0.118919	0.000289703
								0.353	0.411769	0.000607162	0.134386	0.000367307	0.118856	0.000290278
								0.354	0.412364	0.000608521	0.135315	0.000370059	0.118803	0.000291066
								0.355	0.412963	0.000609594	0.136143	0.000372133	0.118763	0.000292095
								0.356	0.413594	0.000610276	0.136833	0.000373486	0.118743	0.000293378
								0.357	0.414279	0.000610455	0.13736	0.000374141	0.118747	0.000294913
								0.358	0.415027	0.00061005	0.137705	0.00037417	0.118779	0.000296674
								0.359	0.415834	0.00060903	0.137864	0.000373666	0.118838	0.000298604
								0.36	0.416687	0.000607441	0.137844	0.000372734	0.118918	0.000300619
								0.361	0.417562	0.000605396	0.137663	0.000371465	0.119012	0.000302629
								0.362	0.418431	0.000603066	0.137348	0.000369936	0.119105	0.000304523
								0.363	0.419268	0.000600645	0.136935	0.0003682	0.119183	0.000306193
								0.364	0.420046	0.000598308	0.136462	0.000366292	0.119228	0.000307538
								0.365	0.42075	0.000596178	0.135967	0.00036424	0.119226	0.000308465
								0.366	0.421368	0.000594293	0.135484	0.000362067	0.119163	0.00030889
								0.367	0.421898	0.000592602	0.135043	0.000359817	0.119031	0.000308756
								0.368	0.422351	0.000590994	0.134664	0.000357543	0.118826	0.00030803
								0.369	0.422748	0.000589327	0.13436	0.000355325	0.118552	0.000306725
								0.37	0.42311	0.000587478	0.134138	0.000353249	0.118215	0.000304895
								0.371	0.423468	0.000585377	0.134001	0.00035141	0.117831	0.000302644
								0.372	0.423848	0.000583023	0.133946	0.00034989	0.117415	0.000300119
								0.373	0.424276	0.000580484	0.133973	0.000348745	0.11699	0.000297491
								0.374	0.42477	0.000577895	0.13408	0.000348003	0.116577	0.000294944
								0.375	0.425338	0.000575421	0.134266	0.000347655	0.1162	0.000292647
								0.376	0.425977	0.00057324	0.134531	0.000347666	0.115882	0.000290739
								0.377	0.426673	0.000571524	0.134876	0.000347983	0.115642	0.000289323
								0.378	0.427403	0.000570418	0.135296	0.000348542	0.115494	0.000288458
								0.379	0.428134	0.000570028	0.135789	0.000349286	0.115446	0.000288171
								0.38	0.428828	0.000570394	0.136342	0.000350161	0.115499	0.000288455
								0.381	0.429446	0.000571494	0.136939	0.000351121	0.115643	0.000289276
								0.382	0.429955	0.000573198	0.137559	0.000352127	0.115861	0.000290581
								0.383	0.430333	0.000575298	0.138175	0.00035316	0.116125	0.000292287
								0.384	0.430566	0.000577497	0.138761	0.000354195	0.116401	0.000294289
								0.385	0.430655	0.000579463	0.139292	0.000355225	0.116652	0.000296451
								0.386	0.430616	0.000580887	0.139747	0.000356231	0.116842	0.000298605
								0.387	0.430482	0.000581527	0.140114	0.000357193	0.116941	0.000300563
								0.388	0.43029	0.000581267	0.140391	0.000358079	0.116928	0.000302128
								0.389	0.430087	0.000580133	0.140586	0.000358836	0.116793	0.000303123
								0.39	0.429918	0.000578298	0.140721	0.0003594	0.116541	0.000303412
								0.391	0.429827	0.000576035	0.140822	0.000359697	0.116187	0.000302925
								0.392	0.429846	0.000573673	0.140923	0.000359658	0.115759	0.000301674
								0.393	0.429997	0.000571547	0.141058	0.000359235	0.11529	0.000299755
								0.394	0.430288	0.000569936	0.141254	0.000358413	0.114818	0.000297334
								0.395	0.430708	0.000569023	0.141534	0.000357237	0.114382	0.000294608
								0.396	0.431242	0.000568882	0.141908	0.000355781	0.114016	0.000291786
								0.397	0.431852	0.000569482	0.142375	0.000354165	0.113749	0.000289044
								0.398	0.432499	0.000570702	0.142926	0.000352522	0.113606	0.000286518
								0.399	0.433133	0.000572368	0.143544	0.000350992	0.113605	0.000284296
								0.4	0.433707	0.00057429	0.144207	0.000349699	0.113757	0.000282435
								0.401	0.434174	0.000576279	0.144894	0.000348752	0.114068	0.000280983
								0.402	0.434498	0.000578172	0.145582	0.000348232	0.114538	0.000279998
								0.403	0.43465	0.000579836	0.146257	0.000348203	0.11516	0.000279544
								0.404	0.434617	0.000581163	0.146908	0.000348705	0.115922	0.000279702
								0.405	0.434404	0.000582067	0.147527	0.000349749	0.116805	0.000280525
								0.406	0.434027	0.00058248	0.14811	0.000351326	0.117785	0.00028202
								0.407	0.433522	0.000582346	0.148654	0.00035339	0.118832	0.000284122
								0.408	0.43293	0.000581606	0.149159	0.000355877	0.119912	0.000286696
								0.409	0.432306	0.000580241	0.149619	0.000358697	0.120991	0.000289552
								0.41	0.431698	0.000578243	0.150033	0.000361752	0.122035	0.000292482
								0.411	0.431155	0.000575651	0.150397	0.00036494	0.123012	0.000295298
								0.412	0.430713	0.000572543	0.150705	0.000368154	0.123897	0.000297867
								0.413	0.430398	0.000569039	0.150958	0.000371298	0.124668	0.000300129
								0.414	0.430215	0.000565292	0.151157	0.000374285	0.125316	0.000302079
								0.415	0.430158	0.000561464	0.151305	0.000377029	0.125835	0.000303761
								0.416	0.430203	0.000557713	0.151408	0.000379459	0.126227	0.000305222
								0.417	0.430322	0.000554175	0.151476	0.000381524	0.126502	0.0003065
								0.418	0.430477	0.000550973	0.151521	0.000383195	0.126671	0.000307599
								0.419	0.430638	0.000548199	0.151554	0.000384464	0.12675	0.000308504
								0.42	0.430776	0.000545941	0.151587	0.000385345	0.126752	0.000309191
								0.421	0.430875	0.000544273	0.151629	0.000385858	0.126693	0.000309647
								0.422	0.430932	0.000543265	0.151691	0.000386026	0.126582	0.000309881
								0.423	0.430958	0.000542973	0.151777	0.000385866	0.126427	0.000309933
								0.424	0.430974	0.000543417	0.15189	0.000385383	0.126236	0.000309872
								0.425	0.431005	0.000544566	0.152031	0.00038459	0.126011	0.000309771
								0.426	0.431076	0.000546306	0.152199	0.000383501	0.125755	0.0003097
								0.427	0.431207	0.000548464	0.152387	0.000382143	0.125468	0.000309703
								0.428	0.431409	0.000550803	0.15259	0.000380559	0.125152	0.000309793
								0.429	0.431679	0.000553072	0.152804	0.000378805	0.124807	0.000309951
								0.43	0.431999	0.000555018	0.153024	0.000376947	0.124434	0.000310146
								0.431	0.432341	0.000556443	0.153244	0.000375068	0.124035	0.000310335
								0.432	0.432667	0.000557209	0.153466	0.000373269	0.123614	0.000310492
								0.433	0.432939	0.000557252	0.15369	0.000371662	0.123179	0.000310611
								0.434	0.433117	0.000556582	0.153924	0.000370373	0.122737	0.000310696
								0.435	0.433172	0.000555293	0.154172	0.000369508	0.1223	0.000310758
								0.436	0.433087	0.000553527	0.154444	0.000369139	0.121886	0.000310811
								0.437	0.432853	0.000551487	0.154745	0.000369287	0.121514	0.000310849
								0.438	0.432482	0.000549398	0.155079	0.000369914	0.121205	0.000310847
								0.439	0.431995	0.000547502	0.155447	0.000370938	0.120979	0.000310772
								0.44	0.431424	0.000545998	0.155844	0.000372262	0.120858	0.000310592
								0.441	0.430806	0.000545034	0.15626	0.000373793	0.120858	0.000310277
								0.442	0.430181	0.000544682	0.156683	0.000375461	0.12099	0.000309826
								0.443	0.429589	0.000544956	0.157095	0.000377212	0.12126	0.000309259
								0.444	0.429064	0.000545804	0.157477	0.000379017	0.121666	0.000308631
								0.445	0.428639	0.000547146	0.15781	0.000380849	0.122199	0.000308013
								0.446	0.428338	0.000548881	0.158075	0.000382678	0.122845	0.000307489
								0.447	0.428179	0.000550901	0.158258	0.000384476	0.123584	0.000307141
								0.448	0.428173	0.000553091	0.15835	0.000386211	0.124394	0.000307044
								0.449	0.428325	0.000555331	0.158346	0.000387846	0.125248	0.000307236
								0.45	0.42863	0.000557495	0.15825	0.000389343	0.12612	0.000307738
								0.451	0.429075	0.000559463	0.158074	0.000390658	0.126982	0.00030853
								0.452	0.429642	0.000561121	0.157833	0.000391741	0.127809	0.000309571
								0.453	0.430306	0.000562373	0.15755	0.000392558	0.128571	0.000310791
								0.454	0.431036	0.000563148	0.157251	0.000393086	0.129246	0.000312117
								0.455	0.431799	0.000563414	0.156961	0.000393347	0.129812	0.000313459
								0.456	0.432562	0.000563191	0.156706	0.0003934	0.13025	0.00031474
								0.457	0.433289	0.000562543	0.156506	0.000393342	0.130546	0.000315878
								0.458	0.433952	0.000561602	0.156372	0.000393289	0.130692	0.000316807
								0.459	0.434523	0.000560531	0.156312	0.000393364	0.13069	0.000317475
								0.46	0.434978	0.000559493	0.156321	0.000393676	0.130544	0.000317833
								0.461	0.435296	0.000558609	0.15639	0.000394298	0.130268	0.000317859
								0.462	0.435451	0.000557916	0.156502	0.000395253	0.129882	0.00031756
								0.463	0.435428	0.000557352	0.156643	0.000396513	0.129408	0.000316957
								0.464	0.435206	0.00055677	0.156794	0.000397983	0.128872	0.00031609
								0.465	0.434769	0.000555987	0.156939	0.000399526	0.128299	0.000315008
								0.466	0.434107	0.000554838	0.157069	0.000400968	0.127714	0.00031377
								0.467	0.433219	0.000553227	0.157179	0.000402134	0.12714	0.000312419
								0.468	0.432117	0.000551181	0.157267	0.00040288	0.126596	0.00031099
								0.469	0.430824	0.0005488	0.157338	0.000403121	0.126102	0.000309502
								0.47	0.42938	0.000546274	0.157395	0.000402837	0.12567	0.00030797
								0.471	0.427835	0.000543804	0.157441	0.000402066	0.125315	0.000306411
								0.472	0.426242	0.000541562	0.157479	0.000400893	0.125047	0.000304855
								0.473	0.424664	0.000539672	0.157511	0.00039941	0.124878	0.000303368
								0.474	0.423155	0.000538211	0.157533	0.000397697	0.124814	0.000302033
								0.475	0.42176	0.000537209	0.157541	0.000395826	0.124857	0.000300946
								0.476	0.420508	0.000536673	0.157529	0.000393836	0.125004	0.000300217
								0.477	0.419416	0.000536598	0.157496	0.000391767	0.125247	0.000299931
								0.478	0.418481	0.000536978	0.15744	0.000389664	0.125571	0.00030015
								0.479	0.417687	0.000537766	0.157366	0.000387586	0.125957	0.000300895
								0.48	0.417011	0.000538872	0.157279	0.000385602	0.126382	0.000302129
								0.481	0.416429	0.000540165	0.157191	0.000383786	0.126824	0.000303785
								0.482	0.415917	0.000541469	0.157111	0.000382189	0.12726	0.000305763
								0.483	0.415457	0.000542574	0.157048	0.000380836	0.127677	0.000307953
								0.484	0.415044	0.000543301	0.157007	0.000379716	0.128063	0.00031026
								0.485	0.414681	0.000543524	0.156986	0.000378779	0.128416	0.000312614
								0.486	0.41438	0.000543209	0.156976	0.000377962	0.12874	0.000314981
								0.487	0.414154	0.000542415	0.156962	0.000377207	0.129042	0.000317354
								0.488	0.414019	0.000541318	0.156923	0.000376467	0.129329	0.000319739
								0.489	0.413982	0.000540142	0.156839	0.00037573	0.129608	0.000322129
								0.49	0.414046	0.000539133	0.156694	0.000375002	0.129881	0.000324505
								0.491	0.4142	0.00053849	0.15648	0.00037431	0.130142	0.000326816
								0.492	0.41443	0.000538339	0.156197	0.000373674	0.130379	0.00032899
								0.493	0.414712	0.000538697	0.15586	0.000373105	0.130576	0.000330954
								0.494	0.415022	0.000539475	0.155493	0.000372589	0.13071	0.000332635
								0.495	0.41534	0.000540524	0.15513	0.000372103	0.13076	0.000333988
								0.496	0.415654	0.000541649	0.154811	0.000371604	0.130708	0.000334972
								0.497	0.415959	0.000542658	0.154569	0.000371038	0.130539	0.000335564
								0.498	0.416264	0.000543409	0.154435	0.000370365	0.130246	0.000335749
								0.499	0.416585	0.000543809	0.154426	0.000369562	0.129836	0.000335512
								0.5	0.416938	0.000543823	0.154551	0.000368639	0.129319	0.000334846
								0.501	0.417344	0.000543477	0.154799	0.000367642	0.128717	0.000333757
								0.502	0.417815	0.000542801	0.155154	0.000366653	0.128056	0.000332267
								0.503	0.418356	0.000541832	0.155589	0.000365779	0.127366	0.000330433
								0.504	0.418952	0.000540587	0.156076	0.000365135	0.126675	0.000328328
								0.505	0.419578	0.000539061	0.156583	0.000364815	0.12601	0.000326059
								0.506	0.420196	0.000537237	0.157086	0.000364889	0.125389	0.000323732
								0.507	0.420757	0.000535129	0.157563	0.000365382	0.124825	0.000321453
								0.508	0.421209	0.000532794	0.157999	0.000366277	0.124328	0.000319305
								0.509	0.421498	0.000530356	0.158386	0.000367523	0.123897	0.000317339
								0.51	0.421574	0.000528002	0.15872	0.000369032	0.123535	0.000315588
								0.511	0.421401	0.00052594	0.158999	0.00037071	0.123237	0.000314065
								0.512	0.420951	0.000524342	0.159227	0.000372455	0.123001	0.000312773
								0.513	0.420216	0.000523307	0.159406	0.000374175	0.122828	0.000311727
								0.514	0.419201	0.000522819	0.159535	0.000375793	0.122717	0.000310956
								0.515	0.417933	0.000522744	0.159614	0.000377246	0.12267	0.000310502
								0.516	0.416446	0.000522868	0.159642	0.000378497	0.122688	0.000310401
								0.517	0.414794	0.000522956	0.159612	0.000379522	0.12277	0.000310677
								0.518	0.413042	0.000522791	0.159519	0.00038032	0.122915	0.00031132
								0.519	0.411258	0.000522243	0.159357	0.000380905	0.123116	0.000312266
								0.52	0.409515	0.000521276	0.159124	0.000381297	0.123364	0.00031341
								0.521	0.407878	0.000519953	0.158823	0.000381519	0.123647	0.000314617
								0.522	0.406404	0.000518413	0.158458	0.000381593	0.123954	0.000315752
								0.523	0.405135	0.00051684	0.158044	0.000381546	0.124273	0.000316702
								0.524	0.404092	0.000515422	0.157598	0.000381404	0.124592	0.000317393
								0.525	0.403276	0.000514304	0.157141	0.000381198	0.124904	0.000317797
								0.526	0.402669	0.000513582	0.156697	0.000380962	0.125204	0.000317919
								0.527	0.40223	0.000513279	0.156285	0.000380725	0.125492	0.000317793
								0.528	0.401903	0.000513354	0.155919	0.000380518	0.125774	0.000317463
								0.529	0.401626	0.000513718	0.155607	0.000380359	0.126058	0.000316971
								0.53	0.401336	0.000514249	0.155348	0.000380254	0.126356	0.000316355
								0.531	0.40097	0.000514824	0.155134	0.0003802	0.126681	0.00031566
								0.532	0.40048	0.000515323	0.154952	0.000380181	0.127049	0.000314948
								0.533	0.399836	0.000515668	0.154788	0.000380189	0.127468	0.000314301
								0.534	0.399022	0.000515817	0.15463	0.000380217	0.127949	0.000313827
								0.535	0.398047	0.000515777	0.154469	0.000380281	0.12849	0.000313647
								0.536	0.396937	0.000515626	0.154303	0.00038042	0.129086	0.000313869
								0.537	0.395735	0.00051547	0.154137	0.000380692	0.129723	0.000314571
								0.538	0.394493	0.000515457	0.15398	0.000381172	0.130381	0.00031576
								0.539	0.393271	0.000515752	0.153843	0.000381916	0.13103	0.000317389
								0.54	0.392122	0.000516506	0.153736	0.000382954	0.131642	0.000319357
								0.541	0.391095	0.000517837	0.153665	0.000384261	0.13218	0.000321519
								0.542	0.390222	0.000519796	0.153629	0.000385741	0.132613	0.000323731
								0.543	0.389521	0.000522343	0.153617	0.000387223	0.132907	0.000325858
								0.544	0.388985	0.000525352	0.153612	0.000388492	0.133036	0.00032778
								0.545	0.388599	0.00052862	0.153591	0.000389312	0.13298	0.000329397
								0.546	0.388327	0.000531881	0.153531	0.000389478	0.132728	0.000330629
								0.547	0.388132	0.000534886	0.153407	0.000388856	0.132279	0.0003314
								0.548	0.387967	0.000537429	0.153206	0.000387408	0.131642	0.000331652
								0.549	0.387791	0.000539406	0.152919	0.000385209	0.130839	0.000331352
								0.55	0.38757	0.000540841	0.152548	0.000382443	0.129903	0.0003305
								0.551	0.387275	0.000541848	0.152105	0.000379354	0.128878	0.000329148
								0.552	0.386886	0.000542628	0.151611	0.000376222	0.127813	0.000327388
								0.553	0.386391	0.000543392	0.151087	0.000373313	0.126759	0.000325355
								0.554	0.38578	0.000544317	0.150559	0.000370835	0.125771	0.000323224
								0.555	0.385047	0.00054548	0.150044	0.000368921	0.124895	0.000321166
								0.556	0.384187	0.000546854	0.14956	0.000367618	0.124169	0.00031935
								0.557	0.383199	0.000548322	0.149114	0.000366901	0.123622	0.000317913
								0.558	0.382082	0.000549684	0.148708	0.000366686	0.123267	0.000316951
								0.559	0.380839	0.000550724	0.148339	0.000366843	0.123102	0.000316522
								0.56	0.379481	0.00055125	0.148	0.000367228	0.123115	0.000316635
								0.561	0.378017	0.000551126	0.147684	0.000367704	0.123278	0.000317264
								0.562	0.376475	0.000550299	0.147389	0.000368141	0.123559	0.00031835
								0.563	0.374876	0.000548794	0.147112	0.000368437	0.123917	0.000319798
								0.564	0.373248	0.000546702	0.146857	0.000368531	0.124311	0.000321496
								0.565	0.371616	0.000544134	0.146631	0.000368394	0.1247	0.000323308
								0.566	0.369998	0.000541213	0.146445	0.000368036	0.125053	0.000325103
								0.567	0.368408	0.000538055	0.146308	0.000367496	0.125342	0.000326754
								0.568	0.366846	0.000534753	0.146228	0.000366834	0.125555	0.000328162
								0.569	0.365311	0.000531408	0.146211	0.000366134	0.125687	0.000329246
								0.57	0.363796	0.00052811	0.146257	0.000365486	0.125745	0.000329963
								0.571	0.362287	0.000524938	0.146358	0.000364967	0.125747	0.000330289
								0.572	0.360773	0.000521957	0.146501	0.000364644	0.125715	0.000330223
								0.573	0.359255	0.00051921	0.146667	0.000364553	0.125678	0.00032979
								0.574	0.357734	0.000516697	0.146834	0.000364701	0.125659	0.000329033
								0.575	0.356225	0.000514389	0.146982	0.000365061	0.125679	0.000328021
								0.576	0.354751	0.000512234	0.147091	0.000365586	0.125751	0.000326844
								0.577	0.353337	0.000510195	0.147147	0.000366218	0.125875	0.000325614
								0.578	0.352019	0.000508268	0.147145	0.000366909	0.12604	0.000324446
								0.579	0.350829	0.000506488	0.147086	0.000367634	0.126224	0.000323432
								0.58	0.349797	0.000504933	0.146978	0.000368388	0.126397	0.00032263
								0.581	0.348942	0.000503709	0.146839	0.000369196	0.126522	0.000322043
								0.582	0.348276	0.00050294	0.146685	0.000370077	0.126566	0.000321628
								0.583	0.347795	0.000502723	0.146535	0.000371054	0.126497	0.000321294
								0.584	0.347483	0.000503117	0.146408	0.00037212	0.126297	0.000320943
								0.585	0.347311	0.000504137	0.146314	0.000373236	0.125959	0.000320494
								0.586	0.347243	0.000505734	0.146261	0.000374343	0.125493	0.000319905
								0.587	0.347234	0.000507804	0.14625	0.000375362	0.124919	0.000319192
								0.588	0.34724	0.000510181	0.146276	0.000376224	0.124272	0.000318415
								0.589	0.347223	0.000512678	0.146328	0.000376895	0.123592	0.000317658
								0.59	0.347151	0.000515089	0.146396	0.000377386	0.122922	0.000316995
								0.591	0.347007	0.000517229	0.146466	0.000377748	0.1223	0.000316459
								0.592	0.346786	0.000518957	0.146529	0.000378044	0.121759	0.000316019
								0.593	0.346491	0.000520179	0.146575	0.000378345	0.12132	0.000315581
								0.594	0.346144	0.000520892	0.146599	0.000378676	0.120995	0.000315019
								0.595	0.345768	0.000521158	0.146601	0.000379019	0.120782	0.000314199
								0.596	0.345393	0.000521111	0.146583	0.000379327	0.120676	0.000313028
								0.597	0.345049	0.000520937	0.146552	0.000379527	0.12066	0.000311478
								0.598	0.344762	0.000520843	0.146513	0.000379543	0.120718	0.000309603
								0.599	0.344554	0.000521034	0.146471	0.000379335	0.12083	0.000307523
								0.6	0.344436	0.000521676	0.146431	0.000378895	0.120979	0.000305418
								0.601	0.344413	0.000522853	0.146389	0.000378257	0.12115	0.000303465
								0.602	0.344476	0.000524551	0.14634	0.000377469	0.121324	0.000301813
								0.603	0.344611	0.000526659	0.146274	0.000376594	0.121492	0.000300568
								0.604	0.344789	0.000528978	0.146176	0.000375684	0.121642	0.000299775
								0.605	0.344973	0.000531244	0.146031	0.000374785	0.121764	0.000299416
								0.606	0.345122	0.000533175	0.145826	0.000373941	0.121851	0.000299437
								0.607	0.345187	0.000534517	0.145551	0.000373182	0.121898	0.000299761
								0.608	0.345125	0.00053508	0.145207	0.000372546	0.121902	0.000300304
								0.609	0.344897	0.000534763	0.144794	0.000372059	0.121866	0.000300997
								0.61	0.344473	0.000533563	0.144327	0.00037175	0.121794	0.000301782
								0.611	0.343836	0.000531584	0.143825	0.000371642	0.121696	0.000302621
								0.612	0.342987	0.000529018	0.143308	0.000371745	0.121583	0.000303489
								0.613	0.341937	0.000526102	0.142803	0.000372066	0.121469	0.000304371
								0.614	0.340714	0.0005231	0.142332	0.000372598	0.121373	0.000305267
								0.615	0.339354	0.000520249	0.141915	0.000373334	0.121307	0.000306178
								0.616	0.337897	0.000517737	0.141567	0.000374262	0.121287	0.000307112
								0.617	0.336381	0.000515672	0.141296	0.000375361	0.121325	0.000308082
								0.618	0.334844	0.000514084	0.141104	0.0003766	0.121426	0.000309093
								0.619	0.333313	0.000512941	0.140987	0.000377943	0.121595	0.000310137
								0.62	0.331807	0.000512164	0.140937	0.000379348	0.121829	0.000311179
								0.621	0.330335	0.000511649	0.140941	0.000380758	0.122124	0.000312153
								0.622	0.328901	0.000511291	0.140984	0.000382115	0.122471	0.000312963
								0.623	0.327501	0.000510986	0.141049	0.000383353	0.122858	0.000313488
								0.624	0.326128	0.000510636	0.14112	0.000384425	0.123273	0.000313629
								0.625	0.324779	0.000510137	0.141182	0.000385289	0.123702	0.000313314
								0.626	0.323448	0.000509401	0.141218	0.000385914	0.12413	0.000312539
								0.627	0.32214	0.000508349	0.141219	0.000386289	0.124545	0.000311365
								0.628	0.320863	0.000506928	0.141174	0.000386405	0.124932	0.000309899
								0.629	0.319635	0.000505127	0.141077	0.000386255	0.125275	0.000308277
								0.63	0.318476	0.000502984	0.140927	0.000385828	0.125558	0.000306627
								0.631	0.317417	0.000500611	0.140722	0.000385119	0.12577	0.000305054
								0.632	0.316484	0.000498174	0.140466	0.00038412	0.125896	0.000303621
								0.633	0.315704	0.000495893	0.140167	0.000382848	0.125928	0.000302352
								0.634	0.315095	0.000494002	0.139832	0.000381347	0.125864	0.000301241
								0.635	0.314668	0.000492712	0.139473	0.000379687	0.12571	0.00030028
								0.636	0.314418	0.000492181	0.139105	0.000377971	0.125479	0.000299457
								0.637	0.314323	0.000492467	0.138739	0.00037632	0.125195	0.000298788
								0.638	0.314349	0.000493519	0.138391	0.000374857	0.124888	0.000298307
								0.639	0.31445	0.000495174	0.138072	0.00037368	0.124596	0.000298074
								0.64	0.314567	0.000497193	0.137791	0.000372854	0.12436	0.000298173
								0.641	0.314642	0.000499288	0.137551	0.000372374	0.124222	0.000298686
								0.642	0.314616	0.000501178	0.137351	0.000372184	0.124216	0.00029967
								0.643	0.314435	0.000502625	0.137187	0.000372185	0.124368	0.000301152
								0.644	0.314059	0.000503468	0.137044	0.000372223	0.124695	0.000303107
								0.645	0.31346	0.000503633	0.136911	0.000372145	0.125197	0.000305459
								0.646	0.312629	0.000503127	0.136771	0.000371812	0.125861	0.000308082
								0.647	0.311571	0.000502021	0.136611	0.000371114	0.126664	0.000310827
								0.648	0.310312	0.000500422	0.136422	0.000369992	0.127572	0.000313532
								0.649	0.308895	0.000498457	0.136202	0.000368439	0.128544	0.000316059
								0.65	0.307371	0.000496244	0.135954	0.000366503	0.129538	0.000318306
								0.651	0.305805	0.000493894	0.135692	0.000364278	0.130514	0.000320215
								0.652	0.304267	0.000491504	0.135431	0.00036189	0.131438	0.000321781
								0.653	0.302826	0.000489156	0.135192	0.000359467	0.132286	0.000323053
								0.654	0.301543	0.000486907	0.134992	0.000357133	0.133042	0.000324095
								0.655	0.300467	0.00048479	0.134847	0.000354988	0.133702	0.00032499
								0.656	0.299628	0.000482797	0.134761	0.000353105	0.134272	0.000325811
								0.657	0.299037	0.000480914	0.13473	0.000351527	0.134766	0.000326605
								0.658	0.298679	0.000479112	0.134741	0.000350267	0.135204	0.000327403
								0.659	0.298515	0.000477381	0.13477	0.000349317	0.135614	0.000328224
								0.66	0.298489	0.000475758	0.134786	0.000348649	0.136022	0.000329065
								0.661	0.298536	0.000474333	0.134756	0.000348204	0.136449	0.000329911
								0.662	0.298577	0.000473215	0.134649	0.000347923	0.136916	0.000330749
								0.663	0.298538	0.000472507	0.134435	0.000347733	0.137435	0.000331553
								0.664	0.298354	0.000472268	0.134098	0.000347576	0.138009	0.000332284
								0.665	0.297974	0.000472478	0.133631	0.000347416	0.138633	0.000332909
								0.666	0.297364	0.000473042	0.133041	0.000347245	0.139292	0.00033339
								0.667	0.296516	0.000473801	0.132344	0.000347081	0.139971	0.000333702
								0.668	0.295434	0.000474576	0.131572	0.000346954	0.14065	0.000333843
								0.669	0.294144	0.000475205	0.130758	0.000346894	0.141312	0.000333841
								0.67	0.292677	0.000475554	0.129943	0.000346912	0.141948	0.000333751
								0.671	0.291075	0.000475548	0.129165	0.000346996	0.142555	0.000333646
								0.672	0.289385	0.00047515	0.128461	0.000347109	0.143144	0.000333609
								0.673	0.287644	0.000474344	0.127859	0.000347205	0.143734	0.000333721
								0.674	0.285888	0.000473149	0.12738	0.000347247	0.144353	0.000334053
								0.675	0.284146	0.00047161	0.127034	0.0003472	0.145036	0.000334662
								0.676	0.282438	0.000469777	0.126821	0.000347052	0.145813	0.000335593
								0.677	0.280778	0.00046774	0.126735	0.000346803	0.146715	0.000336895
								0.678	0.279175	0.000465596	0.12676	0.000346458	0.147759	0.000338611
								0.679	0.277627	0.00046346	0.126876	0.000346013	0.148948	0.000340775
								0.68	0.276135	0.000461454	0.127059	0.000345455	0.150274	0.000343402
								0.681	0.274689	0.000459688	0.127283	0.000344753	0.151707	0.000346467
								0.682	0.273278	0.000458277	0.127522	0.000343876	0.153211	0.000349901
								0.683	0.271883	0.000457307	0.127756	0.000342784	0.154735	0.000353581
								0.684	0.270487	0.000456844	0.127967	0.000341454	0.156229	0.000357353
								0.685	0.269065	0.000456908	0.128144	0.000339889	0.157645	0.000361068
								0.686	0.267596	0.000457471	0.128282	0.000338115	0.158944	0.000364587
								0.687	0.266061	0.000458436	0.128382	0.000336194	0.160099	0.000367816
								0.688	0.264444	0.000459656	0.128449	0.000334213	0.161102	0.000370707
								0.689	0.262743	0.000460963	0.128493	0.00033228	0.16196	0.000373253
								0.69	0.26096	0.000462178	0.128525	0.000330492	0.162691	0.000375489
								0.691	0.259114	0.000463187	0.128551	0.00032892	0.163328	0.000377468
								0.692	0.257232	0.000463933	0.128577	0.000327597	0.163906	0.000379255
								0.693	0.255351	0.000464421	0.128602	0.000326513	0.164464	0.000380919
								0.694	0.253509	0.000464708	0.12862	0.000325606	0.165037	0.000382511
								0.695	0.251749	0.000464857	0.128622	0.000324798	0.165655	0.000384072
								0.696	0.250104	0.000464906	0.128593	0.000324007	0.166344	0.000385623
								0.697	0.248599	0.000464842	0.128518	0.000323174	0.167123	0.000387173
								0.698	0.247251	0.000464613	0.128381	0.000322281	0.168004	0.000388732
								0.699	0.246056	0.000464128	0.128168	0.000321347	0.168996	0.000390319
								0.7	0.244998	0.00046331	0.127868	0.000320417	0.170094	0.000391972

## Sheet: Fig 6C
		AC					PFC
		Time	DEV	STD	CTR		Time	DEV	STD	CTR
		-100	0.487859	1.33861e-144	1.1185		-112.5	3	5	23
		-99	0.644868	9.6648e-143	1.29966		-87.5	3	6	16
		-98	0.831533	6.78685e-141	1.47423		-62.5	2	3	21
		-97	1.04637	4.63532e-139	1.63444		-37.5	6	1	16
		-96	1.28548	3.07913e-137	1.77388		-12.5	7	1	22
		-95	1.54244	1.98935e-135	1.88834		12.5	5	1	13
		-94	1.80849	1.25006e-133	1.97636		37.5	4	0	9
		-93	2.07296	7.63993e-132	2.03922		62.5	1	0	13
		-92	2.3241	4.54132e-130	2.08045		87.5	7	0	13
		-91	2.54999	2.6255e-128	2.10491		112.5	4	0	17
		-90	2.73964	1.47631e-126	2.11751		137.5	4	2	11
		-89	2.88403	8.07381e-125	2.12205		162.5	4	5	10
		-88	2.97709	4.29454e-123	2.12029		187.5	3	4	7
		-87	3.01636	2.22173e-121	2.11152		212.5	2	2	9
		-86	3.00335	1.1179e-119	2.09273		237.5	11	4	11
		-85	2.94355	5.47077e-118	2.05933		262.5	29	5	13
		-84	2.84592	2.60394e-116	2.00631		287.5	57	3	16
		-83	2.72204	1.20545e-114	1.92943		312.5	99	8	7
		-82	2.58485	5.42758e-113	1.82634		337.5	102	14	6
		-81	2.44724	2.37683e-111	1.69731		362.5	110	10	18
		-80	2.32049	1.01234e-109	1.54542		387.5	104	5	17
		-79	2.21292	4.19363e-108	1.37627		412.5	98	1	18
		-78	2.12889	1.68963e-106	1.1972		437.5	73	0	21
		-77	2.06835	6.62107e-105	1.01639		462.5	76	5	24
		-76	2.02705	2.52349e-103	0.841777		487.5	62	6	33
		-75	1.9973	9.35429e-102	0.680295		512.5	68	11	32
		-74	1.96938	3.37254e-100	0.537301		537.5	54	10	37
		-73	1.93308	1.1826e-98	0.416386		562.5	45	4	35
		-72	1.87941	4.03327e-97	0.319511		587.5	51	8	34
		-71	1.8019	1.33786e-95	0.247381		612.5	55	7	30
		-70	1.69756	4.31621e-94	0.199952		637.5	46	5	26
		-69	1.56707	1.35434e-92	0.176953		662.5	29	3	30
		-68	1.41455	4.13326e-91	0.178317		687.5	14	10	24
		-67	1.24663	1.22685e-89	0.204442		712.5	4	14	15
		-66	1.07095	3.54183e-88	0.256245
		-65	0.897121	9.94489e-87	0.335006
		-64	0.731864	2.71587e-85	0.442018
		-63	0.581247	7.21361e-84	0.578126
		-62	0.449332	1.86352e-82	0.743227
		-61	0.33812	4.68221e-81	0.935823
		-60	0.247347	1.14421e-79	1.15275
		-59	0.176927	2.71953e-78	1.38911
		-58	0.123987	6.28666e-77	1.63848
		-57	0.0861274	1.41346e-75	1.89337
		-56	0.0610031	3.09087e-74	2.14584
		-55	0.0466926	6.57378e-73	2.38818
		-54	0.0419485	1.35984e-71	2.61355
		-53	0.0463481	2.73586e-70	2.81645
		-52	0.0603536	5.35349e-69	2.99294
		-51	0.0852864	1.01887e-67	3.14064
		-50	0.123215	1.88596e-66	3.25848
		-49	0.176748	3.39536e-65	3.34638
		-48	0.248734	5.9453e-64	3.40483
		-47	0.341525	1.01251e-62	3.43467
		-46	0.458052	1.6771e-61	3.43696
		-45	0.598696	2.70183e-60	3.41307
		-44	0.762953	4.23342e-59	3.36495
		-43	0.94849	6.4515e-58	3.29556
		-42	1.15106	9.5624e-57	3.20923
		-41	1.36469	1.37851e-55	3.11202
		-40	1.58208	1.93281e-54	3.01176
		-39	1.7952	2.63574e-53	2.91782
		-38	1.99604	3.49586e-52	2.84054
		-37	2.1772	4.50964e-51	2.79035
		-36	2.33242	5.65804e-50	2.77666
		-35	2.45685	6.9044e-49	2.80671
		-34	2.54705	8.19449e-48	2.88449
		-33	2.60087	9.4592e-47	3.00996
		-32	2.61716	1.062e-45	3.17858
		-31	2.59558	1.15965e-44	3.38129
		-30	2.53658	1.2316e-43	3.60492
		-29	2.44142	1.27218e-42	3.83305
		-28	2.31244	1.27809e-41	4.04718
		-27	2.15327	1.24885e-40	4.22817
		-26	1.96895	1.18686e-39	4.35792
		-25	1.76594	1.09704e-38	4.421
		-24	1.55174	9.86233e-38	4.40621
		-23	1.33444	8.62332e-37	4.3078
		-22	1.12201	7.33341e-36	4.12619
		-21	0.921634	6.0656e-35	3.86802
		-20	0.73912	4.87953e-34	3.54559
		-19	0.578754	3.81784e-33	3.17553
		-18	0.44257	2.90532e-32	2.77705
		-17	0.3313	2.15034e-31	2.36996
		-16	0.244266	1.54795e-30	1.97276
		-15	0.180033	1.08378e-29	1.60102
		-14	0.136961	7.38012e-29	1.26633
		-13	0.113748	4.88789e-28	0.975863
		-12	0.109416	3.14858e-27	0.732493
		-11	0.125807	1.97263e-26	0.535417
		-10	0.164027	1.20202e-25	0.381041
		-9	0.227349	7.12386e-25	0.263983
		-8	0.320055	4.10634e-24	0.178019
		-7	0.446987	2.30213e-23	0.116859
		-6	0.612879	1.25528e-22	0.0747069
		-5	0.821508	6.65717e-22	0.0465918
		-4	1.07477	3.43379e-21	0.0285136
		-3	1.37147	1.72264e-20	0.0174485
		-2	1.70796	8.40526e-20	0.0112745
		-1	2.07538	3.98882e-19	0.00867016
		0	2.46162	1.84108e-18	0.00902481
		1	2.85126	8.26492e-18	0.0123892
		2	3.22719	3.60862e-17	0.0194816
		3	3.5716	1.53242e-16	0.0317552
		4	3.86682	6.32926e-16	0.0515229
		5	4.10054	2.54252e-15	0.0821298
		6	4.26303	9.93369e-15	0.128156
		7	4.35449	3.7748e-14	0.195624
		8	4.37573	1.39513e-13	0.292195
		9	4.34438	5.01498e-13	0.427299
		10	4.28044	1.75332e-12	0.6122
		11	4.21771	5.96196e-12	0.85994
		12	4.1968	1.97176e-11	1.18516
		13	4.27224	6.34241e-11	1.60374
		14	4.50731	1.98423e-10	2.13235
		15	4.97732	6.0376e-10	2.78776
		16	5.76333	1.78679e-09	3.58606
		17	6.95341	5.14304e-09	4.54178
		18	8.6324	1.4398e-08	5.66695
		19	10.8816	3.92031e-08	6.97015
		20	13.7657	1.03818e-07	8.45569
		21	17.3243	2.67402e-07	10.1228
		22	21.5626	6.69873e-07	11.9653
		23	26.443	1.63213e-06	13.9707
		24	31.8798	3.86772e-06	16.1202
		25	37.7369	8.91438e-06	18.388
		26	43.8317	1.99831e-05	20.7411
		27	49.9433	4.35684e-05	23.1386
		28	55.8261	9.23882e-05	25.5314
		29	61.2264	0.000190545	27.8622
		30	65.9029	0.000382221	30.0667
		31	69.6421	0.000745707	32.0752
		32	72.2781	0.00141501	33.8162
		33	73.7003	0.00261146	35.2207
		34	73.8622	0.00468755	36.2284
		35	72.781	0.00818361	36.7928
		36	70.5328	0.0138957	36.887
		37	67.2444	0.0229483	36.507
		38	63.0825	0.0368602	35.6734
		39	58.2395	0.057584	34.4298
		40	52.9226	0.0874946	32.8389
		41	47.3404	0.1293	30.9766
		42	41.696	0.185845	28.9246
		43	36.1689	0.2598	26.7632
		44	30.9188	0.353235	24.5652
		45	26.0758	0.467116	22.3914
		46	21.7358	0.600789	20.288
		47	17.9606	0.751547	18.2862
		48	14.7829	0.914378	16.4042
		49	12.2081	1.08201	14.6491
		50	10.2153	1.2453	13.0205
		51	8.77049	1.39397	11.5135
		52	7.82928	1.51764	10.1217
		53	7.34258	1.60701	8.83938
		54	7.26425	1.65504	7.66266
		55	7.54971	1.6578	6.5906
		56	8.16604	1.61508	5.6249
		57	9.07774	1.53036	4.76942
		58	10.2619	1.41037	4.02908
		59	11.6891	1.26422	3.40864
		60	13.3307	1.10223	2.9114
		61	15.1506	0.934801	2.53802
		62	17.1054	0.771342	2.28572
		63	19.1406	0.619515	2.14781
		64	21.1988	0.484835	2.11378
		65	23.2149	0.37064	2.16968
		66	25.1269	0.278361	2.29894
		67	26.8728	0.20801	2.48337
		68	28.4047	0.158765	2.70422
		69	29.6866	0.129544	2.94317
		70	30.698	0.119477	3.18315
		71	31.4342	0.128223	3.40896
		72	31.9051	0.15608	3.60765
		73	32.1328	0.203888	3.7687
		74	32.1478	0.272729	3.88413
		75	31.9853	0.36346	3.94866
		76	31.6839	0.476149	3.95984
		77	31.2826	0.609479	3.9183
		78	30.8191	0.760259	3.828
		79	30.3299	0.92313	3.69645
		80	29.8477	1.09057	3.53461
		81	29.4026	1.25327	3.35645
		82	29.0173	1.40088	3.1781
		83	28.7075	1.52301	3.01647
		84	28.4773	1.61045	2.88745
		85	28.3181	1.65627	2.80402
		86	28.2082	1.65673	2.77434
		87	28.1138	1.61179	2.80029
		88	27.9929	1.52511	2.8767
		89	27.7998	1.40356	2.9915
		90	27.49	1.25631	3.12682
		91	27.0348	1.0937	3.26102
		92	26.4126	0.926053	3.37136
		93	25.6234	0.762624	3.43687
		94	24.6872	0.610831	3.44109
		95	23.6417	0.475848	3.37411
		96	22.5344	0.360538	3.23368
		97	21.4204	0.265687	3.02529
		98	20.3557	0.190426	2.76113
		99	19.3874	0.132745	2.45834
		100	18.5526	0.090001	2.13678
		101	17.8726	0.0593488	1.8168
		102	17.3545	0.0380639	1.51731
		103	16.9921	0.0237438	1.25444
		104	16.7668	0.0144053	1.04086
		105	16.6524	0.00850027	0.885594
		106	16.6177	0.00487842	0.794444
		107	16.6322	0.00272308	0.770469
		108	16.6672	0.00147836	0.814571
		109	16.6931	0.00078061	0.925878
		110	16.6884	0.00040089	1.10189
		111	16.6342	0.000200241	1.33836
		112	16.5152	9.72783e-05	1.62903
		113	16.3228	4.59638e-05	1.96522
		114	16.0534	2.11228e-05	2.33556
		115	15.7069	9.44113e-06	2.72589
		116	15.2878	4.10424e-06	3.11945
		117	14.8105	1.73531e-06	3.49746
		118	14.2872	7.13606e-07	3.84011
		119	13.74	2.85414e-07	4.12783
		120	13.1904	1.11027e-07	4.34284
		121	12.6636	4.20068e-08	4.47074
		122	12.1852	1.54577e-08	4.50203
		123	11.783	5.53233e-09	4.43315
		124	11.4803	1.9258e-09	4.26711
		125	11.2993	6.52047e-10	4.01336
		126	11.258	2.14896e-10	3.68694
		127	11.369	6.94897e-11	3.30705
		128	11.6388	2.39558e-11	2.89514
		129	12.0659	1.50489e-11	2.47285
		130	12.6422	2.99882e-11	2.06006
		131	13.3452	9.01095e-11	1.67332
		132	14.1525	2.78021e-10	1.32488
		133	15.0311	8.38524e-10	1.02225
		134	15.9472	2.46086e-09	0.768461
		135	16.8636	7.02443e-09	0.562708
		136	17.7457	1.95018e-08	0.401299
		137	18.5667	5.2659e-08	0.278693
		138	19.304	1.38296e-07	0.188476
		139	19.9453	3.53248e-07	0.124162
		140	20.4911	8.77583e-07	0.0797758
		141	20.9469	2.12047e-06	0.0501976
		142	21.3298	4.98325e-06	0.0313282
		143	21.6599	1.13902e-05	0.0201073
		144	21.958	2.53211e-05	0.0144518
		145	22.2414	5.47485e-05	0.0131617
		146	22.5225	0.000115132	0.0158273
		147	22.8	0.000235483	0.0227561
		148	23.062	0.000468444	0.0349198
		149	23.2871	0.000906341	0.0539069
		150	23.4445	0.00170554	0.0818549
		151	23.5022	0.00312154	0.121329
		152	23.4289	0.00555664	0.175117
		153	23.2019	0.00962037	0.245919
		154	22.8112	0.0161997	0.335926
		155	22.2605	0.0265314	0.446322
		156	21.5664	0.0422618	0.576758
		157	20.7608	0.0654745	0.724899
		158	19.8788	0.0986582	0.886132
		159	18.9601	0.144587	1.05355
		160	18.044	0.206093	1.21829
		161	17.1638	0.285715	1.37019
		162	16.3451	0.385246	1.49881
		163	15.61	0.50522	1.59461
		164	14.9712	0.644405	1.65006
		165	14.4358	0.799417	1.6607
		166	14.0114	0.964549	1.62569
		167	13.6947	1.13191	1.54796
		168	13.4837	1.29192	1.43383
		169	13.3702	1.43415	1.29223
		170	13.3423	1.54843	1.13362
		171	13.3822	1.62601	0.968867
		172	13.4672	1.6607	0.808194
		173	13.5737	1.64967	0.660446
		174	13.678	1.59381	0.532676
		175	13.7594	1.49766	0.430095
		176	13.8052	1.36876	0.3563
		177	13.8105	1.21668	0.313674
		178	13.7802	1.05187	0.303825
		179	13.7304	0.884475	0.327924
		180	13.6802	0.723343	0.386876
		181	13.6543	0.575359	0.481264
		182	13.677	0.445113	0.611086
		183	13.7681	0.334917	0.775346
		184	13.939	0.245099	0.971603
		185	14.1904	0.174454	1.19557
		186	14.5131	0.120769	1.44092
		187	14.8878	0.0813148	1.69927
		188	15.2886	0.0532498	1.96056
		189	15.6859	0.0339159	2.21367
		190	16.0473	0.0210099	2.44723
		191	16.3422	0.0126585	2.65065
		192	16.5469	0.0074178	2.81512
		193	16.6392	0.00422771	2.93462
		194	16.6038	0.00234354	3.00664
		195	16.4313	0.0012635	3.03272
		196	16.1166	0.000662541	3.01861
		197	15.6625	0.0003379	2.97401
		198	15.0743	0.00016761	2.91187
		199	14.3647	8.08624e-05	2.84733
		200	13.5524	3.79429e-05	2.79625
		201	12.6609	1.73161e-05	2.77361
		202	11.7177	7.68612e-06	2.79183
		203	10.7565	3.31818e-06	2.85947
		204	9.81158	1.39325e-06	2.98029
		205	8.91637	5.68976e-07	3.15305
		206	8.10414	2.25993e-07	3.37203
		207	7.4024	8.73038e-08	3.62819
		208	6.83474	3.28025e-08	3.91073
		209	6.41558	1.19872e-08	4.20876
		210	6.15464	4.26053e-09	4.51266
		211	6.05387	1.47281e-09	4.81485
		212	6.11059	4.95183e-10	5.10984
		213	6.31487	1.61928e-10	5.3935
		214	6.65211	5.15006e-11	5.66194
		215	7.10876	1.59309e-11	5.91017
		216	7.66529	4.79296e-12	6.13121
		217	8.30192	1.40251e-12	6.3157
		218	9.00148	3.99155e-13	6.45244
		219	9.74491	1.10488e-13	6.52961
		220	10.5158	2.97456e-14	6.53643
		221	11.2957	7.78876e-15	6.46501
		222	12.0689	1.98358e-15	6.31171
		223	12.8157	4.91324e-16	6.07798
		224	13.514	1.18365e-16	5.77031
		225	14.1394	2.7734e-17	5.39952
		226	14.6666	6.32032e-18	4.97943
		227	15.0684	1.40088e-18	4.52544
		228	15.3202	3.01996e-19	4.05309
		229	15.4013	6.33195e-20	3.57696
		230	15.2994	1.29125e-20	3.10986
		231	15.0128	2.56104e-21	2.66255
		232	14.5518	4.94039e-22	2.24356
		233	13.9385	9.26919e-23	1.85927
		234	13.2068	1.69145e-23	1.51406
		235	12.3957	3.00201e-24	1.21039
		236	11.5475	5.18204e-25	0.948988
		237	10.7023	8.70015e-26	0.728993
		238	9.89365	1.42065e-26	0.54815
		239	9.14503	2.25625e-27	0.403091
		240	8.46854	3.48515e-28	0.289656
		241	7.86452	5.23591e-29	0.203247
		242	7.32504	7.65066e-30	0.139172
		243	6.83365	1.08728e-30	0.0929459
		244	6.3727	1.50287e-31	0.0605134
		245	5.92353	2.0204e-32	0.0383923
		246	5.47115	2.64173e-33	0.0237281
		247	5.00703	3.35952e-34	0.014282
		248	4.52685	4.1553e-35	0.00836983
		249	4.0345	4.99877e-36	0.00477492
		250	3.5374	5.84871e-37	0.00265135

## Sheet: Fig 6D
		AC								PFC
	Time	PE-LFP	p values	Time	iPE	SEM	p-values		Time	PE-LFP	p values	Time	iPE	SEM	p-values
	-0.1	0.988371	0.562889	-0.04	0.00215391	0.0459824	0.931909		-0.12	-1.30254	0.207467	-0.04	0.0455088	0.0433839	0.28331
	-0.0980339	1.4242	0.302554	-0.02	0.0335108	0.0481857	0.522989		-0.118034	-1.08491	0.230547	-0.02	-0.00960955	0.0424836	0.796884
	-0.0960678	1.81142	0.160292	-3.46945e-18	0.0194372	0.047655	0.747496		-0.116068	-0.885901	0.306757	-3.47e-18	-0.0205839	0.0429137	0.641589
	-0.0941018	2.1815	0.093876	0.02	0.104251	0.0395938	0.0139277		-0.114102	-0.788135	0.380031	0.02	-0.0890172	0.0438728	0.0492802
	-0.0921357	2.52332	0.0667543	0.04	0.230208	0.0315709	1.68254e-10		-0.112136	-0.832418	0.384164	0.04	0.118652	0.0427672	0.00846161
	-0.0901696	2.77354	0.0538083	0.06	0.225994	0.0375506	3.44228e-08		-0.11017	-1.00371	0.326979	0.06	0.0318949	0.0418739	0.489309
	-0.0882035	2.88597	0.0493565	0.08	0.267196	0.0421085	1.06839e-08		-0.108204	-1.24557	0.241383	0.08	0.107164	0.0427106	0.0153034
	-0.0862374	2.86617	0.0487926	0.1	0.22237	0.0445441	5.42148e-06		-0.106237	-1.49332	0.167267	0.1	0.0551116	0.0414087	0.195349
	-0.0842714	2.75409	0.0477721	0.12	0.159853	0.0457786	0.00129619		-0.104271	-1.70038	0.11129	0.12	0.106491	0.0420454	0.0150845
	-0.0823053	2.56945	0.0477599	0.14	0.154191	0.0461376	0.0019339		-0.102305	-1.8439	0.0781153	0.14	0.192746	0.0424539	1.6276e-05
	-0.0803392	2.30027	0.0540813	0.16	0.135205	0.0450864	0.00380714		-0.100339	-1.91601	0.0615973	0.16	0.24849	0.0427704	6.38964e-08
	-0.0783731	1.9614	0.0874537	0.18	0.211852	0.0462115	3.23113e-05		-0.0983731	-1.92295	0.0585337	0.18	0.355726	0.0417709	1.39286e-14
	-0.076407	1.61292	0.166625						-0.096407	-1.89142	0.063408	0.2	0.370403	0.042292	2.68048e-14
	-0.074441	1.31931	0.285178						-0.094441	-1.86385	0.0692161	0.22	0.475218	0.0400443	1.32643e-23
	-0.0724749	1.09121	0.408756						-0.0924749	-1.8744	0.0676141	0.24	0.569409	0.0365862	6.83935e-33
	-0.0705088	0.883854	0.537878						-0.0905088	-1.92422	0.0582673	0.26	0.64967	0.0337668	3.18272e-40
	-0.0685427	0.670378	0.602591						-0.0885427	-1.97829	0.0476807	0.28	0.679156	0.034653	6.67087e-40
	-0.0665766	0.502216	0.683339						-0.0865766	-1.98865	0.0447319	0.3	0.722896	0.031186	1.14559e-46
	-0.0646106	0.467006	0.690294						-0.0846106	-1.92537	0.0512427	0.32	0.688899	0.0342268	3.5112e-42
	-0.0626445	0.58832	0.627064						-0.0826445	-1.78879	0.0715181	0.34	0.717252	0.0337278	4.9412e-43
	-0.0606784	0.773585	0.57149						-0.0806784	-1.60147	0.11129	0.36	0.712552	0.0337198	4.65946e-44
	-0.0587123	0.903696	0.537878						-0.0787123	-1.39467	0.179228	0.38	0.731772	0.0329537	4.47673e-45
	-0.0567462	0.942242	0.545912						-0.0767462	-1.20493	0.255368	0.4	0.722986	0.0319813	4.56149e-46
	-0.0547802	0.947024	0.562889						-0.0747802	-1.06985	0.32077	0.42	0.721724	0.0320693	4.42951e-46
	-0.0528141	0.980891	0.556957						-0.0728141	-1.01548	0.344228	0.44	0.703318	0.0335939	6.85002e-44
	-0.050848	1.0166	0.537878						-0.070848	-1.04424	0.32427	0.46	0.690985	0.0335747	1.92437e-43
	-0.0488819	0.955305	0.540787						-0.0688819	-1.13533	0.271276	0.48	0.698064	0.0337362	1.92707e-43
	-0.0469158	0.723677	0.602591						-0.0669158	-1.25762	0.21208	0.5	0.690125	0.0322688	4.47673e-45
	-0.0449498	0.338371	0.790399						-0.0649498	-1.38334	0.163928	0.52	0.691567	0.0322774	5.83833e-45
	-0.0429837	-0.13048	0.906456						-0.0629837	-1.49392	0.124773	0.54	0.684182	0.0328825	6.3843e-44
	-0.0410176	-0.630876	0.594055						-0.0610176	-1.57977	0.100876	0.56	0.643894	0.0349724	9.98311e-40
	-0.0390515	-1.1308	0.285178						-0.0590515	-1.63936	0.0855507	0.58	0.624326	0.0370054	6.3839e-36
	-0.0370854	-1.5847	0.0993629						-0.0570854	-1.68126	0.0763541	0.6	0.62701	0.0360984	2.28863e-37
	-0.0351194	-1.93155	0.046484						-0.0551194	-1.72145	0.0675048	0.62	0.625051	0.0348557	4.13194e-39
	-0.0331533	-2.1252	0.0359834						-0.0531533	-1.77429	0.0572178	0.64	0.613574	0.0357812	7.0572e-37
	-0.0311872	-2.15813	0.0477599						-0.0511872	-1.84199	0.0448101
	-0.0292211	-2.04144	0.069261						-0.0492211	-1.91483	0.0338148
	-0.0272551	-1.78278	0.129002						-0.0472551	-1.97918	0.0259084
	-0.025289	-1.41053	0.262847						-0.045289	-2.02672	0.0214479
	-0.0233229	-1.0179	0.466039						-0.0433229	-2.05644	0.0189103
	-0.0213568	-0.755727	0.581071						-0.0413568	-2.07492	0.017633
	-0.0193907	-0.726536	0.581071						-0.0393907	-2.09614	0.0164248
	-0.0174247	-0.897148	0.478023						-0.0374247	-2.13793	0.0142842
	-0.0154586	-1.13753	0.302554						-0.0354586	-2.21228	0.0108708
	-0.0134925	-1.3176	0.206666						-0.0334925	-2.31437	0.00747825
	-0.0115264	-1.38136	0.178642						-0.0315264	-2.42174	0.00491528
	-0.00956033	-1.34082	0.185388						-0.0295603	-2.50367	0.00360753
	-0.00759425	-1.22658	0.232009						-0.0275943	-2.53506	0.00321786
	-0.00562817	-1.05683	0.314812						-0.0256282	-2.50436	0.0036352
	-0.00366209	-0.838223	0.473316						-0.0236621	-2.41285	0.005189
	-0.00169602	-0.592921	0.594055						-0.021696	-2.27199	0.00879916
	0.000270065	-0.347532	0.724795						-0.0197299	-2.10332	0.0163153
	0.00223614	-0.101306	0.906456						-0.0177639	-1.93309	0.0282728
	0.00420222	0.158439	0.873082						-0.0157978	-1.77707	0.0454917
	0.0061683	0.409292	0.690294						-0.0138317	-1.62604	0.0692161
	0.00813438	0.583711	0.611242						-0.0118656	-1.44903	0.11129
	0.0101005	0.618885	0.611242						-0.00989954	-1.219	0.193616
	0.0120665	0.532475	0.670763						-0.00793346	-0.936126	0.336566
	0.0140326	0.428184	0.724795						-0.00596738	-0.631168	0.542294
	0.0159987	0.419128	0.726955						-0.0040013	-0.344782	0.778156
	0.0179648	0.518105	0.690294						-0.00203522	-0.0993477	0.941111
	0.0199309	0.580072	0.690294						-6.91385e-05	0.110276	0.937941
	0.0218969	0.36283	0.851261						0.00189694	0.301253	0.807134
	0.023863	-0.348473	0.889023						0.00386302	0.48018	0.648893
	0.0258291	-1.62151	0.602591						0.0058291	0.635853	0.519469
	0.0277952	-3.34374	0.32603						0.00779518	0.750155	0.426964
	0.0297613	-5.27585	0.129002						0.00976126	0.811486	0.380031
	0.0317273	-7.13764	0.0406241						0.0117273	0.818581	0.371513
	0.0336934	-8.69581	0.0095473						0.0136934	0.776419	0.384148
	0.0356595	-9.80478	0.0010386						0.0156595	0.688797	0.435681
	0.0376256	-10.389	3.7033e-05						0.0176256	0.558552	0.536182
	0.0395917	-10.3779	1.94566e-06						0.0195917	0.391883	0.683733
	0.0415577	-9.68751	1.94566e-06						0.0215577	0.200874	0.854396
	0.0435238	-8.29233	4.81452e-05						0.0235238	0.00107483	0.998725
	0.0454899	-6.31376	0.00626087						0.0254899	-0.192598	0.854396
	0.047456	-4.02451	0.108212						0.027456	-0.366474	0.687869
	0.0494221	-1.75854	0.57149						0.0294221	-0.509091	0.545885
	0.0513881	0.222794	0.939896						0.0313881	-0.614745	0.456716
	0.0533542	1.80458	0.57149						0.0333542	-0.68476	0.405832
	0.0553203	2.99313	0.285178						0.0353203	-0.726222	0.380031
	0.0572864	3.8352	0.129002						0.0372864	-0.742981	0.375729
	0.0592525	4.3894	0.0667543						0.0392525	-0.728802	0.384148
	0.0612185	4.76409	0.0422499						0.0412185	-0.670816	0.432714
	0.0631846	5.11337	0.0293692						0.0431846	-0.560954	0.531649
	0.0651507	5.56988	0.018721						0.0451507	-0.409381	0.672486
	0.0671168	6.17074	0.00948668						0.0471168	-0.246017	0.832353
	0.0690829	6.84266	0.0030959						0.0490829	-0.108717	0.933338
	0.0710489	7.46348	0.000681386						0.0510489	-0.0248172	0.98187
	0.073015	7.93054	7.05531e-05						0.053015	0.00284945	0.998725
	0.0749811	8.17513	8.99307e-06						0.0549811	-0.00657145	0.997708
	0.0769472	8.14431	1.94566e-06						0.0569472	-0.0277582	0.98187
	0.0789133	7.80369	1.94566e-06						0.0589133	-0.044202	0.972602
	0.0808793	7.20341	8.27073e-06						0.0608793	-0.0552787	0.968583
	0.0828454	6.47912	7.05531e-05						0.0628454	-0.0711298	0.96124
	0.0848115	5.77228	0.000681386						0.0648115	-0.100777	0.939239
	0.0867776	5.15703	0.00271464						0.0667776	-0.144273	0.910384
	0.0887437	4.63021	0.00626087						0.0687437	-0.191432	0.880097
	0.0907097	4.17758	0.0112947						0.0707097	-0.228726	0.853968
	0.0926758	3.82895	0.018721						0.0726758	-0.246096	0.840411
	0.0946419	3.64382	0.0265441						0.0746419	-0.239522	0.84186
	0.096608	3.63821	0.029431						0.076608	-0.210264	0.854396
	0.098574	3.74494	0.0293453						0.078574	-0.160904	0.901261
	0.10054	3.8725	0.0265441						0.0805401	-0.095371	0.939239
	0.102506	3.97751	0.0228354						0.0825062	-0.0218155	0.983581
	0.104472	4.05401	0.019322						0.0844723	0.0490069	0.968583
	0.106438	4.08161	0.017112						0.0864384	0.108423	0.937941
	0.108404	4.00991	0.017112						0.0884044	0.155735	0.902216
	0.110371	3.79154	0.019676						0.0903705	0.196324	0.875804
	0.112337	3.42596	0.0301548						0.0923366	0.236618	0.844739
	0.114303	2.95425	0.0540813						0.0943027	0.281096	0.807134
	0.116269	2.41919	0.116418						0.0962688	0.333112	0.757585
	0.118235	1.83399	0.269733						0.0982348	0.395466	0.690385
	0.120201	1.2194	0.537878						0.100201	0.466982	0.631019
	0.122167	0.652602	0.726955						0.102167	0.535818	0.573361
	0.124133	0.222713	0.906456						0.104133	0.582108	0.542294
	0.126099	-0.0620536	0.976984						0.106099	0.588046	0.544629
	0.128065	-0.307767	0.889023						0.108065	0.546427	0.589631
	0.130031	-0.636344	0.757512						0.110031	0.461744	0.672486
	0.131997	-1.05649	0.611242						0.111997	0.344367	0.778156
	0.133963	-1.45849	0.473791						0.113963	0.205085	0.880097
	0.13593	-1.73076	0.328382						0.11593	0.0526892	0.968583
	0.137896	-1.89558	0.269733						0.117896	-0.106702	0.939239
	0.139862	-2.09965	0.208741						0.119862	-0.269547	0.836668
	0.141828	-2.46794	0.133816						0.121828	-0.43599	0.687869
	0.143794	-2.98815	0.0672474						0.123794	-0.607139	0.545187
	0.14576	-3.52342	0.0313256						0.12576	-0.781364	0.422081
	0.147726	-3.92492	0.019322						0.127726	-0.955899	0.326979
	0.149692	-4.13444	0.016584						0.129692	-1.13264	0.252685
	0.151658	-4.19366	0.0148797						0.131658	-1.31917	0.192599
	0.153624	-4.19306	0.0130604						0.133624	-1.52171	0.137632
	0.15559	-4.22593	0.0102146						0.13559	-1.73544	0.0926553
	0.157556	-4.354	0.00769947						0.137556	-1.93994	0.0588572
	0.159523	-4.57937	0.00497736						0.139523	-2.10733	0.0365632
	0.161489	-4.80948	0.0030959						0.141489	-2.21882	0.0233531
	0.163455	-4.89814	0.00241457						0.143455	-2.27867	0.0169095
	0.165421	-4.73477	0.00241457						0.145421	-2.3123	0.0134333
	0.167387	-4.30657	0.00377032						0.147387	-2.3508	0.0105693
	0.169353	-3.69154	0.00981196						0.149353	-2.41448	0.00756223
	0.171319	-2.99355	0.0313256						0.151319	-2.50553	0.0046591
	0.173285	-2.28576	0.113341						0.153285	-2.61327	0.00262428
	0.175251	-1.60506	0.3095						0.155251	-2.72669	0.00148321
	0.177217	-0.992237	0.57149						0.157217	-2.8415	0.000873372
	0.179183	-0.50995	0.746882						0.159183	-2.95917	0.000583948
	0.181149	-0.195751	0.899492						0.161149	-3.08271	0.000388604
	0.183115	-0.0237429	0.986847						0.163115	-3.21494	0.000255251
	0.185082	0.0786016	0.956969						0.165082	-3.35728	0.000152815
	0.187048	0.185434	0.896879						0.167048	-3.50895	7.68783e-05
	0.189014	0.336641	0.807266						0.169014	-3.66959	3.56078e-05
	0.19098	0.552687	0.690294						0.17098	-3.84131	1.61034e-05
	0.192946	0.852574	0.57149						0.172946	-4.02721	1.03288e-05
	0.194912	1.25803	0.371311						0.174912	-4.2276	1.03288e-05
	0.196878	1.77309	0.180015						0.176878	-4.43747	1.46774e-05
	0.198844	2.34712	0.069261						0.178844	-4.64685	2.20505e-05
	0.20081	2.89793	0.0265441						0.18081	-4.84424	2.84828e-05
	0.202776	3.34259	0.012464						0.182776	-5.01864	3.33934e-05
	0.204742	3.60893	0.00769947						0.184742	-5.15744	3.80081e-05
	0.206708	3.64942	0.00646973						0.186708	-5.24641	4.88129e-05
	0.208675	3.46308	0.00769947						0.188675	-5.27505	7.40757e-05
	0.210641	3.11153	0.0143361						0.190641	-5.24428	0.000124445
	0.212607	2.69732	0.0313256						0.192607	-5.1639	0.000212899
	0.214573	2.29576	0.069261						0.194573	-5.04342	0.000354405
	0.216539	1.92064	0.143439						0.196539	-4.88371	0.000574257
	0.218505	1.54753	0.253715						0.198505	-4.67824	0.000908215
	0.220471	1.18715	0.392538						0.200471	-4.41893	0.00160077
	0.222437	0.92011	0.537878						0.202437	-4.10145	0.00294666
	0.224403	0.817033	0.57149						0.204403	-3.72285	0.00602096
	0.226369	0.851894	0.57149						0.206369	-3.27619	0.0143584
	0.228335	0.904067	0.568906						0.208335	-2.75125	0.0393006
	0.230301	0.865541	0.579462						0.210301	-2.14371	0.11129
	0.232267	0.735559	0.616687						0.212267	-1.46979	0.299076
	0.234234	0.601759	0.670763						0.214234	-0.770237	0.628569
	0.2362	0.540708	0.683339						0.2162	-0.0972994	0.967183
	0.238166	0.546261	0.657948						0.218166	0.509549	0.786796
	0.240132	0.559636	0.620011						0.220132	1.03945	0.526542
	0.242098	0.544407	0.616687						0.222098	1.50438	0.35373
	0.244064	0.493451	0.657948						0.224064	1.9225	0.241451
	0.24603	0.391335	0.727214						0.22603	2.30912	0.169696
	0.247996	0.209363	0.873082						0.227996	2.67752	0.118286
	0.249962	-0.0449467	0.976984						0.229962	3.04208	0.0842201
	0.251928	-0.290785	0.851261						0.231928	3.41297	0.0591948
	0.253894	-0.427146	0.790977						0.233894	3.78177	0.0410625
	0.25586	-0.445702	0.790977						0.23586	4.11326	0.0287495
	0.257827	-0.468114	0.790399						0.237827	4.35091	0.023026
	0.259793	-0.642318	0.705142						0.239793	4.43938	0.0228033
	0.261759	-0.981299	0.575797						0.241759	4.34715	0.0287495
	0.263725	-1.33754	0.410468						0.243725	4.07988	0.0454917
	0.265691	-1.52329	0.302554						0.245691	3.67452	0.0780834
	0.267657	-1.44626	0.302554						0.247657	3.17729	0.137444
	0.269623	-1.1326	0.415326						0.249623	2.61759	0.235642
	0.271589	-0.643908	0.627705						0.251589	2.00024	0.380031
	0.273555	-0.00446305	0.996396						0.253555	1.31835	0.588396
	0.275521	0.786811	0.611242						0.255521	0.574484	0.848568
	0.277487	1.68785	0.3095						0.257487	-0.208235	0.944582
	0.279453	2.58498	0.151317						0.259453	-0.991308	0.690385
	0.281419	3.34055	0.0905345						0.261419	-1.73422	0.432443
	0.283386	3.8218	0.069261						0.263386	-2.40981	0.254572
	0.285352	3.9085	0.069261						0.265352	-3.01229	0.138224
	0.287318	3.52086	0.0993629						0.267318	-3.55737	0.0736671
	0.289284	2.67722	0.185388						0.269284	-4.07146	0.0375879
	0.29125	1.53097	0.437058						0.27125	-4.57525	0.0177483
	0.293216	0.321214	0.846109						0.273216	-5.06558	0.00809553
	0.295182	-0.740325	0.594055						0.275182	-5.5101	0.00385688
	0.297148	-1.55735	0.17865						0.277148	-5.85815	0.00219849
	0.299114	-2.15464	0.069261						0.279114	-6.06531	0.00155531
									0.28108	-6.11436	0.00148321
									0.283046	-6.02031	0.00180962
									0.285012	-5.81466	0.0026701
									0.286978	-5.52372	0.00441138
									0.288945	-5.15287	0.00809109
									0.290911	-4.68798	0.0164248
									0.292877	-4.11087	0.0368815
									0.294843	-3.41815	0.085325
									0.296809	-2.63005	0.197417
									0.298775	-1.78425	0.396758
									0.300741	-0.920193	0.698317
									0.302707	-0.0681555	0.98187
									0.304673	0.752752	0.76955
									0.306639	1.52986	0.465512
									0.308605	2.25423	0.259137
									0.310571	2.92662	0.127471
									0.312538	3.56266	0.0582673
									0.314504	4.18961	0.0231069
									0.31647	4.83304	0.00809553
									0.318436	5.50315	0.00262428
									0.320402	6.19082	0.000823454
									0.322368	6.87772	0.000272262
									0.324334	7.55027	8.06272e-05
									0.3263	8.20462	2.40432e-05
									0.328266	8.8372	7.62474e-06
									0.330232	9.43199	2.1692e-06
									0.332198	9.96013	7.01711e-07
									0.334164	10.3929	2.70389e-07
									0.33613	10.7216	1.40053e-07
									0.338097	10.9687	7.40631e-08
									0.340063	11.1788	4.25384e-08
									0.342029	11.394	2.26304e-08
									0.343995	11.6289	1.06332e-08
									0.345961	11.8675	4.64263e-09
									0.347927	12.0803	2.36036e-09
									0.349893	12.2448	2.04589e-09
									0.351859	12.3561	1.44563e-09
									0.353825	12.4203	1.30328e-09
									0.355791	12.4416	1.30328e-09
									0.357757	12.4148	1.30328e-09
									0.359723	12.3301	1.30328e-09
									0.36169	12.184	1.30328e-09
									0.363656	11.9866	1.44563e-09
									0.365622	11.7617	2.04589e-09
									0.367588	11.5398	2.32051e-09
									0.369554	11.3445	2.36036e-09
									0.37152	11.1814	2.37043e-09
									0.373486	11.04	2.36036e-09
									0.375452	10.9058	2.32051e-09
									0.377418	10.7728	2.32051e-09
									0.379384	10.641	2.32051e-09
									0.38135	10.5054	2.32996e-09
									0.383316	10.3546	2.45018e-09
									0.385282	10.1787	3.91611e-09
									0.387249	9.97844	6.8697e-09
									0.389215	9.76055	1.33839e-08
									0.391181	9.52731	2.85866e-08
									0.393147	9.27649	6.74847e-08
									0.395113	9.00952	1.57034e-07
									0.397079	8.74076	3.62705e-07
									0.399045	8.48889	8.34947e-07
									0.401011	8.26052	1.73969e-06
									0.402977	8.04167	3.30829e-06
									0.404943	7.80845	6.53454e-06
									0.406909	7.54336	1.22425e-05
									0.408875	7.2441	2.40432e-05
									0.410842	6.91764	4.88129e-05
									0.412808	6.57288	0.000104515
									0.414774	6.21645	0.000211805
									0.41674	5.85301	0.000388604
									0.418706	5.48685	0.000695983
									0.420672	5.11747	0.00125842
									0.422638	4.73498	0.00241088
									0.424604	4.32218	0.00485688
									0.42657	3.86567	0.0108708
									0.428536	3.36874	0.0250948
									0.430502	2.85547	0.0566996
									0.432468	2.36083	0.11129
									0.434434	1.91184	0.197763
									0.436401	1.51397	0.313775
									0.438367	1.15486	0.439663
									0.440333	0.816184	0.601888
									0.442299	0.480905	0.786192
									0.444265	0.134181	0.943102
									0.446231	-0.232496	0.902216
									0.448197	-0.614352	0.685455
									0.450163	-0.992735	0.456716
									0.452129	-1.34495	0.292986
									0.454095	-1.66395	0.174361
									0.456061	-1.96806	0.0946585
									0.458027	-2.28857	0.0468242
									0.459994	-2.6409	0.0194028
									0.46196	-3.00649	0.00745387
									0.463926	-3.34116	0.00304654
									0.465892	-3.60212	0.0016349
									0.467858	-3.77328	0.00115558
									0.469824	-3.87112	0.00095042
									0.47179	-3.93211	0.000864754
									0.473756	-3.98961	0.000745632
									0.475722	-4.05968	0.000622351
									0.477688	-4.1406	0.000495905
									0.479654	-4.21997	0.000395031
									0.48162	-4.28487	0.000352653
									0.483586	-4.32928	0.000335252
									0.485553	-4.35569	0.000339842
									0.487519	-4.37096	0.000354405
									0.489485	-4.37765	0.000377079
									0.491451	-4.36723	0.000400844
									0.493417	-4.32565	0.000461218
									0.495383	-4.24588	0.000553897
									0.497349	-4.13744	0.000642993
									0.499315	-4.02256	0.000731193
									0.501281	-3.92159	0.000745682
									0.503247	-3.84393	0.000695983
									0.505213	-3.78417	0.000624401
									0.507179	-3.72637	0.000583948
									0.509146	-3.65233	0.000594479
									0.511112	-3.55017	0.000688976
									0.513078	-3.42051	0.000877595
									0.515044	-3.27689	0.00124703
									0.51701	-3.13977	0.00176994
									0.518976	-3.02827	0.00241252
									0.520942	-2.95602	0.00297664
									0.522908	-2.93153	0.00319912
									0.524874	-2.95878	0.00290163
									0.52684	-3.03854	0.00213407
									0.528806	-3.17314	0.00123477
									0.530772	-3.37061	0.000569771
									0.532738	-3.63742	0.000184305
									0.534705	-3.96173	3.80578e-05
									0.536671	-4.30138	7.00197e-06
									0.538637	-4.59586	1.14495e-06
									0.540603	-4.79859	3.17265e-07
									0.542569	-4.90417	1.66533e-07
									0.544535	-4.94149	1.45913e-07
									0.546501	-4.93886	1.45913e-07
									0.548467	-4.89635	1.66533e-07
									0.550433	-4.79053	2.77489e-07
									0.552399	-4.60342	7.69141e-07
									0.554365	-4.35055	3.30829e-06
									0.556331	-4.08298	1.52788e-05
									0.558297	-3.86044	5.29717e-05
									0.560264	-3.71978	0.000131198
									0.56223	-3.66222	0.000211805
									0.564196	-3.66644	0.000238888
									0.566162	-3.70866	0.000217497
									0.568128	-3.77462	0.000172773
									0.570094	-3.85985	0.000115077
									0.57206	-3.96142	6.72315e-05
									0.574026	-4.06902	3.56635e-05
									0.575992	-4.16403	1.98768e-05
									0.577958	-4.22472	1.28371e-05
									0.579924	-4.23566	1.08526e-05
									0.58189	-4.19519	1.17178e-05
									0.583857	-4.1157	1.5386e-05
									0.585823	-4.01885	2.40432e-05
									0.587789	-3.92588	4.07875e-05
									0.589755	-3.85157	7.08606e-05
									0.591721	-3.79973	0.000113484
									0.593687	-3.7644	0.000164366
									0.595653	-3.73537	0.000217497
									0.597619	-3.70342	0.000284931
									0.599585	-3.66049	0.000365435
									0.601551	-3.59909	0.000476347
									0.603517	-3.51468	0.000634086
									0.605483	-3.41202	0.000870091
									0.607449	-3.30529	0.00119662
									0.609416	-3.20721	0.00152421
									0.611382	-3.11379	0.00183605
									0.613348	-3.00035	0.00237447
									0.615314	-2.84035	0.00346106
									0.61728	-2.62732	0.00643072
									0.619246	-2.38055	0.0138684
									0.621212	-2.12723	0.0296224
									0.623178	-1.88236	0.0602107
									0.625144	-1.64078	0.11129
									0.62711	-1.39003	0.196144
									0.629076	-1.12484	0.316192
									0.631042	-0.852404	0.460842
									0.633009	-0.585951	0.640924
									0.634975	-0.339124	0.818285
									0.636941	-0.12671	0.937941
									0.638907	0.0355033	0.98187
									0.640873	0.13551	0.933338
									0.642839	0.174724	0.902216
									0.644805	0.173347	0.902216
									0.646771	0.16354	0.90451
									0.648737	0.171674	0.902216
									0.650703	0.2034	0.880097
									0.652669	0.241603	0.854396
									0.654635	0.259068	0.844739
									0.656601	0.234173	0.854396
									0.658568	0.162395	0.902216
									0.660534	0.0572209	0.968583
									0.6625	-0.0595062	0.968583
									0.664466	-0.171473	0.902216
									0.666432	-0.277391	0.836668
									0.668398	-0.390587	0.743863
									0.670364	-0.527992	0.629771
									0.67233	-0.698553	0.497382
									0.674296	-0.898462	0.371513
									0.676262	-1.11283	0.26116
									0.678228	-1.32112	0.182695
									0.680194	-1.50127	0.127471
									0.682161	-1.63642	0.096468
									0.684127	-1.71609	0.0810411
									0.686093	-1.73534	0.0780834
									0.688059	-1.69601	0.0856483
									0.690025	-1.61143	0.10636
									0.691991	-1.50871	0.133722
									0.693957	-1.42068	0.163928
									0.695923	-1.36903	0.182695
									0.697889	-1.34807	0.192599
									0.699855	-1.32841	0.199855
									0.701821	-1.27905	0.221554
									0.703787	-1.1917	0.259137
									0.705753	-1.08551	0.313775
									0.70772	-0.995044	0.36134
									0.709686	-0.95088	0.380031
									0.711652	-0.966451	0.371513
									0.713618	-1.03284	0.326979
									0.715584	-1.12402	0.274474
									0.71755	-1.20957	0.230547
									0.719516	-1.26852	0.200097

## Sheet: Fig 6E
AC lemniscal												AC nonlemniscal													PFC
Number of STD repetitions	0	1	2	3	4	5	6	7	8	9		Number of STD repetitions	0	1	2	3	4	5	6	7	8	9			Number of STD repetitions	0	1	2	3	4	5	6	7	8	9
Normalized Average STD Spike counts	1	0.829837	0.754079	0.659674	0.54662	0.534965	0.520979	0.498834	0.468531	0.447637		Normalized Average STD Spike counts	1	0.626236	0.476599	0.465392	0.36849	0.319051	0.35267	0.332235	0.35267	0.342478			Normalized Average STD Spike counts	1	0.378213	0.298427	0.417849	0.355965	0.339343	0.369646	0.306483	0.306483	0.337649
SEM	0.0495107	0.0528533	0.0558193	0.0482725	0.0451873	0.0452645	0.0467976	0.0456095	0.0449214	0.0419823		SEM	0.0470369	0.0333569	0.0313494	0.034891	0.0270401	0.027391	0.0315322	0.0260501	0.0312405	0.0308732			SEM	0.0478219	0.0253676	0.0263637	0.0318611	0.0291003	0.0292495	0.030918	0.025968	0.0281424	0.0312405
Average STD Spike counts	1.716	1.424	1.294	1.132	0.938	0.918	0.894	0.856	0.804	0.768145		Average STD Spike counts	2.47068	1.54723	1.17752	1.14984	0.910423	0.788274	0.871336	0.820847	0.871336	0.846154			Average STD Spike counts	10.1836	3.85156	3.03906	4.25521	3.625	3.45573	3.76432	3.12109	3.12109	3.43848
STD Spike counts (all repetitions)	3	0	0	0	2	0	2	2	3	0		STD Spike counts (all repetitions)	1	0	0	0	0	0	0	0	0	1			STD Spike counts (all repetitions)	31	2	9	0	0	0	0	0	0	0
	3	0	0	0	2	0	2	2	3	0			1	2.5	0	1	1	0	0	0	0.5	0				18	6	1	2	2	0	0	0	2	16
	2.5	2.5	2	1	3.5	2	4.5	0.5	0.5	1			1	2.5	0	1	1	0	0	0	0.5	0				28	7	6	3	0	0	11	0	8	0
	2.5	2.5	2	1	3.5	2	4.5	0.5	0.5	1			1	2.5	1	0.5	0.5	0.5	0	2	0	1.5				7	0	6	0	4	0	1	0	0	0
	3	2	1	0	0	0	0	3	2	1			1	2.5	1	0.5	0.5	0.5	0	2	0	1.5				18	11	14	11	15	11	10	12	12	11
	3	2	1	0	0	0	0	3	2	1			2	0	0	2	0	0	0	0	0	0.5				5	1	0	0	0	0	2	0	0	0
	1	2	2	0	1	0	0	2	2	0			2	2	1	1	0	0	0	0	1	0.5				2	0	0	1	0	0	0	1	0	0
	1	2	2	0	1	0	0	2	2	0			2	2	3.5	1.5	2	1.5	1	2	1.5	0				1	1	0	0	0	0	0	0	0	0
	4.5	2	2.5	3	0	0	0.5	0.5	1	0.5			2	2	3.5	1.5	2	1.5	1	2	1.5	0				0	0	2	0	7	12	0	0	5	0
	4.5	2	2.5	3	0	0	0.5	0.5	1	0.5			1.5	1.5	1	1.5	1	1.5	1	1.5	2	2				0	1	2	1	2	1	9	0	0	1
	1	1	3	2	1	0	0	1	0	0			1.5	1.5	1	1.5	1	1.5	1	1.5	2	2				0	1	1	0	1	0	1	5	1	1
	1	1	3	2	1	0	0	1	0	0			1.5	4	3.5	0.5	0	0.5	0.5	0.5	1	2				11	7	0	0	1	1	0	1	8	0
	2	1	0	2	1	0	0	1	0	0			1.5	4	3.5	0.5	0	0.5	0.5	0.5	1	1.5				0	4	9	0	0	0	0	10	4	0
	2	1	0	2	1	0	0	1	0	0			3	5	1	0	0	1	1	0	0	1.5				1	8	2	0	0	9	3	2	0	0
	0	0.5	1.5	0	1.5	0	0	0.5	0	0.5			3	5	1	0	0	1	1	0	0	4				0	0	0	0	0	0	2	2	3	0
	0	0.5	1.5	0	1.5	0	0	0.5	0	0.5			2	1	0	1	0	1	1	0	0	6				0	0	0	0	0	0	0	0	0	1
	1.5	1	0.5	0	0.5	0.5	0	0	0.5	1			0.5	1	1.5	1	0.5	1	1.5	0.5	0	6				16	1	2	1.5	3.5	0	0	0	6	1
	1.5	1	0.5	0	0.5	0.5	0	0	0.5	1			0.5	1	1.5	1	0.5	1	1.5	0.5	0	4				16	1	2	1.5	3.5	0	0	0	6	0
	1	0	0	0	0	0	0	0	0	0			1.5	1	2	2	1	1	1	0.5	1	4				0.5	0	0	1	0	0	0	0.5	0	0
	1	0	0	0	0	0	0	0	0	0			1.5	1	2	2	1	1	1	0.5	1	1				0.5	0	0	1	0	0	0	0.5	0	0
	2	1	1	0	0	0	0	0	0	0			3	2	4	4	3	3	4	0	6	1				0	0	0	1	0	0	0	1	2	1
	2	1	1	0	0	0	0	0	0	0			4.5	3.5	5.5	3.5	4	3	3.5	2.5	4.5	3				0	0	0	1	0	0	0	0	0	12
	1	0.5	0	0.5	0	0	0	0	0	0			4.5	3.5	5.5	3.5	4	3	3.5	2.5	4.5	2				1	0	8	0	0	11	1	0	0	2
	1	0.5	0	0.5	0	0	0	0	0	0			2	3	5	0.5	1.5	2.5	3	3	1	3				6	5	1	1	3	7	1	5	8	8
	1	0	0	1	0.5	0	1	0.5	0	0			2	3	5	0.5	1.5	2.5	3	3	1	3				5	0	5	3	0	5	1	6	0	0
	1	0	0	1	0.5	0	1	0.5	0	0			9	4	3	0	5	2	2	0	3	0				5	3	0	0	0	0	0	0	0	6
	1	0	1	1	0	1	1	0	0	0			9	4	3	0	5	2	2	0	3	1				4	0	1	0	0	0	0	0	0	2
	1	0	1	1	0	1	1	0	0	0			2	1	0	2	3	1	1	1	1	0				1	1	0	0	0	0	13	2	0	5
	2	2	0	0	1	1	1	0	0	0			5	3	5	7	0	1	0	0	5	0				6	1	1	1	0	7	9	1	0	3
	2	0	1	0	0	1	1.5	0.5	0.5	0.5			5	5	5.5	5.5	2	4.5	4.5	5	4.5	0				0	1	4	3	1	0	0	5	0	1
	2	0	1	0	0	1	1.5	0.5	0.5	0.5			5	5	5.5	5.5	2	4.5	4.5	5	4.5	0				0	1	0	2	0	2	0	0	0	0
	2	0	0	0	0.5	1.5	0.5	0.5	0.5	0.5			1	2	0	5	2	1	3	3	1	0				0	0	0	5	3	0	2	0	0	3
	2	0	0	0	0.5	1.5	0.5	0.5	0.5	0.5			2	1	1	1	1	0	0	0	0	1				5	3	2	0	0	2	0	3	1	0
	0	0	0	0	0	0	1	0	0	0			2	1	1	1	0	2	2	1	0	1				0	0	13	0	0	6	0	10	0	6
	0	1	1	1	0	0	0	0	1	0			9	0	7	0	0	1	0	0	0	4				3	9.5	0	6	1	0	10	0	0	6
	0	1	1	1	0	0	0	0	1	0			9	0	7	0	0	1	0	0	0	4				3	9.5	0	6	1	0	10	0	0	0
	1	0.5	0.5	0.5	1.5	1	0.5	1.5	1	1			5	0	0	1	0	0	0	0	0	1				1	0	2.5	2	3	4.5	1.5	2.5	0	0
	1	0.5	0.5	0.5	1.5	1	0.5	1.5	1	1			5	3	0	9	0	0	6	7	0	0				0	10	2	0	2	0	9	0	0	1
	1.5	1	0.5	0.5	0.5	0.5	1	0.5	0.5	0.5			6	2	1	0	2.5	0	2	1	0	0				0	0	9	0	0	0	5	1	1	0
	1.5	1	0.5	0.5	0.5	0.5	1	0.5	0.5	0.5			6	2	1	0	2.5	0	2	1	0	0				0	7	0	0	0	7	3	0	0	3
	1	0	0	0	0	0	1	0	0	0			5.5	2.5	0	4	1.5	0.5	1	1	3.5	0				0	10	0	0	7	1	0	0	12	0
	0.5	0	1	0	0	0	0	0	0	0.5			5.5	2.5	0	4	1.5	0.5	1	1	3.5	0				0	10	0	0	15	6	0	13	1	0
	0.5	0	0	1	0.5	0	0	0	0	0.5			1	2	0	1	0	0	0	0	0	0				4	2	4	1	3	0	3	2	0	3.5
	0.5	0	0	1	0.5	0	0	0	0	0.5			4	2	1	2	1	0	1	4	2	0				7	3	3	4	0	0	0	0	0	3.5
	1	3	4	6	0	3	3	6	5	1			4	2	1	2	1	0	1	4	2	0				1	1	3.5	2	1.5	2.5	1.5	2.5	1.5	7
	2.5	3.5	3.5	2.5	3.5	3.5	3	3.5	2.5	3			3.5	0.5	0	0	0	0	0	0	0	0				1	1	3.5	2	1.5	2.5	1.5	2.5	1.5	1
	2.5	3.5	3.5	2.5	3.5	3.5	3	3.5	2.5	3			3.5	0.5	0	0	0	0	0	0	0	0				4	0	9	7	3	0	0	0	0	1
	1	3	2.5	3	3	1.5	3.5	3	2	2			3	0	0	0	0	0	0	0	0	0				5	3	4	3	2	5	1	5	0	1.5
	1	3	2.5	3	3	1.5	3.5	3	2	2			3	0	0	0	0	0	0	0	0	2.5				2	0	1	1	0	0	0	3	3	1.5
	1	5	3	3	2	0	0	1	0	0			1	0	1	0	0	0	0	0	0	2.5				6	3	2.5	0.5	3.5	3	1.5	0.5	3.5	0
	1.5	0.5	0	0	0	0	0.5	0	0	0.5			2.5	0.5	0	0	0.5	0	0	0	0	0.5				6	3	2.5	0.5	3.5	3	1.5	0.5	3.5	0
	1.5	0.5	0	0	0	0	0.5	0	0	0.5			2.5	0.5	0	0	0.5	0	0	0	0	0.5				3	1	0	11	0	2	3	0	6	0.5
	2	1	1	0	0	2	4	0	3	0			4	0	0	0	2	0	1	0	3	0				0	0	4	0	3	6	0	0	0	0.5
	2.5	2	1.5	2	1	1	0	0.5	1	3			7	0	0	0	0	0	0	0	0	7				2	4.5	7	6.5	2.5	6.5	5.5	11.5	3.5	10
	2.5	2	1.5	2	1	1	0	0.5	1	3			4.5	1	1	0	2	0	0	0	0.5	7				2	4.5	7	6.5	2.5	6.5	5.5	11.5	3.5	5
	3	2	0	3	0	0	0	0	0	0			4.5	1	1	0	2	0	0	0	0.5	0				3	1	3	4	7	0	12	11	8	0
	2.5	0.5	1.5	0	1.5	1	1	0	1.5	0.5			2.5	0.5	0.5	0	0	0	0	1	1	0				0	9	0	0	9	10	0	0	9	10
	2.5	0.5	1.5	0	1.5	1	1	0	1.5	0.5			2.5	0.5	0.5	0	0	0	0	1	1	0				0	4	12	0	2	2	0	5	2	0
	2	3	2	0	3	0	0	0	0	0			4	3	0	0	0	0	0	0	0	0				25	1	0	24	3	1	0	28	0	0
	2	2	1	0	0	0	0	0	0	0			9	4	0	0	5	5	0	0	0	0				17	0	7.5	8.5	1.5	4	14.5	0.5	4	14
	1.5	1	2	0.5	1.5	0.5	1	0.5	0.5	0			9	4	0	0	5	5	0	0	0	0.5				17	0	7.5	8.5	1.5	4	14.5	0.5	4	1
	1.5	1	2	0.5	1.5	0.5	1	0.5	0.5	0			4	1	1	3	0	0	0	0	4	0.5				3	18	2	30	0	2	8	15	0	0
	1	1	0	0	0	0	0	0	0	0			4	1	1	3	0	0	0	0	4	0.5				8	0	1	4	24	1	1	6	16	0
	2	1.5	0.5	0.5	0.5	0	0.5	0	0	0			8	2	0	0	0	0	0	0	0	0.5				6	2	0	0	0	8	13	0	0	0
	2	1.5	0.5	0.5	0.5	0	0.5	0	0	0			8	2	0	0	0	0	0	0	0	0				0.5	2	0	2.5	1	1.5	7	0.5	0	0
	2	1	0	1	0	0	0	0	0	0.5			3	0	0	0	0	0	0	0	0	3				0.5	2	0	2.5	1	1.5	7	0.5	0	0
	1	1	1	1	0	1	0	1	1	0.5			3	0	0	0	0	0	0	0	0	0				4	0	0	0	0	2	1.5	1	1.5	0
	1	1	0.5	0.5	0.5	0	0.5	0	0.5	0			0	0	0	1	0	0	0	0	0	0				4	0	0	0	0	2	1.5	1	1.5	0
	1	1	0.5	0.5	0.5	0	0.5	0	0.5	0			2	1	1	1	1	0.5	1	1	0	2.5				0	0	0	0	6	5	0	0	0	4.5
	2	1	0	1	1	0	0	0	0	1			2	1	1	1	1	0.5	1	1	0	2.5				2	0	0	0	0	0	7	1	0	4.5
	2	2	0	0	0	0	3	0	0	1			0.5	0.5	2	1	3.5	0	1	0.5	0	0				4.5	1	0	2	10	3	0.5	0	6	3
	2	3.5	3.5	3	0.5	0.5	0.5	1.5	0.5	0			0.5	0.5	2	1	3.5	0	1	0.5	0	0				4.5	1	0	2	10	3	0.5	0	6	0
	2	3.5	3.5	3	0.5	0.5	0.5	1.5	0.5	1			1	1	0	0	0	0	0	0	0	0				0	0	2	0	0	0	0	0	6	0
	1	2	1	2	2	1	1	0	0	1			4	0	0	0	0	1	0	0	2	0				16	7	0	0	2	21	0	0	0	0
	2	2	1	0	0	1	0	0	0	1			1.5	0.5	1.5	0	0	0	0	0	0	0				1.5	9.5	0	0	0	5	7.5	10.5	0	4
	3	1.5	1.5	2	1	0.5	1.5	2	1	2			3	1	0	0	0	0	0	0	0	2				1.5	9.5	0	0	0	5	7.5	10.5	0	0
	3	1.5	1.5	2	1	0.5	1.5	2	1	0			3	2	2.5	1.5	3	1	1.5	2.5	2	2				8	1	0	0	0	5	6	0	0	3
	2	3	5	3	2	2	0	2	1	0			3	2	2.5	1.5	3	1	1.5	2.5	2	0.5				1	5	0	0	1	5	0	0	0	6
	0	1	1	0	2	0	0	0	2	0			3	3	0.5	1.5	1.5	0.5	0.5	1	2	0.5				5	0	0	0	3	6	0	0	2	2
	1.5	2	0.5	0.5	0.5	1	0.5	0.5	1	0			2.5	2	0.5	1.5	1.5	1.5	0.5	0	1.5	1				0	0	0	0	0	0	0	0	8	2
	0	2	0	2	1	1	1	1	1	0			2.5	2	0.5	1.5	1.5	1.5	0.5	0	1.5	0.5				7.5	3	0	0	0	4.5	4	1	2.5	0
	0	2	0	2	1	1	1	1	1	0			2.5	2.5	0	0.5	0.5	1	0	0	0	0.5				7.5	3	0	0	0	4.5	4	1	2.5	1
	1	0	0	1	0	0	2	2	1	0			2.5	2.5	0	0.5	0.5	1	0	0	0	1.5				2	0	0	5	12	1	0	0	0	1
	3	3	1	1.5	1	0	0	0.5	0	2.5			1	1.5	1	3	2	1	2	0.5	0.5	1.5				22	0	1	0	1	1	0	17	6	0.5
	3	3	1	1.5	1	0	0	0.5	0	2.5			1	1.5	1	3	2	1	2	0.5	0.5	2				16	1	0	1	0	2	0	0	0	0.5
	1	1	1	0	0.5	0	0	0	1	2			2.5	2.5	2.5	0.5	0.5	1	1.5	1	0	2				16.5	0.5	0	0	0	0	1	0.5	0.5	0
	1	1	1	0	0.5	0	0	0	1	0			2.5	2.5	2.5	0.5	0.5	1	1.5	1	0	1.5				16.5	0.5	0	0	0	0	1	0.5	0.5	0
	2	3	0	0	1	0	0	2	0	0			3	1	1	1	2	0	0	2	0	1.5				19	0	0.5	0	0	0	0	0.5	0	3.5
	1	0	0	0	0	0	1	0	0	0			3	2	3.5	4.5	2.5	1	1.5	0.5	3.5	2.5				19	0	0.5	0	0	0	0	0.5	0	3.5
	1	0	0	0	0	0	1	0	0	0			3	2	3.5	4.5	2.5	1	1.5	0.5	3.5	2.5				12	1.5	1.5	0.5	0.5	0.5	0.5	0	0	0
	1	1	0	3	0	0	0	0	0	1			3	3.5	2	1.5	2	2.5	2	2	1	0.5				12	1.5	1.5	0.5	0.5	0.5	0.5	0	0	2
	1	1	0	3	0	0	0	0	0	0.5			3	3.5	2	1.5	2	2.5	2	2	1	0.5				22	6	0	0	0	0	0	0	1	0
	2	1	0	0	1	2	0	0	0	0.5			2.5	1.5	2	2.5	3	1.5	1.5	3	0.5	1				8	3	0	4	3	0	0	0	2	3
	2	0.5	1	1	0	0	0.5	0.5	1	1			2.5	1.5	2	2.5	3	1.5	1.5	3	0.5	1				19	1	0	14	0	0	0	0	0	0
	2	0.5	1	1	0	0	0.5	0.5	1	1			2	1	2	2.5	2	2.5	2.5	1.5	2	2				10	0	2	0	3	0	0	0	0	0
	2.5	1.5	1.5	0.5	0.5	2	1.5	0.5	1.5	1			2	1	2	2.5	2	2.5	2.5	1.5	2	2				12	0	0	0	0	7	3	0	0	0
	2.5	1.5	1.5	0.5	0.5	2	1.5	0.5	1.5	0			1.5	1.5	1	2	1.5	1.5	2	2	1	0				19	1	0	0	0	1	7	4	1	0
	1	5	4	1	1	1	1	0	0	2			1.5	1.5	1	2	1.5	1.5	2	2	1	0				7	2	0	0	7	10	0	0	0	0
	4	1	2	0	0	0	2	0	0	2			2.5	2	2	3	1	2.5	1	0.5	1.5	0.5				19	0	0	0	0	0	0	15	0	2
	2	1.5	1.5	3.5	0.5	0.5	0	0.5	3	0			2.5	2	2	3	1	2.5	1	0.5	1.5	0.5				19	0	0	10	0	0	0	8	4	0
	2	1.5	1.5	3.5	0.5	0.5	0	0.5	3	0			2	2	1.5	1.5	1	0.5	0.5	2.5	0	0				14	2	1	1	1	1	3	2	0	0
	1	2	5	1	0	0	0	0	0	0			2	2	1.5	1.5	1	0.5	0.5	2.5	0	3				6	0	1	3	2	0	1	3	0	1
	1	2	5	1	0	0	0	0	0	0			1.5	1	0.5	0.5	0	0.5	0	1.5	1	4				7	3	0	0	0	0	0	0	0	1
	3	1	1	0	0	1	0	0	0	0			1.5	1	0.5	0.5	0	0.5	0	1.5	1	0				0	0	7.5	0	0	6.5	0	0	6	5
	1	2.5	0	0	0	0.5	0.5	0	1	0			4	1	0	0	0	0	1	1	3	0				0	0	7.5	0	0	6.5	0	0	6	0
	1	2.5	0	0	0	0.5	0.5	0	1	0			1	1	1	0	1	0	0	0	0	2				18	4	0	2	5	19	10	2	7	0.5
	0	0	0	0	0	0	0	0	0	0			0	0	0.5	0	0	0	0.5	0.5	0	2				12	2	7	4	0	7	0	0	0	0.5
	0	0	0	0	0	0	0	0	0	1			0	0	0.5	0	0	0	0.5	0.5	0	2				8.5	0	1.5	5	4	0	0.5	0	0.5	0
	0	0	0	0	0	0	0	0	0	1			0	3	0	0	0	1	0	1	0	2				8.5	0	1.5	5	4	0	0.5	0	0.5	0
	1.5	0.5	1	1	1	0.5	1	1.5	1	0			2	1	2	1	0	0	4	3	1	1				9	0.5	0	1	1	0.5	0	0	0.5	3
	1.5	0.5	1	1	1	0.5	1	1.5	1	0			5.5	3.5	4.5	3.5	3	3	1	2	1.5	0				9	0.5	0	1	1	0.5	0	0	0.5	0
	3	3	2	0	0	1	0	0	0	4			3	3	1	3	1	3	0	3	0	0				18	4	6	1	3	1	0	0	0	1
	3	3	2	0	0	1	0	0	0	1			3	3	1	3	1	3	0	3	0	0				8	0	0	4	1	0	0	0	0	1
	2	2	2	1	0	0	0	3	2	1			2.5	3.5	2	3	2	2.5	2.5	4	1	0				17	2	6	1	0	5	1	0	0	0
	1	0.5	0.5	0	0	2.5	0	3	1	1			2.5	3.5	2	3	2	2.5	2.5	4	1	0				14	2	1	9	6	0	1	0	0	0
	1	0.5	0.5	0	0	2.5	0	3	1	1			5	3	3	3	3	4	4	3	2	1.5				33	4	0	2	0	1	12	11	2	0
	2	2.5	1	0.5	1.5	1.5	0.5	1.5	1	1			5	3	3	3	3	4	4	3	2	1.5				5	2	5	0	0	1	0	0	0	0
	2	2.5	1	0.5	1.5	1.5	0.5	1.5	1	1			4.5	3	1.5	1.5	2.5	1.5	2	1.5	1.5	0				12	3	7	0	0	1	1	0	1	0
	1	1.5	1	1.5	2	1	1	1	0.5	0			5	2	1	0	0	0	0	1	2	0				30	7	8	6	0	14	2	0	0	0
	1	1.5	1	1.5	2	1	1	1	0.5	0			0	0	0	0	0	0	0	0	0	0				18	2	0	8	9	0	0	0	0	0
	2	3	1	0	1	1	2	0	0	2			2	1.5	1	1	1	1.5	0	1	0	0				26	4	0	14	8	0	11	3	2	1
	1	0	0	0	0	0	0	0	0	1			2	1.5	1	1	1	1.5	0	1	0	0				21	1	8	6	0	16	0	1	12	0
	1.5	2	1	1	1	0	0	0.5	0	1			1	0	0	0	0	0	0	0	0	0				33	2	0	23	4	0	0	0	0	19
	2	3.5	2.5	3	0.5	1	2	0	0	1.5			2	2	1	0	1	0	0.5	1	1	0				36	6	1	21	7	0	0	0	0	0
	2	3.5	2.5	3	0.5	1	2	0	0	1.5			2	2	1	0	1	0	0.5	1	1	0				22	3	0	0	0	0	0	0	5	14
	0.5	1.5	3	3	1	3.5	1	0	0	0			0	0	0	1	0	0	1	0	0	0.5				39	9	0	15	9	0	0	14	11	0
	0.5	1.5	3	3	1	3.5	1	0	0	0			0.5	0	0	0.5	0	0	0	0	0	0.5				30	4	3	18	3	0	18	5	0	12
	1	5	2	2	2	2	2	1	0	0			0.5	0	0	0.5	0	0	0	0	0	0				22	7	0	18	2	4	3	5	3	11.5
	1	5	2	2	2	2	2	1	0	1			0.5	0	1	0	0	0	0	0	0.5	0				35	0	9	12	0	12	13	0	0	11.5
	1	0	2	2	1	2	1	2	1	1			0.5	0	1	0	0	0	0	0	0.5	1				37.5	9	2.5	24.5	1.5	12	23.5	5	7	0
	2	1	1	3	2	1	1	0	1	1			0.5	0	1	0.5	0	0	1	0	0	0				37.5	9	2.5	24.5	1.5	12	23.5	5	7	0
	2.5	2	2	2.5	2	2.5	3	3	1	0			0.5	0	1	0.5	0	0	1	0	0	0				37	8	0	0	24	20	0	0	0	19
	2.5	2	2	2.5	2	2.5	3	3	1	0			0	0	1	0	0	0	0	0	0	0				5	14	9	0	11	17	0	10	5	0
	1	1.5	2.5	2	1.5	1.5	2.5	1	0.5	0			0.5	0	0	0	0	0.5	0	0	0.5	0				35	1	16	14	0	0	12	12	0	2
	1	1.5	2.5	2	1.5	1.5	2.5	1	0.5	1			0.5	0	0	0	0	0.5	0	0	0.5	0				6	0	0	1	0	0	0	0	0	28
	2	2	2	1	0	0	0	0	0	1			1	0	0	0	0	0	0	0	0	0				34	1	0	27	0	0	0	0	20	0
	5	2.5	2	1	2	1	1	1.5	1	0			1	1.5	0.5	1	1	0	0.5	0	2	1				17	17	19	6	0	17	3	0	0	29
	5	2.5	2	1	2	1	1	1.5	1	0			3	0	3	2	3	1	1	2	2	0				28	2	0	20	12	0	0	25	6	18
	3	1	2	1	1	0.5	1.5	0.5	0	0			0	0	0	0	0	1	0	0	0	0				2	0	27	0	0	23	1	0	0	0
	3	1	2	1	1	0.5	1.5	0.5	0	0			1	1	1	0	0	0	0	0	0	1.5				20	4	0	16	18	0	26	0	0	0
	2	0.5	0.5	0	0	0	0	0	0	0			2	0.5	1.5	1	1	1	1	0	0.5	1.5				32	17	0	0	26	10	0	28	1	0
	2	0.5	0.5	0	0	0	0	0	0	0			2	0.5	1.5	1	1	1	1	0	0.5	2				22.5	2	0	15	16.5	0	0.5	17	2.5	0
	3	2.5	3	1	0.5	0.5	0.5	0	0	0			1	0	1	1	0	0	0	1	0	0				22.5	2	0	15	16.5	0	0.5	17	2.5	12
	3	2.5	3	1	0.5	0.5	0.5	0	0	0			1	0	1	1	0	0	0	1	0	0.5				22	1	0	1	12	1	1	23	0	5
	3	1	1	0	1	0	1	0	0	0			2	2	2	2	1.5	0.5	1.5	0.5	1.5	0.5				0	0	0	0	0	33	2	0	0	10
	2	0	1	0	2	0	1	1	0	0			0	2	0	3	3	2	2	1	2	0				27	0	0	21	4	0	0	0	16	6
	2	2	2	1.5	0	1	0.5	0	1	0			3	2	1	2	1	5	0	1	0	0				12	9	1	0	0	0	0	0	28	4
	2	2	2	1.5	0	1	0.5	0	1	1			2	3	1	3	0	0	1.5	1.5	1.5	0				8	0	13	9	0	24	13	0	18	5
	1	2	2	1	1	2	1	0	2	2			2	3	1	3	0	0	1.5	1.5	1.5	0				17	10	0	11	6	0	12	0	0	8
	2	3	1	2	2	2	1	2	1	2			3	4	2	3	3	3	6	2	3	0				4	1	0	6	2	0	9	11	0	0
	1.5	2.5	1	1.5	1	1.5	1.5	2.5	0.5	1			2	0	0	0	0	0	0	0	0	1				15	0	0	7	0	0	0	0	0	3
	1.5	2.5	1	1.5	1	1.5	1.5	2.5	0.5	1			2	1	0.5	1	0	1.5	0	0	0	1				9	4	0	3	2	0	3	4	0	0
	2	1	0	2	1	0	0	3	0	1			2	1	0.5	1	0	1.5	0	0	0	2				12	3	0	14	0	0	0	0	0	0
	1	0	0	0	0	0	0	0	0	1			1	0.5	1	0.5	1	0.5	0.5	0	0	2				7	0	0	1	0	0	0	3	2	0
	1.5	0.5	1	1	0.5	0	0.5	0	0	0			0.5	0	0	1	0	0	0.5	0	0	0				13	1	8	0	7	0	1	2	2	0
	1.5	0.5	1	1	0.5	0	0.5	0	0	4.5			0	0	1	0	0	0	0	0	0	0				12	0	0	5	0	0	6	1	0	0
	1	0	0	0	0	1	0	0	0	4.5			1	2	0	0	0	0	2	0	0	1				0	13	15	0	31	0	0	0	0	0
	4	4.5	3.5	2.5	3	5	3	2.5	3	2			5	3	2	1	1	0	0	0	0	1				24	9	13	12	17	4	0	4	21	0
	4	4.5	3.5	2.5	3	5	3	2.5	3	2			3.5	1	2	0	2	2	0.5	0	0	0				18	0	0	0	0	0	21	0	0	0
	2	3	1	1	2	1	2	1	1	5			3.5	1	2	0	2	2	0.5	0	0	0				17	1	0	4	0	0	0	0	0	15
	4	6	6	5	4	3	2	3	4	5			4.5	0.5	1	0.5	0	0	0.5	0.5	0	0				8	0	0	0	15	6	0	10	1	17
	5	7	8	5	7	6	6	5	5	0			4.5	0.5	1	0.5	0	0	0.5	0.5	0	2				40	2	2	13	0	0	0	0	16	34
	5	7	8	5	7	6	6	5	5	0			3	3.5	2.5	2	0.5	0	0	0.5	4	1				20	1	0	9	4	27	0	0	0	0
	1	1	0	0	1	1	0	1	1	0			3	3.5	2.5	2	0.5	0	0	0.5	4	0				16	2	0	0	0	0	0	0	0	19
	4	2	0	0	0	1	0	0	0	1			4.5	1	0.5	2	0.5	0	0.5	3	1	0				23	15	13	10	2	0	0	14	6	17
	4	2	0	0	0	1	0	0	0	1.5			4.5	1	0.5	2	0.5	0	0.5	3	1	1				18	4	0	15	4	0	15	7	0	21
	5	2	4	2	2	3	3	1	0	1.5			3	0	0	0	0	0	0	0	0	1				34	7	11	20	0	13	15	0	15	19
	4	3.5	5	4.5	3.5	4.5	3	5	3.5	1			1	0.5	1.5	0.5	0.5	0	0	1	0.5	0				12	9	0	19	7	0	14	0	0	29
	4	3.5	5	4.5	3.5	4.5	3	5	3.5	1			1	0.5	1.5	0.5	0.5	0	0	1	0.5	0				40	10	0	9	14	0	11	11	0	0
	3	2	2	2	0	2	2	1	1	5.5			3	2	3	3	2	2	3	1	1	0				21	0	27	15	14	11	30	11	23	0
	6	3	3	4	5	5	3	2	8	5.5			2	1	2	1	1	1	1	0	1	0				0	6	8	0	0	0	0	0	0	0
	5.5	6	7.5	4	4.5	4	7.5	5	6	4			1	0	0	1	1	0	0	0	0	0				18	11.5	0	0	0	0	0	16.5	0	0
	5.5	6	7.5	4	4.5	4	7.5	5	6	0			1	0	0	1	1	0	0	0	0	0				24	2	0	0	27	0	0	0	0	0
	2	9	5	2	1	4	1	2	1	0.5			0.5	1	1	1	1	0.5	1	0	2	0				9	0	0	0	7	25	0	0	20	7
	2	1	0	0	0	0	0	0	0	0.5			0.5	1	1	1	1	0.5	1	0	2	0				25	1	0	0	27	0	4	30	0	2.5
	0.5	0	0	0	0	0	0	0	1.5	0			1.5	0	0.5	0.5	0	0	0	0	0	0				0	3	2	0	0	0	0	0	0	2.5
	0.5	0	0	0	0	0	0	0	1.5	1.5			1.5	0	0.5	0.5	0	0	0	0	0	0				2	0	0	0.5	0	0	1	2	3	0
	1	0	1	1	0	0	1	0	0	1.5			1	0	0	0	0	0	1	0	0	0				2	0	0	0.5	0	0	1	2	3	0
	0	0	0.5	0.5	1	0	0	0	0	1			1	1	0	1	1	1	0	1	1	0				3	0	0	0	0	0	0	1	0	0
	0	0	0.5	0.5	1	0	0	0	0	0			1	0	1	0	0	0	0	0	0	0.5				2	0	0	0	0	0	0	0	0	0
	1	1	0	0	0	0	0	0	0	2			1	0	0	0	0	0	0	0	0	0.5				0	0	0	0	4	5	0	0	0	20
	1	0	0	0	0	0	0	0	0	0			2	0.5	0.5	0.5	0	2	0	0.5	0	0				6	0	7	3	0	4	0	0	4	15
	0	1	1	0	0	0	0	0	0	0.5			2	0.5	0.5	0.5	0	2	0	0.5	0	0				16	2	13	2	0	16	5	0	0	0
	0	3	0	0	0	0	0	2	0	0.5			1.5	1	1	0	0	0	0.5	0	0	0				1	0	0	7	1	0	0	0	0	15
	0.5	0.5	1.5	2	0.5	0	0	0	0	0			1.5	1	1	0	0	0	0.5	0	0	0				0	0	0	12	15	0	0	0	0	1
	0.5	0.5	1.5	2	0.5	0	0	0	0	0			1	1	0	0	0	0	0	0	0	1				1	0	0	0	16	0	0	10	13	0
	0.5	1	0.5	1	0	0	0.5	0	1.5	0			1	2	0	0	0	0	0	0	1	1				6	3	0	6	0	0	0	0	10	0
	0.5	1	0.5	1	0	0	0.5	0	1.5	0			2	0.5	1	1	0.5	0.5	0	0.5	0.5	0.5				15.5	0.5	0	10	11	2	0	4.5	3	0
	0	0	0	0	0	0	0	0	0	0			2	0.5	1	1	0.5	0.5	0	0.5	0.5	0.5				15.5	0.5	0	10	11	2	0	4.5	3	4
	6	1	2	0	4	0	0	2	2	0			2.5	0	1	1.5	1.5	1	0	1	1	0				21	0	9	0	0	0	0	0	25	14
	3.5	1	6	3.5	1	0.5	0	1	2	1.5			2.5	0	1	1.5	1.5	1	0	1	1	0				16	0	0	12	1	0	14	5	0	0
	0	0	0	0	4	0	0	0	0	1.5			1	0	0	0	0	0	1	1	0	0				24	0	7	13	2	0	14	0	0	13.5
	1.5	1	0.5	4	1.5	1	2.5	2.5	2	1.5			0	0	0	0	0	0	2	2	0	0				20	7	2	0	0	0	0	0	0	13.5
	1.5	1	0.5	4	1.5	1	2.5	2.5	2	1.5			0.5	0.5	1	1.5	2	1.5	1.5	1	1	2				13	1.5	0	7.5	2.5	0	6	5.5	2.5	0
	2	2	2	3	2	3.5	1.5	2	4	2			0.5	0.5	1	1.5	2	1.5	1.5	1	1	3				13	1.5	0	7.5	2.5	0	6	5.5	2.5	0
	2	2	2	3	2	3.5	1.5	2	4	0			0	0.5	1	1.5	1	1	1	1.5	1	1.5				9	2.5	1.5	10	0	0	15	11.5	0	10
	2	0	1	0	0	0	0	2	0	1			0	0.5	1	1.5	1	1	1	1.5	1	1.5				9	2.5	1.5	10	0	0	15	11.5	0	18
	1	0	0	0	1	1	1	0	0	1			1	1	0	0	0	0	0	0	0	0				0	0	0	0	0	7	22	0	0	0
	2.5	1	0	2	4	1.5	1.5	0	2	1.5			1	0	1	0	0	0	0	0	0	0				19	8	13	0	0	0	0	0	0	0
	2.5	1	0	2	4	1.5	1.5	0	2	1.5			1	0	1	0	0	0	0	0	0	1.5				0	6.5	4.5	12	5	3	10.5	2.5	0	9
	3	2	2	3	2.5	1.5	1.5	2	1.5	5			0	0	0	0	0	0	0	0	0	1.5				0	6.5	4.5	12	5	3	10.5	2.5	0	5
	3	2	2	3	2.5	1.5	1.5	2	1.5	0			4	3	2	4	0	2	6	1	1	6				18	0	0	11	9	0	0	0	7	0
	1	2	2	3	4	2	4	6	3	2			3	8	6	3	0	1	2	0	0	6				0	14	0	2	14	0	0	8	0	7
	2	2	1	1	0	3	1	1	0	2			2	4.5	2.5	1	1	0.5	1.5	0.5	0.5	6				19	17	0	0	2	13	0	9	8	10
	3.5	1.5	1.5	1.5	1	3	1.5	0	1.5	0			2	4.5	2.5	1	1	0.5	1.5	0.5	0.5	0				4	2	7	7	4	6	2	10	1	1
	3.5	1.5	1.5	1.5	1	3	1.5	0	1.5	1			0.5	3.5	1.5	0	4.5	1	0	2	3	0				10	9	13	10	8	10	12	8	4	7
	0	0	0	0	1	0	1	0	0	1			0.5	3.5	1.5	0	4.5	1	0	2	3	0				0	0	0	0	6	3	0	8	0	1
	0	1	0	2	1	3	0	0	0	1			2	1.5	2	5	1.5	1.5	2.5	0	0.5	0				6	7	7	6	3	11	10	9	10	13
	0	1	0	2	1	3	0	0	0	0			2	1.5	2	5	1.5	1.5	2.5	0	0.5	0				14	0	0	0	13	7	1	0	16	8
	1	1	0	0	0	0	1	0	1	0			7	1	0	9	3	0.5	7	1	8.5	0				12	0	0	0	7	3	0	0	0	8
	0	1	2	0	0	1	0	1	0	0			7	1	0	9	3	0.5	7	1	8.5	0				7.5	3.5	3.5	0	1.5	0.5	7	3	1	1
	2	0	0	0	0	0	0	0	0	0			4	4	5	3	3	1	4	4	5	0.5				7.5	3.5	3.5	0	1.5	0.5	7	3	1	1
	4.5	1	0	0	0	0	0.5	0	0	0			4	0	0	0	4	0	0	1	1	0.5				0	0	0	0	18	1	1	0	9	7
	4.5	1	0	0	0	0	0.5	0	0	0			2	0	2	3.5	2	0	0	1.5	3	0				12	0	0	16	0	0	1	7	6	0
	0	1	0	0	0	0	0	0	0	1			2	0	2	3.5	2	0	0	1.5	3	1				10	7	0	1	10	0	0	0	11	2
	0	0	0	0	0	0	0	0	0	0			0.5	0.5	0	0	1	0	0	1.5	0.5	1				4	0	0	0	5	0	0	3	0	0
	0	0	0	0	0	1	1	0	0	0			0.5	0.5	0	0	1	0	0	1.5	0.5	1.5				0	0	3	0	1	2	0	1	0	0
	0	1	0	1	0	1	0	0	0	0			0	0	0	0	0	0.5	0	0	0	1.5				0	7	1	0	4	1	0	4	1	8
	0	1	0	1	0	1	0	0	0	0.5			0	0	0	0	0	0.5	0	0	0	0.5				3	0	3	3	0	0	0	1	3	19
	0	0	0	0	0	0	0	0	1	0.5			0	3.5	1	0.5	0	0	0.5	0.5	0.5	0.5				10	7	11	15	11	10	15	6	9	0
	0	0	1	1	0.5	1.5	0	0.5	0.5	1			0	3.5	1	0.5	0	0	0.5	0.5	0.5	0				9	18	4	13	22	13	5	7	18	0
	0	0	1	1	0.5	1.5	0	0.5	0.5	1			0	0	0	0	0	0	0	1	0	0				4	3	0	0	11	12	0	0	4	4
	0.5	0	0	0	1.5	2	1	1.5	1.5	2			1	2	0	4	0	0	2	2	0	0				9.5	1	3	12	4.5	1	5.5	7.5	0	11
	0.5	0	0	0	1.5	2	1	1.5	1.5	0.5			1	2	0	4	0	0	2	2	0	1				7	0	14	2	0	0	13	4	9.5	11
	7	0	1	0	1	0	0	0	0	0.5			2	1	0	0	0	0	0	1	0	1				17	9	0	5	18.5	0.5	13.5	7	6	2.5
	0.5	0.5	0.5	2	0.5	0	0	1	0	0			2	1	0	0	0	0	0	1	0	0				17	9	0	5	18.5	0.5	13.5	7	6	2.5
	0.5	0.5	0.5	2	0.5	0	0	1	0	0			2	1	0.5	1	0.5	1	0	0.5	0	0				22	12.5	7.5	7.5	0	20	6.5	7.5	12	0
	2	1	0.5	0	0.5	0	0.5	0	0	0			2	1	0.5	1	0.5	1	0	0.5	0	0				22	12.5	7.5	7.5	0	20	6.5	7.5	12	0
	2	1	0.5	0	0.5	0	0.5	0	0	0			2	1	1	2	1	1	0	0	0	0				17	8	4.5	0	9	5.5	0.5	5	2.5	11
	1	1.5	0.5	0	0	0.5	0	0	0	0			3	2.5	1	2	1.5	0	1.5	1.5	1	0				17	8	4.5	0	9	5.5	0.5	5	2.5	11
	1	1.5	0.5	0	0	0.5	0	0	0	1			3	2.5	1	2	1.5	0	1.5	1.5	1	0				13.5	8.5	0.5	6.5	4	16.5	7.5	0	1	7
	3	2	0	1	0	1	0	2	0	6			3	1.5	0.5	0	0	1.5	2	0	0.5	0				13.5	8.5	0.5	6.5	4	16.5	7.5	0	1	7
	1	0	1	0	0	3	1	4	1	0			3	1.5	0.5	0	0	1.5	2	0	0.5	0				11	3.5	10.5	12	0	6	6	7.5	13	22
	0	0	3	0	0	2	0	0	0	0			2	3	1.5	1	2	0	0	1	1	0				11	3.5	10.5	12	0	6	6	7.5	13	3
	1	0.5	0	0.5	1	0	0.5	0	0.5	0			2	3	1.5	1	2	0	0	1	1	0				0	14	11	9	17	6	14	0	0	0
	1	0.5	0	0.5	1	0	0.5	0	0.5	0			1	1.5	1.5	0	0.5	0	0	0.5	0	0				3	1	4	0	0	4	0	0	2	11
	3	0	0	0	1	1	2	2	1	0			1	1.5	1.5	0	0.5	0	0	0.5	0	0				3	5	0	3	4	1	3	3	0	4
	2	0	1	1	0	0	0	1	0	0			2	3	1	1	0	1	1	1	0	0				9	10	7	4	7	9	4	4	5	0
	2	0	1	1	0	0	0	1	0	0			0	0	0	0	0	0	0	0	0	0				4	8	4	10	0	1	0	0	9	0
	0	0	0.5	0	0	0.5	0	0.5	0	0			0	0	0	0	0	0	0	0	0	0				3	0	5	0	0	0	0	0	0	2
	0	0	0.5	0	0	0.5	0	0.5	0	0			3	2	2	0	1	0.5	0	0	0	0				1	2	0	0	0	0	7	2	0	0
	1	0	3	0	0	0	0	0	0	0			3	2	2	0	1	0.5	0	0	0	0				0	0	0	0	0	0	2	0	0	0
	1	1	1	0	0	0	0	0	0	0			1	1	0	0	0	0	0	0	0	0				6	4	1	0	0	0	1	0	4	0
	0	0	0	0	0	0	0	0	0	0			1	0	0	0	0	0	0	0	0	0				2	5	4	0	1	3	2	0	0	0
	0	0	0	0	0	0	0	0	0	3			1	0	0	0	0	0	0	0	0	0				13	1	5	1	0	8	0	0	0	0
	0	0	0	0	0	0	0	0	0	3			0.5	0	0.5	0	0	0.5	0.5	0.5	0	0				0	0	0	0	0	0	0	0	0	0
	0	1	3	4	1	2	3	2	2	1.5			0.5	0	0.5	0	0	0.5	0.5	0.5	0	0				8	5	0	0	0	0	0	0	0	0
	0	1	3	4	1	2	3	2	2	1.5			2.5	1	1.5	0	0	0	0.5	0	0	0.5				14	0	0	0	0	0	0	0	0	18
	3.5	3.5	3.5	4	3.5	2	3.5	2	2.5	NaN			2.5	1	1.5	0	0	0	0.5	0	0	0.5				14	11	1	4	3	0	0	0	0	0
	3.5	3.5	3.5	4	3.5	2	3.5	2	2.5	NaN			2	2	2	0	1	0	0	0	0	0.5				16	1	6	0	7	6	0	0	0	0
													6	3	1	0	0	0	0	0	0	0.5				20	6	11	0	0	0	0	0	0	0
													4.5	3	2	1	1	1	0.5	1	0.5	0				24	6	0	4	1	0	0	0	0	0
													4.5	3	2	1	1	1	0.5	1	0.5	1				20	3	12	7	0	11	0	9	3	0
													5	3	0.5	0.5	0	0	0	0	0	1.5				12	0	10	7	3	5	0	14	9	2
													5	3	0.5	0.5	0	0	0	0	0	1.5				11	6	0	10	0	1	3	28	1	2
													6	2	2.5	0.5	1.5	1.5	0.5	1.5	0.5	0.5				28	4	9	1	9	1	23.5	2.5	12	21
													6	2	2.5	0.5	1.5	1.5	0.5	1.5	0.5	0.5				28	4	9	1	9	1	23.5	2.5	12	0
													3	1.5	0	0.5	0	1.5	0	0	0	0.5				20	5	0	19	23	2	26	0	0	0
													3	1.5	0	0.5	0	1.5	0	0	0	0.5				5	1	0	0	27	3	0	11	28	0
													4	4	1	0	0	0	0	0	0	0.5				25	17	2	2	0	0	24	4	0	0
													3	2	0	0	1	0	0	0	1	0.5				9	4	11	1	1	0	23	16	1	22
													1	2	0.5	1.5	1	2	0.5	0	1.5	1				24	15	8	7	5	17	0	8	15	0
													1	2	0.5	1.5	1	2	0.5	0	1.5	0				0	22	18	3	6	16	5	0	1	0
													3.5	1	0	2	0	0.5	1.5	0.5	0.5	2				3	0	0	17	10	2	0	4	16	0
													3.5	1	0	2	0	0.5	1.5	0.5	0.5	2				30	9	7	1	1	21	12	1	0	0
													1.5	1	1	0	0.5	0.5	0	0.5	1.5	1				2	1	0	0	4	1	0	0	0	7
													1.5	1	1	0	0.5	0.5	0	0.5	1.5	2				16	1	0	0	4	0	0	0	0	0
													1	1	0.5	0	1	0	1	1.5	0.5	1				9	1	2	0	0	0	0	0	0	6
													1	1	0.5	0	1	0	1	1.5	0.5	1.5				10	6	0	0	7	5	0	0	0	1
													1	0	0	0	0	0	0	0	0	1.5				7	11	5	0	2	7	7	0	0	0
													6	0	0	3	3	0	0	3	0	0				4	0	0	6	0	0	1	1	7	1
													1	1	1.5	3.5	0	1	3.5	2.5	4	0				6	8	5.5	1.5	5.5	0	0.5	0	0	0
													1	1	1.5	3.5	0	1	3.5	2.5	4	0				5	9	0	8	5	0	0	7	5	1
													6	4	2	0	2	2	4	2	3	0				1	0	2	0	1	0	0	0	0	0
													4	3	3	3	2	3	2	2	2	0				2	0	0	0	0	0	2	1	0	0
													1	1	2	0	2	0	0	0	2	0				1	0	1	0	0	0	0	0	1	0
													2	2	0	1	0.5	1	0.5	0	0.5	1				4	0	4	1	7	2	0	4	0	0
													2	2	0	1	0.5	1	0.5	0	0.5	4				2	2	1	5	0	0	0	4	0	4
													1.5	1	0	0	0	0	0	0	0	2				0	1	2	0	4	0	0	0	5	2
													1.5	1	0	0	0	0	0	0	0	6				7	2	6	1	0	0	0	1	1	5
													3.5	2	0.5	1.5	0.5	0	0	0	0	2				3	0	0	0	0	0	4	1	0	0
													3.5	2	0.5	1.5	0.5	0	0	0	0	2				5	3	0	0	4	1	0	1	5	0
													3	2	0	0	0	0	0	0	0	1				13	10	0	0	0	0	0	0	0	0
													3	2	0	0	0	0	0	0	0	0				11	2	9	0	0	0	0	0	0	1
													0	0	0	0	0	1	0	1	2	0				1	7	12	5	9	1	6	2	0	21
													1	5	1	2	2	0	5	3	2	0				10	4	5	9	1	0	5	5	0	14
													4	5	5	3	2	2	4	4	5	0				15	17	1	3	0	0	0	0	0	0
													3	6	1	3	5	4	2	2	3	0				6	6	0	4	9	0	10	8	1	0
													4	3	4	1	3	4	4	4	4	2				13	3	0	11	17	6	5	0	0	0
													3	3	3	3	2	2	3	3	3	2				19	1	0	0	0	20	14	0	0	0
													3	3	3	3	3	5	5	4	3	0				15	1	1	19	12	8	21	8	6	0
													0.5	0	0	0	0	0	0	0	0	0				22	0	15	8	12	2	10	6	0	16
													0.5	0	0	0	0	0	0	0	0	4				10	0	8	3	2	9	0	0	0	0
													0.5	0	0	0	0	0	0	0	0	0				27	7	6	0	23	9	7	9	0	0
													0	0	0	0	0	0	0	0	0	0				11	0	4	3	2	1	9	0	2	0
													5	0	4	2	0	0	8	1	2	0				9	3	3	0	1	0	3	0	0	0
													1	1	2	1	0	2	0	0	0	0				12	3	0	0	0	0	0	0	0	0
													1	1	2	1	0	2	0	0	0	0				4	1	2	0	0	0	0	0	5	0
													1	0	0	0	0	0	0	0	1	0				3	0	2	1	1	0	3	1	0	0
													1	0	0	0	0	0	0	0	1	NaN				9	0	0	5	3	0	0	1	1	3
													2	0	0	0	4	10	0	0	0	NaN				1	5	1	1	1	4	0	2	8	1
													12	7	5	1	0	0	0	0	0	NaN				5	1	1	0	3	0	2	0	0	4
													12	7	5	1	0	0	0	0	0	NaN				5	1	0	1	3	0	0	0	2	0
													7	3	2	0	0	0	0	0	0	NaN				8	2	1	0	0	2	6	0	0	0
													2	2	1	0	0	0	0	0	0	NaN				0	0	0	0	5	2	0	0	0	0
													5	5	0	1	0	0	0	0	0	NaN				0	0	0	2	2	0	1	1	0	1
													4	1	1	0	0	0	0	0	0	NaN				2	0	0	0	0	1	0	0	0	1
																										3	1	0	0	2	1	0	0	1	26
																										3	0	0	0	0	0	1	0	0	0
																										33	8	0	23	0	20	20	12	0	24.5
																										7	1	0	11	6	3	18	3	2	24.5
																										21.5	8.5	0	10.5	7	8.5	10	11.5	10	1
																										21.5	8.5	0	10.5	7	8.5	10	11.5	10	0
																										19	0	0	30	1	10	17	5	7	1
																										13	0	0	15	21	0	4	16	0	0
																										29	0	27	3	7	21	0	0	39	0
																										0	25	17	0	19	1	39	9	21	0
																										0	10	34	0	0	9	0	0	8	33
																										1	34	0	0	15	24	0	18	0	0
																										3	2	9	31	0	2	25	0	0	0
																										4	11.5	4.5	0	1.5	0	0.5	4.5	17.5	1.5
																										4	11.5	4.5	0	1.5	0	0.5	4.5	17.5	7
																										10	13.5	0	1.5	0	10.5	9	3	0	6
																										0	32	0	0	0	32	0	0	22	0
																										18	25	6	0	3	6	3	1	0	13
																										4	13	16	11	25	6	0	2	0	1.5
																										9	8	5	0	7	1	0	0	0	1.5
																										13.5	2	1	11.5	3.5	0	0	5.5	8	0
																										13.5	2	1	11.5	3.5	0	0	5.5	8	0
																										15	8	3	14	0	0	11	6	0	9
																										9	5	4	0	5	2	0	7	0	0
																										10	1	3	1	0	0	4	5	0	0
																										2	2	1	0	0	0	0	0	0	0
																										0	0	1	4	0	0	0	0	1	0
																										25	6	16	17	0	16	7	0	21	0
																										17	6	1	0	0	5	5	0	0	4
																										25	0	0	22	2	7	9	18	17	0
																										30	18	9	30	8	7	1	7	10	0
																										20	0	16	0	0	20	7	1	0	4
																										22	3	0	5	0	0	0	0	0	8
																										13	1	0	1	11	5	0	3	12	0
																										24	19	2	8	0	0	17	1	1	4
																										5	8	0	0	0	6	0	0	0	4
																										5.5	4	0	0.5	0	0	0	0.5	4.5	5
																										5.5	4	0	0.5	0	0	0	0.5	4.5	1
																										13	6	0	0	0	0	7	2	0	0.5
																										5	3	0	10	5	0	0	8	9	0.5
																										7	2.5	2	6.5	1	0	7	3.5	0	2
																										7	2.5	2	6.5	1	0	7	3.5	0	2
																										10	4.5	0	0	3	1	3.5	7.5	0.5	7
																										10	4.5	0	0	3	1	3.5	7.5	0.5	2
																										0	9	2	3	0	0	11	6	0	0
																										7	3	0	0	0	0	0	1	0	2
																										0	0	0	0	0	0	0	0	0	2
																										3	1	0	3	0	3	0	2	1	0
																										1	4	4	0	0	0	8	0	7	1
																										1	12	0	14	4	6	18	1	20	0
																										28	2	12	4	11	1	5	0	2	0
																										2	4	0	0	0	0	0	0	0	0
																										0	0	0	0	0	0	0	0	0	2
																										2	5	3	0	0	0	0	0	0	0
																										0	0	1	2	0	3	0	1	0	0
																										5	9	1	0	0	0	0	0	0	0
																										19	7	2	0	0	0	0	0	0	0
																										4	1	0	0	1	3	0	0	0	0
																										13	8	0	0	1	0	2	1	0	0
																										0	0	0	0	0	0	1	0	0	0
																										9	7	1	1	0	0	0	0	0	0
																										1	0	0	0	0	0	1	0	0	0
																										1	0	0	2	0	0	1	0	0	0
																										2	0	3	0	1	0	1	0	0	0
																										2	0	0	1	3	0	0	1	0	0
																										4	2	0	2	0	0	0	0	1	0
																										8	5	0	2	0	0	0	0	0	0
																										9	5	0	0	0	0	0	0	0	0
																										6	14	1	3	0	1	1	3	0	1
																										4	2	0	0	1	0	0	0	0	1
																										9	0	3	0	0	1	0	2	1	2
																										4	1	2	1	0	0	0	0	0	0
																										7	1	0	1	2	3	1	1	1	0
																										11	0	5	1	0	2	0	0	0	5
																										0	6	4	3	0	0	1	0	1	0
																										0	0	1	0	1	10	5	0	1	NaN
																										0	4	43	23	11	19	4	20	12	NaN
